# Supplementary material for: Archaeal Tubulin-like Proteins Modify Cell Shape in Haloferax volcanii during Early Biofilm Development
Source: Genes (Basel). 2023 Sep 25;14(10):1861. doi: 10.3390/genes14101861 (PMC10606840; doi:10.3390/genes14101861)
Supplement: Supplementary file 1 [file genes-14-01861-s001.zip]

Archive with 2 entries (2 files):
- genes-2564306-supplementary.pdf
- Supplementary File S1.xlsx
