# Supplementary material for: Archaeal Tubulin-like Proteins Modify Cell Shape in Haloferax volcanii during Early Biofilm Development
Source: Genes (Basel). 2023 Sep 25;14(10):1861. doi: 10.3390/genes14101861 (PMC10606840; doi:10.3390/genes14101861)
Supplement: Supplementary file 1 [file genes-14-01861-s001.zip › Supplementary File S1.xlsx]

## Sheet: parental
			Roudness							Length (um)
		H53							H53
		1hr	3hr	6hr					1hr	3hr	6hr
		0.451	0.949	0.673					1.69	2.702	1.325
		0.618	0.508	0.836					1.385	1.929	3.373
		0.806	0.461	0.666					2.812	1.325	1.911
		0.568	0.989	0.911					1.56	1.545	2.443
		0.719	0.525	0.691					2.419	1.499	2.866
		0.669	0.898	0.781					1.575	1.325	1.911
		0.746	0.45	0.629					2.845	0.955	1.874
		0.66	0.468	0.562					1.744	2.767	3.021
		0.879	0.636	0.848					1.224	1.778	1.911
		0.697	0.815	0.757					1.082	1.427	2.185
		0.756	0.872	0.889					3.827	2.702	2.866
		0.974	0.549	0.557					2.34	2.623	1.874
		0.716	0.717	0.724					2.467	1.874	1.351
		0.488	0.479	0.925					3.833	1.697	2.623
		0.643	0.589	0.632					1.784	2.37	2.136
		0.723	0.925	0.503					3.274	1.855	2.4
		0.638	0.604	0.754					1.647	2.4	3.202
		0.599	0.85	0.392					1.082	1.351	1.427
		0.732	0.393	0.786					2.3	1.612	3.278
		0.537	0.812	0.609					2.3	1.697	2.28
		0.627	0.821	0.654					1.959	1.929	1.325
		0.796	0.594	0.508					1.744	1.093	1.59
		0.588	0.551	0.575					1.165	3.202	1.427
		0.408	0.693	0.63					2.821	1.545	1.545
		0.719	0.895	0.931					1.53	1.325	2.385
		0.741	0.7	0.873					1.385	1.676	3.09
		0.701	0.726	0.719					1.103	1.545	1.325
		0.938	0.982	0.495					1.103	0.838	1.697
		0.754	0.597	0.704					0.865	0.955	3.202
		0.79	0.806	0.39					2.821	1.545	1.325
		0.615	0.736	0.311					1.53	2.136	1.59
		0.676	0.863	0.752					3.12	2.185	3.202
		0.586	0.83	0.645					1.261	2.136	1.697
		0.813	0.844	0.696					1.744	1.874	4.139
		0.727	0.402	0.399					1.368	0.795	1.351
		0.313	0.786	0.651					1.744	2.37	3.604
		0.748	0.291	0.851					1.994	1.778	2.264
		0.482	0.701	0.593					1.836	3.975	1.911
		0.851	0.6	0.548					1.298	2.866	1.545
		0.97	0.801	0.851					2.419	2.136	1.911
		0.855	0.64	0.966					3.989	1.093	1.545
		0.605	0.872	0.781					1.935	2.018	2.702
		0.831	0.777	0.657					2.736	1.911	0.795
		0.563	0.906	0.933					1.947	2.264	2.728
		0.657	0.423	0.678					3.194	1.855	0.838
		0.496	0.551	0.439					2.91	1.124	14.246
		0.845	0.705	0.803					1.69	1.545	1.093
		0.92	0.765	0.521					2.641	3.021	1.093
		0.809	0.672	0.758					1.082	1.697	2.264
		0.636	0.866	0.766					1.56	2.37	1.778
		0.847	0.478	0.722					2.28	1.185	2.264
		0.652	0.626	0.641					2.963	2.623	0.955
		0.593	0.718	0.864					2.443	2.866	2.249
		0.884	0.673	0.604					2.12	1.06	1.093
		0.625	0.54	0.69					0.838	3.486	2.817
		0.834	0.826	0.791					2.28	1.855	2.61
		0.53	0.617	0.703					2.963	1.676	1.545
		0.874	0.753	0.418					1.499	2.264	1.676
		0.892	0.534	0.474					1.351	1.351	2.07
		0.774	0.453	0.768					1.124	1.778	1.325
		0.79	0.629	0.79					0.795	11.184	1.911
		0.685	0.869	0.425					2.12	1.697	3.748
		0.374	0.429	0.685					1.59	0.955	2.443
		0.792	0.5	0.862					1.325	1.325	1.325
		0.547	0.539	0.645					1.697	1.697	2.866
		0.826	0.802	0.952					1.874	2.767	1.499
		0.785	0.455	0.512					2.385	1.676	2.185
		0.535	0.956	0.47					0.593	2.07	1.545
		0.619	0.726	0.474					1.874	1.06	1.545
		0.686	0.408	0.436					1.351	1.778	2.767
		0.791	0.639	0.485					1.855	1.325	2.866
		0.937	0.579	0.553					0.955	1.499	3.202
		0.482	0.631	0.435					1.185	3.278	2.65
		0.784	0.802	0.43					1.093	6.936	0.955
		0.914	0.887	0.778					1.351	2.998	1.545
		0.742	0.688	0.13					3.059	5.457	3.681
		0.638	0.701	0.776					3.216	1.911	1.676
		0.83	0.714	0.581					0.892	1.676	3.445
		0.833	0.694	0.531					3.568	2.443	2.185
		0.769	0.748	0.664					1.385	1.325	0.795
		0.901	0.676	0.362					3.488	3.373	2.136
		0.568	0.499	0.933					2.532	3.021	1.325
		0.624	0.696	0.276					1.53	1.06	1.697
		0.758	0.76	0.359					1.994	1.093	2.963
		0.76	0.954	0.582					1.848	2.963	3.021
		0.817	0.737	0.668					2.812	2.07	2.443
		0.682	0.718	0.302					1.53	3.202	2.65
		0.793	0.724	0.919					1.935	1.185	1.093
		0.885	0.806	0.771					1.56	1.545	2.018
		0.871	0.597	0.493					3.548	2.963	1.06
		0.518	0.614	0.811					1.935	2.018	1.612
		0.615	0.935	0.628					3.216	3.202	0.795
		0.789	0.575	0.799					4.024	1.499	3.191
		0.897	0.889	0.589					3.42	1.545	1.874
		0.822	0.398	0.648					2.942	2.07	3.445
		0.763	0.539	0.585					2.163	1.612	1.545
		0.449	0.565	0.494					4.116	2.018	2.136
		0.551	0.358	0.86					2.812	4.528	2.264
		0.561	0.764	0.706					3.029	1.093	2.998
		0.622	0.246	0.404					1.848	2.12	1.697
		0.534	0.794	0.622					1.53	2.136	1.427
		0.452	0.849	0.525					2.052	1.325	1.427
		0.623	0.752	0.639					1.731	2.37	1.351
		0.584	0.883	0.566					2.041	2.07	2.28
		0.673	0.701	0.522					1.69	0.955	2.136
		0.874	0.794	0.771					2.389	1.697	1.59
		0.713	0.732	0.903					4.161	2.728	1.612
		0.724	0.492	0.496					2.753	1.676	2.018
		0.692	0.374	0.722					2.041	2.37	1.325
		0.689	0.623	0.677					2.419	3.352	0.838
		0.624	0.81	0.482					2.845	1.499	2.443
		0.706	0.953	0.583					4.938	1.351	1.427
		0.369	0.851	0.59					2.596	1.612	2.998
		0.621	0.812	0.736					2.641	1.545	1.911
		0.824	0.793	0.578					1.836	1.325	0.955
		0.89	0.719	0.597					2.711	1.325	1.545
		0.389	0.786	0.472					0.918	1.351	0.838
		0.734	0.6	0.577					2.467	1.545	0.955
		0.785	0.505	0.687					2.676	1.545	1.325
		0.627	0.88	0.699					2.227	1.124	1.911
		0.915	0.626	0.691					2.641	3.455	2.37
		0.634	0.837	0.641					3.852	3.32	2.623
		0.603	0.923	0.458					2.163	2.963	3.191
		0.782	0.699	0.721					2.902	2.61	1.778
		0.861	0.757	0.412					3.309	2.28	1.185
		0.433	0.958	0.656					3.394	1.778	3.94
		0.447	0.796	0.445					2.28	1.427	1.325
		0.702	0.937	0.831					2.136	2.018	1.185
		0.596	0.946	0.812					2.28	1.676	0.955
		0.812	0.666	0.612					5.366	6.181	1.676
		0.85	0.632	0.891					2.264	0.838	1.093
		0.677	0.454	0.818					2.136	1.185	1.093
		0.898	0.814	0.413					2.514	3.09	4.122
		0.679	0.393	0.445					1.59	1.325	1.545
		0.92	0.7	0.829					0.838	1.778	3.235
		0.593	0.765	0.507					2.385	2.443	2.018
		0.315	0.427	0.685					2.28	1.545	2.385
		0.682	0.842	0.613					2.07	1.612	2.866
		0.919	0.436	0.618					2.5	3.691	3.09
		0.708	0.907	0.713					0.593	2.07	1.676
		0.738	0.611	0.781					1.545	2.37	1.59
		0.431	0.585	0.481					1.325	1.697	1.185
		0.734	0.815	0.585					3.604	2.185	2.385
		0.746	0.65	0.642					2.4	2.249	2.443
		0.867	0.61	0.341					2.4	3.394	2.28
		0.585	0.704	0.633					3.021	3.021	2.018
		0.767	0.906	0.883					3.748	1.325	1.351
		0.85	0.737	0.543					2.963	1.545	1.545
		0.47	0.408	0.628					2.4	1.06	1.545
		0.689	0.669	0.884					4.045	1.612	2.12
		0.857	0.958	0.857					3.097	1.499	1.778
		0.57	0.682	0.622					4.599	2.249	1.351
		0.674	0.899	0.633					3.309	2.514	1.676
		0.961	0.68	0.465					1.647	1.697	1.093
		0.559	0.793	0.873					2.812	2.12	2.5
		0.626	0.615	0.781					2.447	2.018	2.963
		0.763	0.699	0.769					2.812	3.18	3.565
		0.811	0.631	0.734					2.523	3.486	2.61
		0.834	0.607	0.772					2.33	0.838	2.514
		0.752	0.389	0.832					1.53	2.5	1.351
		0.473	0.917	0.641					2.467	1.325	1.545
		0.835	0.443	0.734					1.316	2.65	3.394
		0.792	0.767	0.407					0.918	3.748	2.4
		0.787	0.9	0.652					2.419	2.264	1.06
		0.803	0.85	0.688					0.892	2.854	2.728
		0.877	0.963	0.479					1.861	2.728	2.623
		0.72	0.636	0.356					2.174	1.874	2.136
		0.946	0.302	0.423					1.575	1.325	2.136
		0.591	0.546	0.533					1.103	2.249	1.185
		0.705	0.685	0.843					0.967	2.018	3.021
		0.68	0.839	0.479					2.447	1.874	1.185
		0.527	0.729	0.989					1.861	1.427	1.427
		0.608	0.612	0.873					2.419	2.185	1.325
		0.729	0.427	0.521					2.641	2.443	1.325
		0.799	0.434	0.688					3.274	2.998	1.911
		0.877	0.505	0.733					1.316	2.12	3.681
		0.795	0.376	0.84					1.994	3.794	2.65
		0.722	0.65	0.817					2.052	0.795	2.136
		0.621	0.65	0.391					1.744	1.778	2.136
		0.658	0.655	0.855					3.833	1.778	2.37
		0.666	0.855	0.919					2.419	5.514	1.778
		0.64	0.449	0.807					1.861	3.202	1.351
		0.82	0.583	0.302					2.532	1.325	2.5
		0.831	0.519	0.59					2.163	1.676	2.443
		0.588	0.704	0.696					2.845	1.855	1.325
		0.669	0.685	0.554					1.647	2.854	1.911
		0.444	0.691	0.538					1.261	0.838	1.06
		0.508	0.765	0.394					2.812	1.325	5.634
		0.724	0.637	0.876					1.368	2.28	1.325
		0.672	0.801	0.898					3.075	3.191	1.911
		0.928	0.604	0.582					1.861	1.855	3.191
		0.628	0.692	0.959					1.744	3.373	1.697
		0.733	0.876	0.66					1.53	2.28	2.5
		0.802	0.777	0.907					1.647	2.018	2.136
		0.722	0.466	0.325					3.12	1.778	1.185
		0.892	0.963	0.453					3.059	1.929	2.264
		0.966	0.353	0.47					1.298	1.093	1.427
		0.885	0.547	0.066					1.385	1.185	1.185
		0.802	0.74	0.85					1.784	1.185	2.61
		0.575	0.94	0.738					2.142	1.874	1.427
		0.75	0.52	0.64					3.522	1.697	1.351
		0.986	0.733	0.633					3.059	1.093	1.185
		0.694	0.943	0.528					2.33	2.5	1.499
		0.664	0.787	0.743					2.174	2.28	4.054
		0.349	0.554	0.422					1.848	1.427	1.545
		0.735	0.596	0.414					0.918	4.387	1.185
		0.77	0.764	0.665					2.812	1.325	3.09
		0.706	0.317	0.917					0.918	2.136	2.5
		0.359	0.429	0.598					3.075	2.61	1.093
		0.497	0.421	0.564					2.632	1.185	1.325
		0.889	0.723	0.755					3.15	2.514	0.955
		0.621	0.437	0.471					2.886	1.545	1.929
		0.567	0.514	0.85					1.994	3.455	1.612
		0.793	0.676	0.667					1.861	1.874	2.018
		0.928	0.668	0.945					2.3	2.443	2.963
		0.645	0.903	0.531					1.575	2.136	1.06
		0.846	0.784	0.79					1.316	1.124	2.264
		0.795	0.636	0.946					1.261	1.545	1.911
		0.746	0.5	0.894					1.56	1.697	1.778
		0.683	0.639	0.523					1.861	2.728	1.124
		0.574	0.814	0.48					1.385	2.136	2.61
		0.735	0.793	0.8					0.967	2.915	1.499
		0.584	0.701	0.55					2.3	1.676	3.278
		0.565	0.909	0.647					1.385	2.249	1.545
		0.487	0.516	0.93					2.605	5.042	2.018
		0.976	0.497	0.542					2.33	2.018	1.499
		0.627	0.606	0.399					1.744	1.545	1.124
		0.688	0.51	0.696					2.523	1.778	1.06
		0.966	0.743	0.699					2.38	1.325	1.427
		0.714	0.692	0.848					1.848	1.911	1.325
		0.522	0.67	0.674					1.385	1.59	1.545
		0.604	0.686	0.417					2.259	1.929	2.07
		0.359	0.699	0.819					2.227	2.136	3.445
		0.72	0.953	0.506					1.861	1.612	1.676
		0.698	0.849	0.519					1.56	2.443	2.623
		0.601	0.692	0.404					1.385	2.136	2.443
		0.951	0.716	0.823					2.605	4.505	1.612
		0.408	0.583	0.839					2.605	2.767	1.676
		0.8	0.715	0.745					1.647	0.795	1.697
		0.721	0.755	0.528					3.097	1.351	2.136
		0.638	0.729	0.475					2.605	1.499	1.697
		0.667	0.604	0.596					2.131	2.018	1.874
		0.888	0.592	0.562					3.827	1.351	0.838
		0.551	0.645	0.818					3.42	1.676	2.07
		0.913	0.469	0.611					4.353	2.185	3.09
		0.417	0.295	0.628					2.523	2.07	2.443
		0.707	0.635	0.734					1.744	2.018	2.185
		0.931	0.868	0.986					1.316	1.124	1.499
		0.578	0.763	0.766					1.947	0.955	1.59
		0.665	0.669	0.721					1.385	0.955	3.191
		0.558	0.643	0.739					1.59		1.351
		0.817	0.33	0.319					2.663	1.368	1.06
		0.585	0.584	0.586					0.795	1.298	1.427
		0.744	0.559	0.578					1.093	1.56	3.681
		0.468	0.56	0.522					3.191	2.379	2.07
		0.264	0.776	0.87					3.021	4.31	2.28
		0.747	0.514	0.7					1.612	2.532	2.5
		0.696	0.593	0.484					2.28	3.869	1.325
		0.819	0.635	0.897					1.427	2.041	1.929
		0.846	0.765	0.862					2.07	1.935	1.325
		0.607	0.655	0.559					1.185	2.052	3.021
		0.778	0.672	0.595					2.65	1.165	4.314
		0.716	0.87	0.705					2.28	2.13	2.443
		0.445	0.742	0.446					1.911	1.744	1.427
		0.594	0.595	0.918					1.697	1.689	1.325
		0.687	0.49	0.502					2.07	4.516	3.681
		0.739	0.637	0.704					2.136	2.812	2.65
		0.847	0.559	0.4					1.427	1.451	0.955
		0.844	0.856	0.345					0.795	1.947	0.795
		0.713	0.444	0.592					2.264	2.532	1.499
		0.514	0.658	0.881					3.352	3.567	1.325
		0.705	0.268	0.655					1.612	1.261	1.325
		0.853	0.882	0.674					1.185	1.368	1.545
		0.703	0.569	0.622					1.778	2.77	1.874
		0.352	0.407	0.471					1.427	2.227	1.545
		0.562	0.636	0.378						1.224	1.427
		0.691	0.598	0.417					2.675	1.994	1.499
		0.612	0.58	0.414					1.368	2.942	2.136
		0.575	0.72	0.795					2.13	1.56	1.427
		0.83	0.892	0.937					3.059	2.041	1.545
		0.37	0.325	0.777					3.827	1.784	1.697
		0.627	0.526	0.644					2.466	2.82	2.5
		0.791	0.504	0.403					1.689	2.13	1.676
		0.874	0.832	0.562					1.165	1.647	1.911
		0.71	0.893	0.761					1.689	1.744	1.929
		0.331	0.554	0.509					0.967	1.316	1.545
		0.9	0.83	0.838					2.418	1.165	1.325
		0.534	0.595	0.608					1.298	1.861	1.325
		0.659	0.893	0.575					1.744	2.041	1.874
		0.72	0.407	0.755					1.385	3.074	1.351
		0.63	0.719	0.857					1.848	1.56	1.185
		0.803	0.893	0.766					1.529	1.56	1.325
		0.561	0.716	0.43					0.918	1.261	1.124
		0.936	0.541	0.636					1.959	2.532	1.612
		0.891	0.783	0.399					1.261	2.174	1.697
		0.754	0.717	0.717					1.451	1.081	2.767
		0.883	0.325	0.524					3.097	2.902	1.545
		0.762	0.778	0.14					1.224	4.861	1.545
		0.809	0.681	0.74					2.64	1.959	1.612
		0.629	0.771	0.799					1.368	1.861	1.325
		0.4	0.484	0.733					0.967	1.575	1.093
		0.431	0.862	0.922					5.045	2.34	1.185
		0.645	0.825	0.531					1.368	2.675	3.224
		0.893	0.735	0.728					2.163	1.261	2.018
		0.545	0.74	0.542					1.861	2.206	1.676
		0.668	0.935	0.501					1.784	2.041	1.06
		0.462	0.356	0.656					1.56	1.744	1.697
		0.719	0.388	0.743					2.041	2.466	1.124
		0.859	0.52	0.752					1.835	2.163	1.185
		0.722	0.533	0.228					1.529	2.91	1.676
		0.872	0.34	0.57					5.661	2.34	2.443
		0.69	0.603	0.473					1.56	3.194	2.185
		0.664	0.669	0.574					2.466	1.744	2.136
		0.244	0.927	0.561					4.132	1.261	2.61
		0.812	0.717	0.299					1.224	16.29	2.136
		0.462	0.704	0.554					2.34	2.466	1.612
		0.798	0.639	0.969					1.744	1.103	1.874
		0.455	0.456	0.382					1.744	1.368	2.12
		0.765	0.929	0.847					1.56	3.309	2.728
		0.505	0.703	0.764					1.689	1.368	3.021
		0.539	0.776	0.392					2.675	1.385	3.536
		0.485	0.713	0.515					1.081	1.744	2.623
		0.68	0.846	0.616					3.005	1.959	2.018
		0.508	0.768	0.734					1.261	2.605	1.351
		0.731	0.599	0.773					1.529	2.812	0.955
		0.693	0.419	0.745					1.451	1.994	1.325
		0.548	0.705	0.764					1.935	1.689	2.28
		0.803	0.806	0.856					1.165	1.261	2.07
		0.665	0.547	0.218					1.935	1.689	1.676
		0.517	0.653	0.562					1.861	2.812	1.185
		0.63	0.446	0.193					1.316	2.466	1.929
		0.851	0.778	0.607					2.71	1.451	1.124
		0.774	0.676	0.705					1.298	3.42	2.443
		0.718	0.665	0.561					1.647	1.994
		0.694	0.881	0.685					1.994	1.959	2.389
		0.844	0.798	0.695					1.73	1.298	1.165
		0.841	0.71	0.426					0.967	2.605	1.575
		0.453	0.671	0.845					1.744	1.861	1.575
		0.575	0.885	0.436					2.942	2.299	2.532
		0.81	0.77	0.85					2.041	2.64	1.848
		0.385	0.659	0.56					3.194	2.71	10.157
		0.852	0.367	0.638					1.316	3.074	3.252
		0.655	0.602	0.74					1.935	4.266	0.918
		0.574	0.585	0.857					2.34	2.389	1.73
		0.623	0.806	0.728					1.261	1.261	1.861
		0.629	0.82	0.939					1.298	1.261	2.163
		0.448	0.821	0.793					1.784	2.613	1.261
		0.724	0.793	0.85					1.529	3.696	1.689
		0.65	0.657	0.617					1.647	0.892	1.575
		0.77	0.633	0.659					1.647	1.368	1.647
		0.687	0.843	0.658					3.547	2.466	1.103
		0.65	0.803	0.629					2.605	2.613	3.097
		0.885	0.584	0.405					1.56	1.848	1.647
		0.755	0.494	0.824					2.613	1.744	1.861
		0.502	0.839	0.789					1.261	2.052	1.316
		0.558	0.673	0.554					5.373	1.261	2.379
		0.867	0.747	0.574					1.575	1.261	1.784
		0.515	0.579	0.558					1.368	1.647	2.33
		0.473	0.903	0.761					1.385	1.994	2.041
		0.712	0.743	0.803					2.206	4.132	1.56
		0.855	0.798	0.909					1.848	1.385	2.418
		0.758	0.725	0.674					1.368	1.529	1.451
		0.722	0.93	0.642					1.165	1.575	1.575
		0.788	0.905	0.606					1.529	1.298	2.34
		0.448	0.81	0.486					2.33	1.56	7.62
		0.751	0.786	0.69					4.659	1.861	1.744
		0.69	0.959	0.808					2.174	1.689	2.675
		0.5	0.708	0.446					1.224	3.252	1.56
		0.904	0.875	0.824					1.451	1.56	1.947
		0.873	0.785	0.562					3.119	1.261	1.529
		0.418	0.463	0.92					1.316	2.596	1.316
		0.774	0.555	0.871					1.835	1.994	1.165
		0.536	0.632	0.859					1.848	1.56	1.994
		0.459	0.53	0.888					1.835	2.447	1.744
		0.451	0.675	0.713					2.163	1.689	2.82
		0.553	0.641	0.66					2.605	1.451	3.252
		0.706	0.808	0.756					1.081	1.261	1.385
		0.682	0.711	0.634					1.368	2.041	4.516
		0.581	0.804	0.857					2.418	1.647	1.451
		0.607	0.792	0.794					1.784	1.368	1.994
		0.737	0.791	0.97					1.848	1.647	2.163
		0.722	0.894	0.527					2.532	4.25	1.744
		0.855	0.797	0.935					3.194	1.514	1.744
		0.812	0.882	0.289					1.959	1.744	1.994
		0.672	0.653	0.473					5.824	3.119	1.165
		0.881	0.545	0.836					3.702	1.689	1.784
		0.731	0.725	0.712					2.163	1.368	2.13
		0.689	0.725	0.665					2.206	1.529	1.081
		0.676	0.459	0.715					1.959	3.677	1.081
		0.906	0.816	0.406					1.744	2.163	0.967
		0.911	0.848	0.411					3.58	2.605	1.56
		0.466	0.698	0.943					1.994	2.942	1.529
		0.724	0.697	0.636					2.13	2.163	1.56
		0.553	0.97	0.554					2.466	1.385	1.529
		0.838	0.494	0.813					2.522	2.418	3.547
		0.468	0.644	0.603					1.848	3.273	1.575
		0.849	0.783	0.341					1.451	2.163	1.224
		0.664	0.488	0.816					2.675	1.835	0.918
		0.865	0.428	0.842					1.994	1.784	1.56
		0.808	0.804	0.769					1.647	1.994	1.081
		0.729	0.539	0.667					1.451	2.052	2.522
		0.967	0.669	0.744					1.165	1.529	2.64
		0.726	0.706	0.559					1.316	1.861	0.967
		0.654	0.465	0.744					1.994	4.26	1.081
		0.698	0.906	0.422					1.848	1.994	1.744
		0.737	0.873	0.499					1.298	2.675	1.165
		0.871	0.68	0.791					0.967	1.861	1.451
		0.658	0.887	0.466					1.368	1.647	1.224
		0.677	0.81	0.817					1.081	1.994	0.967
		0.802	0.786	0.808					1.385	2.163	1.224
		0.575	0.856	0.507					2.041	0.865	3.777
		0.75	0.989	0.882					1.575	1.994	1.529
		0.986	0.735	0.591					1.165	1.529	1.261
		0.694	0.855	0.665					1.861	1.56	1.56
		0.664	0.363	0.489					1.575	3.42	1.081
		0.349	0.811	0.654					2.141	2.605	1.575
		0.735	0.713	0.911					1.784	2.299	1.368
		0.77	0.521	0.764					1.081	3.851	1.861
		0.706	0.939	0.799					1.529	2.532	1.959
		0.359	0.251	0.635					2.631	1.835	1.959
		0.497	0.696	0.626					2.736	1.261	1.994
		0.889	0.871	0.711					2.299	3.494	1.451
		0.621	0.91	0.626					1.261	2.64	1.385
		0.567	0.621	0.774					1.224	2.466	6.317
		0.793	0.472	0.818					1.994	4.115	1.261
		0.928	0.851	0.751					1.935	0.918	1.529
		0.645	0.941	0.723					1.081	2.418	1.385
		0.846	0.707	0.56					2.418	1.514	1.451
		0.795	0.635	0.751					2.052	3.702	2.041
		0.746	0.917	0.689					1.368	1.081	1.689
		0.683	0.691	0.677					1.261	1.994	1.316
		0.574	0.883	0.581					1.848	2.163	1.261
		0.735	0.842	0.805					1.316	1.316	2.82
		0.584	0.901	0.858					1.385	1.56	2.299
		0.565	0.488	0.727					1.994	2.163	3.386
		0.487	0.597	0.899					1.529	3.149	2.299
		0.976	0.663	0.643					3.365	2.82	1.744
		0.627	0.938	0.36					2.418	4.177	2.163
		0.688	0.533	0.385					2.052	1.261	1.261
		0.966	0.449	0.593					1.575	3.309	1.689
		0.714	0.587	0.479					2.379	3.309	1.73
		0.522	0.696	0.783					1.959	1.081	2.418
		0.604	0.897	0.815					1.316	1.994	1.575
		0.359	0.595	0.724					2.227	2.942	2.736
		0.72	0.645	0.803					1.848	1.385	1.744
		0.698	0.334	0.611					2.605	2.206	1.689
		0.601	0.413	0.713					1.575	2.64	2.052
		0.951	0.64	0.584					1.385	1.994	1.081
		0.408	0.964	0.761					2.631	1.744	2.206
		0.8	0.802	0.886					1.647	1.451	1.994
		0.721	0.821	0.761					2.466	1.73	2.605
		0.638	0.713	0.448					2.596	3.273	1.081
		0.667	0.614	0.657					1.103	1.261	1.689
		0.888	0.777	0.672					1.385	1.647	1.298
		0.551	0.964	0.707					1.385	2.91	4.155
		0.913	0.767	0.873					1.103	1.689	1.368
		0.417	0.948	0.67					2.466	1.261	3.194
		0.707	0.797	0.395					1.744	1.529	3.488
		0.931	0.675	0.469					1.647	2.33	1.56
		0.578	0.366	0.498					1.261	2.942	1.73
		0.665	0.536	0.953					1.081	1.514	2.141
		0.558	0.601	0.567					2.675	1.959	2.163
		0.817	0.661	0.803					1.081	1.689	1.689
		0.585	0.837	0.357					2.041	2.258	2.77
		0.744	0.612	0.736					2.34	1.451	1.784
		0.468	0.754	0.46					1.959	3.273	1.994
		0.264	0.546	0.671					1.56	1.861	1.529
		0.747	0.772	0.898					2.34	2.041	3.899
		0.696	0.681	0.377					1.994	1.994	1.861
		0.819	0.729	0.549					1.784	1.994	3.059
		0.846	0.712	0.88					3.784	0.967	1.165
		0.607	0.699	0.755					2.466	2.71	1.994
		0.778	0.548	0.753					2.34	11.099	1.224
		0.716	0.484	0.525					0.967	2.227	3.379
		0.445	0.85	0.707					1.451	2.418	2.258
		0.594	0.579	0.827					3.869	1.165	1.514
		0.687	0.337	0.946					2.902	1.575	1.081
		0.739	0.529	0.602					4.659	1.529	1.784
		0.847	0.618	0.49					2.174	1.935	1.647
		0.844	0.616	0.573					2.258	2.418	4.788
		0.713	0.44	0.767					2.141	1.689	1.56
		0.514	0.865	0.686					1.575	1.081	2.163
		0.705	0.871	0.805					1.959	3.097	1.647
		0.853	0.855	0.576					1.298	1.744	2.845
		0.703	0.285	0.641					1.385	1.529	2.613
		0.352	0.439	0.44					2.418	1.298	2.71
		0.562	0.503	0.696					1.081	2.34	1.994
		0.691	0.905	0.663					1.261	2.631	1.316
		0.612	0.598	0.525					3.899	2.33	2.206
		0.575	0.884	0.816					1.368	0.918	2.447
		0.83	0.756	0.41					1.784	1.56	1.529
		0.37	0.798	0.88					1.861	1.385	1.784
		0.627	0.803	0.954					2.675	1.165	1.451
		0.791	0.823	0.943					2.299	2.64	1.529
		0.874	0.967	0.847					2.227	1.994	2.613
		0.71	0.449	0.544					2.206	1.368	1.451
		0.331	0.752	0.341					1.451	1.575	2.206
		0.9	0.679	0.499					1.647	1.835	3.005
		0.534	0.728	0.771					1.261	1.081	1.744
		0.659	0.52	0.677					1.861	1.385	1.935
		0.72	0.657	0.524					2.379	3.521	1.385
		0.63	0.691	0.649					2.33	3.294	1.56
		0.803	0.586	0.668					1.368	1.298	1.224
		0.561	0.449	0.467					1.861	1.368	3.194
		0.936	0.91	0.686					2.71	2.71	1.848
		0.891	0.821	0.741					2.64	1.385	1.451
		0.754	0.828	0.703					1.861	1.861	2.522
		0.883	0.541	0.528					2.466	2.418	1.947
		0.762	0.768	0.878					2.418	1.56	1.529
		0.809	0.809	0.635					2.227	1.451	2.605
		0.629	0.929	0.465					1.744	1.994	2.299
		0.4	0.894	0.737					1.368	1.298	1.385
		0.431	0.583	0.729					1.994	1.994	3.899
		0.645	0.589	0.405					1.848	2.596	1.861
		0.893	0.551	0.809					1.994	1.848	1.385
		0.545	0.802	0.375					1.56	2.845	1.081
		0.668	0.628	0.722					1.861	2.466	1.744
		0.462	0.81	0.408					2.052	2.13	1.529
		0.719	0.41	0.723					2.258	1.959	3.42
		0.859	0.419	0.591					3.42	1.451	1.784
		0.722	0.694	0.699					0.684	2.91	0.865
		0.872	0.473	0.581					1.451	2.258	2.041
		0.69	0.618	0.467					1.744	1.744	1.165
		0.664	0.679	0.802					2.052	1.744	1.56
		0.244	0.74	0.63					1.385	1.947	1.861
		0.812	0.624	0.452					3.149	3.119	1.368
		0.462	0.417	0.817					2.522	1.261	1.959
		0.798	0.627	0.945					2.041	5.017	1.451
		0.455	0.723	0.428					2.041	1.744	2.605
		0.765	0.552	0.682					2.812	1.994	2.77
		0.505	0.402	0.816					1.298	19.439	1.261
		0.539	0.884	0.78					1.385	2.34	1.689
		0.485	0.498	0.633					2.299	1.316	1.368
		0.68	0.581	0.91					1.081	2.206	7.19
		0.508	0.922	0.538					1.835	1.385	2.163
		0.731	0.352	0.72					1.56	1.784	1.744
		0.693	0.347	0.825					0.967	1.56	1.529
		0.548	0.511	0.696					1.947	1.529	2.34
		0.803	0.662	0.643					2.389	1.744	1.575
		0.665	0.575	0.515					1.081	1.529	2.379
		0.517	0.739	0.556					0.967	3.194	1.451
		0.63	0.492	0.604					1.081	3.683	1.994
		0.851	0.838	0.505					1.994	1.689	1.73
		0.774	0.383	0.884					2.141	2.77	1.689
		0.718	0.785	0.558					1.261	1.689	1.514
		0.694	0.55	0.871					3.097	1.947	1.744
		0.844	0.696	0.686					2.605	3.683	1.451
		0.841	0.745	0.488					1.103	1.385	1.959
		0.453	0.55	0.779					1.575	1.848	1.784
		0.575	0.853	0.46					1.081	3.074	2.163
		0.81	0.899	0.995					1.73	1.73	3.097
		0.385	0.55	0.454					1.744	1.529	1.451
		0.852	0.856	0.764					1.451	1.081	1.689
		0.655	0.726	0.736					3.379	2.052	2.753
		0.574	0.401	0.781					1.935	1.529	1.689
		0.623	0.584	0.527					1.56	1.261	1.56
		0.629	0.622	0.471					1.165	2.466	1.368
		0.448	0.52	0.544					2.605	1.647	1.529
		0.724	0.634	0.531					0.967	3.215	1.368
		0.65	0.624	0.897					1.081	1.56	1.103
		0.77	0.788	0.067					1.647	2.522	2.299
		0.687	0.573	0.697					2.71	1.081	2.258
		0.65	0.478	0.566					1.861	2.77	1.081
		0.885	0.885	0.472					2.258	2.613	1.994
		0.755	0.637	0.377					2.447	4.081	2.466
		0.502	0.56	0.911					1.165	1.744	1.451
		0.558	0.876	0.689					3.097	2.174	2.532
		0.867	0.885	0.512					1.835	2.052	1.224
		0.515	0.819	0.407					1.224	2.605	1.744
		0.473	0.429	0.644					2.64	1.451	1.744
		0.712	0.575	0.431					1.935	2.041	2.299
		0.855	0.725	0.37					1.861	1.647	0.892
		0.758	0.856	0.418					2.77	2.613	2.227
		0.722	0.68	0.806					2.174	1.56	1.261
		0.788	0.513	0.604					2.389	2.522	1.861
		0.448	0.916	0.762					2.206	1.947	2.613
		0.751	0.629	0.731					1.451	3.059	0.967
		0.69	0.826	0.739					1.848	3.005	1.261
		0.5	0.628	0.565					1.959	2.82	1.529
		0.904	0.751	0.531					1.861	0.967	2.041
		0.873	0.665	0.749					2.77	2.631	2.812
		0.418	0.474	0.62					1.385	1.451	1.529
		0.774	0.7	0.693					2.052	2.418	1.451
		0.536	0.582	0.617					1.994	1.647	2.141
		0.459	0.717	0.543					3.567	1.514	1.451
		0.451	0.607	0.53					2.613	2.041	1.165
		0.553	0.531	0.589					3.005	1.994	9.788
		0.706	0.687	0.725					1.451	1.861	1.861
		0.682	0.469	0.637					1.689	1.935	2.227
		0.581	0.859	0.691					2.605	1.647	1.647
		0.607	0.534	0.708					3.036	2.13	1.529
		0.737	0.253	0.589					2.466	19.989	0.892
		0.722	0.686	0.538					1.514	3.971	1.935
		0.855	0.267	0.929					1.647	3.005	1.861
		0.812	0.94	0.837					1.994	1.385	1.368
		0.672	0.496	0.835					1.385	1.368	2.041
		0.881	0.75	0.397					2.389	1.368	2.466
		0.731	0.75	0.558					1.784	3.059	1.994
		0.689	0.682	0.789					3.833	1.744	1.368
		0.676	0.727	0.933					1.744	1.103	1.56
		0.906	0.496	0.9					2.33	2.041	1.861
		0.911	0.522	0.597					1.575	1.56	2.379
		0.466	0.564	0.743					2.33	1.451	1.959
		0.724	0.609	0.671					1.689	1.784	3.379
		0.553	0.403	0.716					0.892	3.013	1.385
		0.838	0.683	0.875					1.368	1.385	1.689
		0.468	0.488	0.622					1.081	2.71	1.529
		0.849	0.718	0.946					2.141	1.451	1.835
		0.664	0.671	0.582					1.165	2.77	1.647
		0.865	0.588	0.563					3.309	2.466	3.671
		0.808	0.58	0.946					1.529	2.82	1.848
		0.729	0.818	0.632					1.784	1.647	2.631
		0.967	0.844	0.634					1.575	1.514	1.744
		0.726	0.639	0.457					1.529	1.385	1.261
		0.654	0.332	0.708					0.918	1.935	3.013
		0.698	0.154	0.841					0.78	1.994	2.13
		0.737	0.415	0.58					1.385	1.647	1.647
		0.871	0.528	0.813					1.165	0.865	1.529
		0.658	0.499	0.479					1.689	3.036	1.744
		0.677	0.644	0.72					1.689	2.052	1.647
		0.636	0.494	0.409					1.784	1.575	2.812
		0.813	0.61	0.568					0.967	2.174	1.689
		0.67	0.738	0.591					1.647	2.163	3.005
		0.598	0.658	0.417					2.82	1.647	1.744
		0.668	0.379	0.76					1.081	1.689	1.261
		0.538	0.296	0.714					1.298	2.299	1.451
		0.641	0.573	0.78					1.368		1.935
		0.965	0.726	0.794					2.605	3.036	1.451
		0.604	0.797	0.457					1.261	1.298	2.389
		0.776	0.86	0.686					1.56	1.744	4.26
		0.903	0.673	0.47					1.368	1.103	1.529
		0.815	0.391	0.306					2.64	1.647	1.689
		0.911	0.756	0.717					2.736	1.385	1.081
		0.661	0.407	0.608					2.041	1.947	2.466
		0.813	0.629	0.506					1.689	2.605	2.466
		0.783	0.71	0.379					9.926	3.194	2.041
		0.789	0.747	0.569					1.385	3.784	3.252
		0.406	0.673	0.327					3.097	1.935	1.744
		0.436	0.665	0.397						1.848	1.529
		0.739	0.736	0.831					3.365	3.488	1.514
		0.738	0.497	0.569					1.298	3.488	1.744
		0.624	0.714	0.743					1.835	1.298	1.451
		0.412	0.447	0.9					1.835	3.244	2.845
		0.734	0.548	0.775					2.389	1.165	2.631
		0.891	0.212	0.913					2.227	0.865	1.224
		0.825	0.701	0.887					1.744	2.71	2.34
		0.784	0.399	0.729					1.451	2.163	1.848
		0.568	0.554	0.428					1.165	2.812	1.647
		0.853	0.537	0.794					1.081	2.522	1.689
		0.882	0.684	0.9					2.206	2.174	2.942
		0.781	0.844	0.327					2.227	1.848	1.744
		0.892	0.777	0.546					1.529	1.368	1.835
		0.723	0.533	0.772					1.744	2.886	1.261
		0.332	0.536	0.703					2.163	2.812	1.861
		0.531	0.847	0.691					2.418	2.13	1.368
		0.483	0.452	0.445					1.935	2.71	1.744
		0.908	0.607	0.702					1.529	1.575	1.835
		0.848	0.706	0.931					1.529	1.261	2.522
		0.753	0.496	0.711					2.631	2.13	1.848
		0.611	0.511	0.489					3.194	3.013	1.081
		0.609	0.451	0.606					1.835	3.097	2.902
		0.787	0.982	0.693					3.036	1.935	1.451
		0.974	0.46	0.478					4.644	1.081	2.33
		0.82	0.651	0.558					2.902	2.206	1.224
		0.46	0.773	0.668					1.689	1.848	2.605
		0.626	0.787	0.836					3.097	1.529	1.744
		0.825	0.744	0.403					1.385	2.258	1.529
		0.572	0.527	0.417					1.744	4.724
		0.741	0.769	0.475					4.994	2.613	3.244
		0.586	0.892	0.713					1.298	2.466	2.812
		0.845	0.659	0.545					1.261	1.385	4.588
		0.73	0.713	0.974					1.385	1.224	1.647
		0.387	0.737	0.766					3.028	1.835	2.82
		0.87	0.481	0.798					2.532	1.081	1.689
		0.723	0.715	0.325					1.451	3.059	1.835
		0.946	0.838	0.617					2.466	1.165	1.744
		0.906	0.374	0.405					2.141	1.647	3.036
		0.439	0.675	0.751					2.418	1.224	2.227
		0.951	0.566	0.782					1.451	2.227	1.861
		0.625	0.91	0.583					1.081	1.935	1.784
		0.765	0.467	0.501					2.753	1.529	3.302
		0.538	0.862	0.953					5.982	2.845	3.494
		0.582	0.408	0.432					1.103	1.224	2.163
		0.67	0.584	0.712					1.451	1.224	1.451
		0.486	0.599	0.382					4.598	2.163	1.835
		0.481	0.843	0.691					2.389	4.459	2.77
		0.367	0.862	0.63					1.529	2.041	2.613
		0.619	0.615	0.789					1.529	1.529	1.261
		0.837	0.502	0.502					2.845	1.861	3.386
		0.516	0.651	0.637					1.947	1.56	2.466
		0.6	0.312	0.581					2.052	0.918	1.298
		0.571	0.721	0.646					1.56	1.368	2.141
		0.814	0.707	0.662					2.605	1.689	2.613
		0.741	0.53	0.596					1.689	1.529	2.812
		0.546	0.828	0.629					5.063	1.861	1.081
		0.932	0.855	0.962					1.56	2.13	2.379
		0.716	0.786	0.836					1.835	2.605	3.028
		0.642	0.671	0.772					2.299	2.34	1.261
		0.6	0.538	0.636					3.386	1.298	1.081
		0.665	0.585	0.826					2.163	1.744	1.575
		0.584	0.623	0.674					6.095	1.514	2.64
		0.413	0.919	0.574					2.418	1.744	3.309
		0.764	0.78	0.689					3.273	1.529	2.174
		0.69	0.301	0.618					2.299	1.689	1.744
		0.706	0.759	0.888					15.67	1.385	1.081
		0.611	0.479	0.724					4.563	5.141	2.532
		0.609	0.661	0.608					1.385	4.861	2.605
		0.737	0.59	0.572					2.163	1.835	1.56
		0.499	0.569	0.51					2.418	4.177	1.935
		0.672	0.718	0.748					3.097	1.224	3.302
		0.743	0.649	0.564					1.744	2.13	2.522
		0.656	0.742	0.93					1.744	1.994	1.575
		0.732	0.849	0.869					2.605	1.935	2.174
		0.627	0.84	0.862					7.141	1.744	1.261
		0.683	0.493	0.698					3.521	0.865	2.041
		0.662	0.486	0.93					3.521	1.316	0.892
		0.864	0.553	0.669					1.994	1.56	1.689
		0.703	0.597	0.795					3.42	1.689	2.605
		0.589	0.985	0.364					1.935	1.529	1.647
		0.749	0.737	0.813					1.385	1.994	1.529
		0.768	0.93	0.61					4.744	1.081	4.836
		0.249	0.728	0.604					3.074	1.165	2.299
		0.643	0.542	0.902					3.521	3.273	1.861
		0.498	0.59	0.706					2.82	2.227	2.64
		0.627	0.799	0.877					1.451	1.081	2.13
		0.89	0.477	0.927					1.861	3.386	2.052
		0.681	0.911	0.966					1.744	2.041	2.418
		0.511	0.468	0.671					2.389	1.385	3.869
		0.672	0.687	0.434					2.605	1.959	2.605
		0.69	0.764	0.765					2.389	2.675	2.227
		0.683	0.655	0.678					1.935	1.861	2.13
		0.851	0.428	0.834					1.575	2.82	2.71
		0.843	0.825	0.552					2.71	1.261	2.418
		0.898	0.542	0.746					2.163	1.647	2.389
		0.604	0.713	0.348					1.261	1.947	2.466
		0.855	0.707	0.864					1.56	3.302	2.736
		0.42	0.52	0.617					2.605	2.942	1.994
		0.884	0.881	0.405					3.005	2.942	1.081
		0.672	0.686	0.834					2.64	1.261	1.861
		0.753	0.678	0.332					1.081	1.744	2.299
		0.836	0.573	0.56					3.386	2.596	4.115
		0.313	0.68	0.71					2.942	3.252	2.13
		0.881	0.668	0.604					1.081	2.206	4.438
		0.557	0.216	0.432					3.467	1.575	1.744
		0.76	0.499	0.361					3.059	3.149	3.036
		0.736	0.658	0.58					4.064	2.13	3.302
		0.527	0.581	0.586					2.163	1.529	1.848
		0.692	0.424	0.774					2.299	1.385	2.812
		0.892	0.783	0.696					4.064	3.194	4.293
		0.585	0.859	0.395					3.244	0.892	3.252
		0.689	0.855	0.755					1.848	2.942	1.316
		0.777	0.833	0.587					2.466	2.227	2.33
		0.601	0.74	0.73					2.174	2.532	3.309
		0.373	0.801	0.771					3.6	2.522	5.231
		0.756	0.506	0.87					3.784	2.77	3.696
		0.611	0.742	0.88					1.529	2.418	3.013
		0.687	0.648	0.72					4.023	2.466	3.309
		0.522	0.831	0.52					0.918	1.647	1.784
		0.897	0.722	0.485					1.529	2.418	1.451
		0.565	0.8	0.583					2.041	3.059	2.041
		0.826	0.517	0.852					1.529	4.293	2.389
		0.292	0.888	0.337					1.689	3.005	1.744
		0.536	0.56	0.838					3.215	2.258	2.532
		0.461	0.81	0.481					1.575	2.13	1.744
		0.924	0.689	0.373					4.942	2.33	3.988
		0.829	0.707	0.49					1.744	1.298	4.438
		0.589	0.873	0.685					4.023	6.663	1.689
		0.501	0.552	0.532					1.368	1.959	3.005
		0.599	0.703	0.649					9.865	1.081	1.784
		0.406	0.805	0.482					1.298	3.567	1.529
		0.63	0.676	0.718					3.42	2.418	1.261
		0.806	0.437	0.822					1.689	1.081	2.71
		0.663	0.727	0.895					1.261	1.56	2.902
		0.647	0.639	0.52					2.675	2.299	2.91
		0.299	0.797	0.949					1.451	2.389	4.177
		0.518	0.814	0.814					1.56	2.902	2.631
		0.9	0.93	0.703					2.77	3.036	1.848
		0.488	0.692	0.783					1.081	1.994	3.244
		0.603	0.424	0.471					3.777	1.529	1.451
		0.871	0.929	0.459					3.626	1.368	4.459
		0.617	0.702	0.877					1.081	3.005	3.784
		0.835	0.822	0.652					2.174	2.942	4.542
		0.328	0.902	0.819					2.141	1.081	3.074
		0.536	0.789	0.438					2.34	2.141	2.466
		0.746	0.793	0.554					1.835	1.835	3.379
		0.745	0.83	0.83					1.994	1.959	2.522
		0.463	0.567	0.356					2.613	1.451	2.141
		0.651	0.9	0.96					1.689	2.812	2.64
		0.636	0.727	0.84					1.165	2.227	3.194
		0.592	0.796	0.703					3.365	1.514	1.385
		0.567	0.475	0.956					1.689	2.418	2.33
		0.507	0.69	0.461					1.385	4.861	3.244
		0.509	0.625	0.833					2.845	1.689	1.647
		0.79	0.599	0.61					2.13	1.298	2.466
		0.66	0.677	0.867					1.56	5.561	1.081
		0.947	0.869	0.632					2.605	1.451	1.73
		0.883	0.611	0.467					1.647	1.385	2.34
		0.739	0.626	0.463					2.13	1.744	2.596
		0.647	0.573	0.678					2.596	1.081	2.82
		0.682	0.861	0.732					2.532	1.385	4.132
		0.637	0.797	0.865					1.451	3.013	1.165
		0.516	0.773	0.386					1.451	2.174	6.965
		0.507	0.755	0.698					3.988	1.165	16.922
		0.496	0.667	0.762					3.58	6.431	2.466
		0.455	0.738	0.694					3.302	2.942	2.163
		0.77	0.552	0.597					3.777	2.227	2.33
		0.703	0.883	0.586					2.041	2.77	1.385
		0.91	0.49	0.615					1.261	1.994	1.835
		0.85	0.424	0.572					3.547	1.56	1.994
		0.897	0.714	0.86					2.466	1.316	3.097
		0.52	0.658	0.414					1.994	2.13	5.561
		0.96	0.847	0.742					3.42	1.224	1.784
		0.926	0.6	0.628					1.316	1.861	8.029
		0.52	0.733	0.743					6.539	1.848	4.588
		0.389	0.702	0.664					3.988	1.56	8.759
		0.631	0.685	0.568					1.529	1.575	2.041
		0.598	0.889	0.429					1.575	1.784	3.302
		0.519	0.812	0.773					1.56	1.385	2.258
		0.71	0.461	0.807					2.299	3.567	1.529
		0.643	0.581	0.757					1.529	0.78	2.77
		0.634	0.803	0.815					2.258	1.647	1.647
		0.629	0.834	0.536					1.224	2.041	1.73
		0.445	0.798	0.755					1.994	1.575	1.514
		0.634	0.553	0.594					3.252	1.529	1.385
			0.731	0.543					1.575	7.753	2.299
		0.703	0.805	0.923					1.835	1.165	2.812
		0.804	0.564	0.849					3.42	1.081	2.34
		0.767	0.498	0.863					1.385	2.942	2.418
		0.303	0.578	0.694					2.141	1.261	2.522
		0.706	0.788	0.587					3.547	3.386	1.994
		0.648	0.532	0.809					4.942	1.224	5.105
		0.69	0.563	0.703					2.389	1.56	2.163
		0.806	0.747	0.732					4.293	1.994	4.16
		0.521	0.446	0.47					3.005	2.163	1.689
		0.36	0.788	0.908					1.848	2.942	2.71
		0.396	0.884	0.724					2.299	1.081	2.258
		0.676	0.299	0.673					2.466	1.744	2.33
		0.563	0.78	0.538					3.6	0.967	2.418
		0.797	0.876	0.909					3.42	1.261	2.206
		0.45	0.751	0.422					1.994	2.34	1.56
		0.645	0.772	0.785					1.261	1.529	1.451
		0.678	0.8	0.84					1.784	1.56	1.994
		0.679	0.619	0.597					1.848	0.967	6.091
		0.476	0.821	0.725					1.298	1.529	1.959
		0.731	0.5	0.617					2.13	1.994	3.074
		0.603	0.684	0.636					2.532	1.368	3.488
		0.858	0.809	0.876					1.861	1.744	1.689
		0.598	0.913	0.599					2.34	2.418	3.827
		0.788	0.564	0.563					1.935	2.64	1.994
		0.708	0.763	0.431					1.56	0.78	2.34
		0.915	0.531	0.694					3.194	6.156	1.368
		0.763	0.852	0.739					4.942	2.82	2.206
		0.764	0.62	0.795					1.689	1.451	2.82
		0.764	0.537	0.88					0.967	2.227	2.041
		0.821	0.589	0.592					1.081	2.163	3.777
		0.367	0.824	0.735					2.299	2.942	4.583
		0.664	0.463	0.471					1.56	2.141	1.861
		0.77	0.863	0.98					1.261	4.177	1.947
		0.956	0.593	0.715					4.353	1.529	3.215
		0.394	0.363	0.594					4.023	1.647	2.447
		0.594	0.406	0.648					1.385	4.994	1.994
		0.509	0.779	0.615					1.224	0.967	2.596
		0.976	0.363	0.405					1.368	1.56	1.385
		0.701	0.616	0.693					3.777	3.252	2.258
		0.735	0.584	0.405					2.174	2.258	3.777
		0.655	0.764	0.76					4.438	1.575	1.959
		0.895	0.763	0.863					1.994	3.302	1.385
		0.531	0.737	0.75					2.34	1.861	1.529
		0.758	0.415	0.819					1.298	1.56	2.71
		0.736	0.507	0.816					1.081	3.461	3.626
		0.608	0.777	0.337					1.959	1.647	1.784
		0.752	0.492	0.557					1.385	1.368	3.215
		0.721	0.629	0.848					1.575	3.097	1.368
		0.569	0.536	0.82					1.529	0.967	2.812
		0.542	0.738	0.742					1.861	1.744	1.316
		0.646	0.609	0.47					2.77	2.605	3.899
		0.876	0.41	0.62					1.689	1.081	4.438
		0.29	0.685	0.746					2.532	1.529	2.466
		0.845	0.611	0.553					1.529	2.77	2.174
		0.772	0.493	0.615					2.041	2.77	2.532
		0.397	0.658	0.621					2.631	1.861	5.42
		0.7	0.611	0.65					2.522	2.466	2.605
		0.737	0.462	0.733					1.744	2.71	2.227
		0.589	0.606	0.666					1.935	1.56	1.935
		0.62	0.517	0.896					1.861	2.942	3.899
		0.648	0.64	0.664					4.563	8.128	3.097
		0.575	0.843	0.647					2.942	2.13	2.447
		0.87	0.712	0.773					1.994	1.861	2.902
		0.929	0.851	0.676					3.036	1.935	1.784
		0.411	0.337	0.905					2.71	2.041	1.224
		0.665	0.498	0.917					2.466	1.081	2.34
		0.644	0.895	0.705					1.861	2.052	1.689
		0.918	0.368	0.762					2.447	1.947	6.736
		0.862	0.554	0.889					1.103	6.42	1.689
		0.512	0.754	0.527					3.869	2.418	3.777
		0.22	0.527	0.473					2.163	2.71	1.56
		0.621	0.451	0.689					1.224	2.33	2.052
		0.397	0.604	0.864					2.522	1.848	3.119
		0.71	0.295	0.785					1.861	8.076	2.33
		0.693	0.701	0.626					2.447	1.261	2.163
		0.487	0.674	0.746					1.689	2.942	3.005
		0.544	0.518	0.776					2.379	2.052	3.677
		0.759	0.389	0.831					0.967	2.206	1.994
		0.918	0.743	0.848					2.33	1.081	4.132
		0.644	0.59	0.781					1.575	1.385	4.749
		0.856	0.737	0.768					1.935	1.385	1.689
		0.796	0.497	0.333					1.744	1.647	1.935
		0.321	0.852	0.756					1.316	1.959	3.379
		0.858	0.802	0.684					2.227	2.64	3.149
		0.692	0.771	0.474					1.689	1.935	3.074
		0.521	0.743	0.828					3.097	1.73	1.861
		0.617	0.591	0.555					1.689	7.738	0.967
		0.718	0.792	0.402					1.575	1.081	2.675
		0.818	0.682	0.353					3.777	3.294	2.227
		0.71	0.702	0.724					2.299	2.258	1.935
		0.61	0.657	0.391					3.059	2.466	2.942
		0.841	0.705	0.54					3.097	3.074	4.104
		0.672	0.537	0.788					1.647	1.959	3.521
		0.557	0.484	0.674					1.784	1.316	1.647
		0.706	0.612	0.637					1.994	2.33	2.258
		0.721	0.957	0.671					1.935	2.163	1.994
		0.756	0.513	0.471					2.141	4.081	2.379
		0.819	0.694	0.504					3.683	1.647	3.833
		0.645	0.658	0.611					3.215	2.299	3.005
		0.802	0.341	0.568					2.613	3.671	1.261
		0.821	0.481	0.783					3.252	3.42	1.994
		0.86	0.412	0.627					1.368	1.994	2.418
		0.603	0.389	0.667					2.418	7.458	3.273
		0.727	0.407	0.907					1.947	1.081	2.163
		0.695	0.489	0.733					7.471	1.451	4.155
		0.654	0.243	0.916					1.959	2.299	1.689
		0.73	0.572	0.407					2.631	2.466	1.935
		0.477	0.649	0.728					1.994	4.081	1.385
		0.495	0.728	0.837					1.56	1.368	1.848
		0.81	0.986	0.655					3.097	1.575	3.215
		0.731	0.598	0.629					2.13	10.492	3.461
		0.952	0.87	0.827					2.052	1.081	2.206
		0.707	0.676	0.472					3.488	3.194	1.689
		0.88	0.816	0.502					2.466	3.119	1.73
		0.722	0.713	0.544					1.647	2.227	2.532
		0.959	0.461	0.773					1.385	1.744	2.605
		0.64	0.828	0.704					1.368	3.252	3.521
		0.66	0.694	0.633					2.13	2.71	3.521
		0.294	0.807	0.584					1.947	2.418	2.675
		0.898	0.513	0.5					2.605	2.052	3.947
		0.858	0.779	0.624					3.097	1.316	2.71
		0.854	0.583	0.488					1.261	1.744	3.6
		0.512	0.51	0.82					2.041	1.261	4.744
		0.704	0.689	0.871					3.215	3.547	2.466
		0.651	0.628	0.695					1.689	1.298	2.227
		0.673	0.474	0.4					1.575	4.023	2.389
		0.69	0.69	0.762					1.848	13.765	2.631
		0.892	0.306	0.879					3.567	1.224	1.368
		0.496	0.728	0.621					2.605	1.261	1.835
		0.56	0.588	0.624					2.163	2.041	2.77
		0.548	0.702	0.698					1.861	3.244	1.514
		0.784	0.635	0.546					2.82	1.081	2.613
		0.446	0.852	0.639					2.227	3.013	8.57
		0.759	0.65	0.762					2.389	1.529	1.947
		0.349	0.62	0.532					2.227	3.494	1.385
		0.674	0.631	0.811					1.848	6.729	1.298
		0.213	0.659	0.56					3.244	1.861	1.224
		0.528	0.839	0.93					1.861	4.932	2.141
		0.652	0.532	0.964					1.848	4.11	2.34
		0.62	0.649	0.509					2.605	3.252	2.299
		0.583	0.579	0.581					2.845	2.13	3.215
		0.466	0.862	0.574					2.33	2.64	3.671
		0.634	0.601	0.833					7.319	1.861	1.848
		0.841	0.719	0.752					6.361	3.869	3.977
		0.493	0.676	0.42					2.13	1.73	1.994
		0.663	0.412	0.761					3.521	2.174	1.73
		0.697	0.831	0.423					1.959	1.689	1.835
		0.511	0.479	0.761					1.994	3.244	8.57
		0.624	0.606	0.876					2.466	1.744	3.488
		0.63	0.657	0.415					2.052	1.784	1.451
		0.452	0.952	0.862					1.689	3.013	1.744
		0.474	0.503	0.921					1.081	2.299	2.613
		0.403	0.481	0.783					1.73	1.224	1.994
		0.846	0.344	0.622					0.967	1.848	2.052
		0.651	0.713	0.404					1.529	1.385	3.379
		0.547	0.582	0.613					1.689	2.71	3.059
		0.601	0.865	0.452					3.494	2.605	1.514
		0.612	0.53	0.595					2.71	2.041	4.38
		0.728	0.874	0.434					2.613	0.967	2.13
		0.618	0.559	0.523					2.141	2.613	1.316
		0.68	0.93	0.827					1.73	4.104	1.56
		0.723	0.728	0.826					3.309	4.412	9.576
		0.804	0.512	0.921					2.041	1.261	2.845
		0.577	0.639	0.442					2.258	1.959	4.861
		0.502	0.396	0.467					1.261	2.886	5.191
		0.966	0.691	0.494					1.835	2.466	4.081
		0.812	0.778	0.929					1.081	1.081	4.081
		0.614	0.849	0.738					4.803	1.947	3.971
		0.774	0.728	0.604					1.861	2.71	1.861
		0.774	0.672	0.639					2.91	2.33	2.942
		0.575	0.914	0.571					1.647	0.892	1.73
		0.951	0.269	0.494					1.744	4.749	2.613
		0.683	0.595	0.613					1.744	1.316	2.34
		0.683	0.929	0.368					2.258	3.294	3.58
		0.63	0.803	0.858					1.647	1.451	8.751
		0.822	0.786	0.498					1.261	1.994	2.522
		0.75	0.695	0.622					2.418	1.56	1.56
		0.639	0.651	0.759
		0.651	0.466	0.856
		0.582	0.621	0.75
		0.493	0.302	0.528
		0.525	0.826	0.595
		0.438	0.58	0.886
		0.877	0.878	0.675
		0.873	0.535	0.853
		0.386	0.689	0.679
		0.866	0.389	0.63
		0.815	0.562	0.885
		0.531	1	0.763
		0.679	0.61	0.527
		0.501	0.724	0.593
		0.167	0.795	0.466
		0.773	0.774	0.837
		0.824	0.84	0.504
		0.793	0.565	0.853
		0.474	0.894	0.947
		0.635	0.627	0.686
		0.701	0.731	0.84
		0.749	0.748	0.56
		0.684	0.424	0.765
		0.869	0.49	0.886
		0.704	0.732	0.827
		0.469	0.523	0.677
		0.749	0.581	0.574
		0.532	0.722	0.691
		0.788	0.427	0.578
		0.497	0.695	0.82
		0.47	0.721	0.505
		0.507	0.707	0.716
		0.703	0.933	0.559
		0.617	0.742	0.495
		0.557	0.488	0.568
		0.741	0.565	0.862
		0.72	0.687	0.784
		0.887	0.527	0.739
		0.973	0.602	0.937
		0.605	0.785	0.489
		0.859	0.457	0.919
		0.833	0.624	0.928
		0.966	0.496	0.327
		0.419	0.621	0.375
		0.522	0.708	0.594
		0.72	0.783	0.794
		0.676	0.717	0.48
		0.704	0.87	0.727
		0.945	0.582	0.785
		0.747	0.885	0.65
		0.725	0.732	0.591
		0.557	0.856	0.423
		0.692	0.748	0.758
		0.838	0.389	0.548
		0.828	0.563	0.774
		0.756	0.586	0.804
		0.851	0.755	0.633
		0.901	0.904	0.749
		0.394	0.697	0.698
		0.83	0.533	0.819
		0.673	0.815	0.957
		0.516	0.795	0.81
		0.727	0.368	0.873
		0.557	0.779	0.744
		0.487	0.469	0.624
		0.622	0.59	0.72
		0.62	0.422	0.389
		0.892	0.225	0.477
		0.663	0.797	0.56
		0.779	0.706	0.795
		0.499	0.9	0.379
		0.9	0.741	0.808
		0.683	0.928	0.805
		0.826	0.414	0.669
		0.834	0.688	0.614
		0.534	0.691	0.756
		0.714	0.884	0.814
		0.847	0.582	0.773
		0.57	0.831	0.281
		0.805	0.546	0.885
		0.825	0.581	0.572
		0.658	0.864	0.343
		0.564	0.514	0.952
		0.921	0.471	0.986
		0.769	0.837	0.767
		0.764	0.898	0.652
		0.633	0.859	0.587
		0.819	0.576	0.467
		0.665	0.705	0.704
		0.803	0.645	0.445
		0.581	0.695	0.757
		0.826	0.836	0.669
		0.616	0.733	0.765
		0.49	0.498	0.823
		0.706	0.566	0.75
		0.961	0.814	0.722
		0.54	0.497	0.81
		0.679	0.53	0.487
		0.577	0.799	0.57
		0.615	0.747	0.633
		0.735	0.698	0.709
		0.683	0.779	0.65
		0.594	0.6	0.881
		0.788	0.68	0.847
		0.704	0.73	0.499
		0.702	0.771	0.539
		0.83	0.682	0.901
		0.316	0.834	0.763
		0.897	0.786	0.944
		0.703	0.499	0.406
		0.703	0.531	0.894
		0.675	0.431	0.582
		0.596	0.538	0.506
		0.819	0.847	0.69
		0.817	0.515	0.827
		0.673	0.777	0.83
		0.836	0.742	0.701
		0.757	0.378	0.423
		0.945	0.377	0.781
		0.839	0.72	0.666
		0.589	0.498	0.749
		0.644	0.845	0.52
		0.437	0.443	0.587
		0.562	0.289	0.833
		0.636	0.686	0.559
		0.679	0.768	0.668
		0.488	0.872	0.659
		0.69	0.481	0.794
		0.779	0.473	0.71
		0.863	0.617	0.698
		0.535	0.312	0.728
		0.672	0.325	0.677
		0.429	0.426	0.854
		0.73	0.392	0.278
		0.724	0.793	0.682
		0.716	0.735	0.482
		0.755	0.313	0.579
		0.524	0.764	0.417
		0.721	0.648	0.442
		0.567	0.578	0.573
		0.713	0.55	0.492
		0.695	0.61	0.737
		0.813	0.391	0.553
		0.799	0.617	0.446
		0.867	0.884	0.824
		0.967	0.606	0.581
		0.665	0.635	0.702
		0.538	0.774	0.685
		0.79	0.703	0.471
		0.66	0.706	0.522
		0.772	0.22	0.5
		0.53	0.609	0.536
		0.553	0.428	0.624
		0.734	0.61	0.75
		0.63	0.742	0.799
		0.59	0.747	0.692
		0.61	0.475	0.656
		0.403	0.272	0.71
		0.75	0.558	0.715
		0.805	0.514	0.662
		0.528	0.743	0.859
		0.614	0.799	0.352
		0.956	0.59	0.658
		0.526	0.736	0.686
		0.758	0.7	0.689
		0.614	0.479	0.84
		0.82	0.634	0.561
		0.77	0.387	0.528
		0.673	0.452	0.678
		0.781	0.851	0.353
		0.616	0.669	0.575
		0.678	0.493	0.768
		0.683	0.374	0.649
		0.717	0.766	0.736
		0.689	0.581	0.759
		0.748	0.421	0.88
		0.57	0.595	0.608
		0.69	0.492	0.467
		0.671	0.577	0.806
		0.562	0.719	0.569
		0.948	0.945	0.62
		0.704	0.45	0.728
		0.716	0.336	0.809
		0.876	0.893	0.648
		0.884	0.718	0.733
		0.76	0.557	0.76
		0.725	0.735	0.826
		0.798	0.674	0.687
		0.649	0.643	0.314
		0.605	0.952	0.82
		0.526	0.817	0.607
		0.741	0.897	0.57
		0.873	0.952	0.898
		0.791	0.63	0.886
		0.688	0.481	0.724
		0.726	0.429	0.443
		0.78	0.678	0.88
		0.713	0.557	0.633
		0.444	0.638	0.697
		0.654	0.532	0.58
		0.724	0.586	0.67
		0.545	0.574	0.938
		0.61	0.875	0.643
		0.68	0.493	0.813
		0.527	0.555	0.691
		0.84	0.538	0.688
		0.727	0.529	0.678
		0.915	0.768	0.662
		0.745	0.749	0.832
		0.827	0.914	0.77
		0.82	0.462	0.554
		0.833	0.753	0.566
		0.807	0.554	0.57
		0.928	0.702	0.538
		0.668	0.758	0.869
		0.639	0.733	0.672
		0.752	0.88	0.702
		0.772	0.722	0.577
		0.574	0.688	0.797
		0.676	0.688	0.467
		0.499	0.878	0.668
		0.61	0.433	0.635
		0.577	0.822	0.784
		0.682	0.834	0.792
		0.48	0.455	0.693
		0.876	0.72	0.592
		0.569	0.802	0.636
		0.573	0.632	0.487
		0.445	0.495	0.347
		0.474	0.904	0.483
		0.351	0.738	0.481
		0.641	0.667	0.329
		0.573	0.472	0.884
		0.935	0.468	0.703
		0.635	0.62	0.839
		0.471	0.454	0.674
		0.749	0.843	0.878
		0.819	0.393	0.482
		0.659	0.733	0.425
		0.833	0.861	0.448
		0.484	0.634	0.851
		0.814	0.969	0.915
		0.7	0.807	0.562
		0.752	0.73	0.31
		0.68	0.686	0.769
		0.766	0.509	0.402
		0.842	0.728	0.87
		0.489	0.853	0.475
		0.536	0.742	0.505
		0.66	0.571	0.64
		0.742	0.931	0.627
		0.865	0.705	0.682
		0.758	0.789	0.967
		0.69	0.635	0.743
		0.915	0.642	0.693
		0.634	0.814	0.683
		0.552	0.323	0.668
		0.614	0.898	0.846
		0.649	0.474	0.794
		0.661	0.524	0.688
		0.934	0.552	0.764
		0.858	0.762	0.548
		0.518	0.659	0.843
		0.493	0.646	0.651
		0.779	0.892	0.867
		0.5	0.506	0.779
		0.604	0.941	0.902
		0.522	0.935	0.672
		0.701	0.902	0.7
		0.825	0.634	0.705
		0.822	0.493	0.778
		0.653	0.604	0.632
		0.878	0.661	0.381
		0.591	0.861	0.608
		0.669	0.627	0.717
		0.564	0.53	0.642
		0.775	0.703	0.773
		0.685	0.777	0.381
		0.578	0.511	0.643
		0.528	0.784	0.499
		0.804	0.787	0.413
		0.673	0.616	0.638
		0.715	0.698	0.611
		0.761	0.691	0.795
		0.461	0.667	0.311
		0.542	0.712	0.613
		0.691	0.847	0.985
		0.704	0.5	0.926
		0.572	0.792	0.586
		0.825	0.735	0.454
		0.493	0.537	0.377
		0.507	0.743	0.402
		0.618	0.82	0.875
		0.842	0.761	0.874
		0.507	0.754	0.892
		0.672	0.84	0.639
		0.488	0.937	0.916
		0.674	0.413	0.872
		0.791	0.708	0.717
		0.551	0.347	0.487
		0.415	0.802	0.597
		0.529	0.408	0.779
		0.57	0.656	0.523
		0.536	0.864	0.763
		0.631	0.694	0.693
		0.694	0.372	0.476
		0.49	0.916	0.697
		0.266	0.684	0.708
		0.483	0.639	0.596
		0.828	0.647	0.634
		0.607	0.83	0.686
		0.453	0.91	0.809
		0.547	0.745	0.73
		0.589	0.911	0.843
		0.829	0.755	0.532
		0.694	0.706	0.49
		0.701	0.918	0.967
		0.548	0.892	0.456
		0.773	0.82	0.8
		0.784	0.705	0.692
		0.73	0.76	0.636
		0.783	0.827	0.453
		0.975	0.692	0.684
		0.705	0.566	0.924
		0.957	0.592	0.77
		0.451	0.805	0.584
		0.481	0.614	0.534
		0.56	0.851	0.502
		0.69	0.905	0.768
		0.724	0.707	0.611
		0.826	0.838	0.785
		0.871	0.534	0.656
		0.538	0.357	0.796
		0.776	0.75	0.722
		0.56	0.869	0.594
		0.766	0.684	0.609
		0.724	0.54	0.749
		0.805	0.406	0.533
		0.581	0.847	0.662
		0.573	0.271	0.948
		0.557	0.686	0.663
		0.631	0.775	0.751
		0.799	0.637	0.866
		0.464	0.84	0.971
		0.614	0.494	0.574
		0.653	0.708	0.633
		0.555	0.909	0.583
		0.811	0.331	0.337
		0.746	0.884	0.742
		0.964	0.596	0.858
		0.748	0.472	0.56
		0.97	0.916	0.773
		0.504	0.721	0.783
		0.849	0.715	0.454
		0.589	0.61	0.826
		0.888	0.89	0.702
		0.634	0.692	0.794
		0.837	0.697	0.705
		0.685	0.616	0.876
		0.748	0.812	0.921
		0.707	0.678	0.764
		0.81	0.66	0.84
		0.916	0.425	0.351
		0.772	0.594	0.723
		0.684	0.486	0.297
		0.669	0.575	0.69
		0.621	0.756	0.594
		0.569	0.792	0.813
		0.705	0.536	0.393
		0.613	0.688	0.802
		0.769	0.768	0.708
		0.884	0.536	0.799
		0.796	0.881	0.763
		0.372	0.91	0.567
		0.549	0.487	0.421
		0.677	0.601	0.448
		0.529	0.899	0.343
		0.495	0.829	0.949
		0.651	0.872	0.658
		0.595	0.706	0.568
		0.815	0.731	0.647
		0.675	0.75	0.814
		0.572	0.693	0.392
		0.566	0.707	0.669
		0.671	0.793	0.46
		0.744	0.686	0.685
		0.525	0.438	0.574
		0.569	0.467	0.838
		0.535	0.892	0.545
		0.478	0.845	0.445
		0.441	0.6	0.324
		0.611	0.807	0.641
		0.663	0.771	0.788
		0.682	0.46	0.61
		0.771	0.969	0.514
		0.672	0.418	0.636
		0.741	0.892	0.654
		0.543	0.678	0.78
		0.457	0.663	0.613
		0.643	0.796	0.592
		0.316	0.637	0.865
		0.705	0.535	0.383
		0.816	0.769	0.904
		0.859	0.618	0.546
		0.181	0.685	0.63
		0.814	0.622	0.561
		0.608	0.747	0.562
		0.272	0.643	0.501
		0.84	0.585	0.246
		0.263	0.902	0.781
		0.884	0.75	0.715
		0.589	0.901	0.727
		0.548	0.965	0.663
		0.901	0.567	0.668
		0.818	0.558	0.603
		0.711	0.677	0.566
		0.751	0.734	0.834
		0.579	0.849	0.8
		0.686	0.747	0.765
		0.83	0.736	0.528
		0.486	0.854	0.915
		0.854	0.806	0.379
		0.783	0.917	0.512
		0.666	0.714	0.797
		0.671	0.466	0.527
		0.522	0.881	0.695
		0.53	0.979	0.436
		0.699	0.773	0.712
		0.855	0.392	0.632
		0.578	0.811	0.86
		0.711	0.531	0.882
		0.283	0.54	0.77
		0.805	0.727	0.517
		0.751	0.717	0.457
		0.858	0.729	0.701
		0.693	0.886	0.783
		0.54	0.589	0.633
		0.812	0.706	0.656
		0.541	0.928	0.96
		0.85	0.388	0.801
		0.772	0.845	0.641
		0.703	0.599	0.69
		0.592	0.764	0.48
		0.254	0.547	0.855
		0.437	0.607	0.755
		0.78	0.794	0.963
		0.6	0.86	0.854
		0.625	0.782	0.52
		0.766	0.653	0.313
		0.705	0.286	0.574
		0.779	0.758	0.326
		0.576	0.475	0.909
		0.486	0.948	0.73
		0.764	0.774	0.788
		0.67	0.642	0.78
		0.61	0.787	0.418
		0.647	0.418	0.371
		0.688	0.205	0.642
		0.638	0.871	0.62
		0.46	0.773	0.715
		0.676	0.696	0.555
		0.758	0.98	0.268
		0.884	0.966	0.434
		0.652	0.938	0.751
		0.595	0.48	0.488
		0.576	0.655	0.597
		0.637	0.849	0.722
		0.718	0.848	0.52
		0.821	0.771	0.406
		0.574	0.695	0.965
		0.658	0.647	0.809
		0.733	0.583	0.786
		0.602	0.689	0.646
		0.448	0.369	0.625
		0.648	0.454	0.478
		0.899	0.828	0.65
		0.917	0.786	0.855
		0.894	0.79	0.484
		0.68	0.496	0.505
		0.859	0.835	0.633
		0.653	0.306	0.749
		0.66	0.824	0.475
		0.626	0.751	0.607
		0.604	0.725	0.815
		0.61	0.815	0.272
		0.771	0.77	0.55
		0.669	0.598	0.899
		0.735	0.966	0.41
		0.692	0.748	0.821
		0.684	0.796	0.404
		0.552	0.638	0.533
		0.853	0.717	0.522
		0.712	0.644	0.412
		0.626	0.768	0.622
		0.834	0.68	0.907
		0.571	0.712	0.817
		0.757	0.684	0.92
		0.695	0.43	0.627
		0.815	0.434	0.545
		0.796	0.437	0.68
		0.742	0.846	0.932
		0.591	0.91	0.547
		0.683	0.442	0.719
		0.866	0.62	0.66
		0.867	0.625	0.764
		0.44	0.703	0.813
		0.921	0.436	0.571
		0.843	0.621	0.816
		0.889	0.437	0.375
		0.745	0.551	0.511
		0.432	0.691	0.898
		0.777	0.682	0.766
		0.797	0.936	0.597
		0.903	0.791	0.543
		0.695	0.911	0.583
		0.43	0.815	0.484
		0.845	0.708	0.641
		0.682	0.956	0.793
		0.726	0.76	0.76
		0.66	0.945	0.889
		0.753	0.429	0.616
		0.583	0.734	0.402
		0.689	0.403	0.555
		0.812	0.736	0.546
		0.724	0.67	0.403
		0.456	0.308	0.522
		0.918	0.844	0.599
		0.653	0.663	0.575
		0.88	0.807	0.762
		0.448	0.395	0.573
		0.498	0.729	0.877
		0.808	0.831	0.464
		0.57	0.665	0.561
		0.738	0.806	0.44
		0.749	0.594	0.582
		0.884	0.644	0.488
		0.744	0.811	0.707
		0.935	0.801	0.513
		0.582	0.654	0.396
		0.788	0.676	0.385
		0.456	0.641	0.901
		0.83	0.74	0.627
		0.433	0.75	0.891
		0.695	0.516	0.762
		0.814	0.645	0.592
		0.819	0.425	0.717
		0.539	0.429	0.917
		0.77	0.715	0.693
		0.717	0.518	0.664
		0.584	0.622	0.843
		0.669	0.656	0.525
		0.509	0.754	0.828
		0.482	0.864	0.926
		0.896	0.793	0.6
		0.683	0.618	0.772
		0.642	0.633	0.762
		0.635	0.907	0.631
		0.598	0.529	0.912
		0.539	0.798	0.847
		0.758	0.433	0.647
		0.818	0.78	0.788
		0.753	0.701	0.575
		0.856	0.847	0.534
		0.736	0.644	0.347
		0.791	0.873	0.532
		0.834	0.674	0.688
		0.741	0.69	0.319
		0.578	0.681	0.83
		0.698	0.495	0.96
		0.658	0.704	0.874
		0.641	0.483	0.769
		0.781	0.865	0.658
		0.921	0.808	0.862
		0.723	0.882	0.923
		0.383	0.618	0.858
		0.79	0.683	0.867
		0.613	0.936	0.723
		0.758	0.656	0.643
		0.453	0.555	0.602
		0.635	0.851	0.4
		0.695	0.577	0.547
		0.759	0.725	0.418
		0.664	0.478	0.606
		0.677	0.583	0.401
		0.808	0.778	0.504
		0.658	0.714	0.441
		0.826	0.521	0.792
		0.868	0.924	0.836
		0.92	0.378	0.854
		0.874	0.673	0.744
		0.722	0.337	0.947
		0.632	0.517	0.633
		0.717	0.712	0.737
		0.622	0.821	0.943
		0.676	0.605	0.921
		0.663	0.846	0.694
		0.457	0.565	0.755
		0.646	0.509	0.699
		0.672	0.552	0.602
		0.883	0.58	0.614
		0.483	0.869	0.657
		0.758	0.563	0.483
		0.698	0.666	0.665
		0.557	0.877	0.878
		0.801	0.852	0.862
		0.346	0.931	0.951
		0.383	0.915	0.69
		0.791	0.817	0.531
		0.636	0.517	0.555
		0.769	0.901	0.855
		0.671	0.649	0.685
		0.568	0.621	0.527
		0.123	0.639	0.756
		0.568	0.497	0.558
		0.467	0.791	0.547
		0.848	0.766	0.385
		0.744	0.904	0.837
		0.782	0.897	0.534
		0.659	0.36	0.878
		0.487	0.885	0.805
		0.743	0.708	0.838
		0.556	0.654	0.86
		0.648	0.732	0.689
		0.55	0.461	0.59
		0.568	0.505	0.605
		0.775	0.469	0.708
		0.831	0.676	0.296
		0.797	0.326	0.646
		0.638	0.952	0.801
		0.741	0.819	0.842
		0.661	0.677	0.74
		0.561	0.71	0.771
		0.805	0.585	0.461
		0.531	0.971	0.811
		0.834	0.657	0.575
		0.339	0.933	0.627
		0.871	0.888	0.449
		0.637	0.533	0.549
		0.613	0.571	0.54
		0.479	0.979	0.535
		0.629	0.625	0.178
		0.482	0.605	0.558
		0.786	0.366	0.869
		0.378	0.74	0.603
		0.697	0.649	0.64
		0.67	0.781	0.607
		0.762	0.838	0.434
		0.453	0.874	0.369
		0.85	0.702	0.426
		0.805	0.841	0.77
		0.653	0.883	0.741
		0.543	0.728	0.59
		0.794	0.927	0.365
		0.826	0.633	0.678
		0.764	0.747	0.666
		0.804	0.715	0.65
		0.683	0.858	0.853
		0.839	0.701	0.971
		0.74	0.768	0.836
		0.507	0.634	0.741
		0.423	0.737	0.751
		0.524	0.484	0.656
		0.729	0.737	0.664
		0.762	0.749	0.496
		0.661	0.754	0.727
		0.591	0.749	0.678
		0.673	0.789	0.617
		0.647	0.953	0.385
		0.468	0.498	0.61
		0.8	0.329	0.529
		0.732	0.73	0.925
		0.739	0.453	0.657
		0.93	0.791	0.636
		0.714	0.837	0.563
		0.845	0.899	0.612
		0.656	0.84	0.905
		0.893	0.675	0.491
		0.574	0.922	0.791
		0.692	0.685	0.746
		0.332	0.624	0.797
		0.873	0.509	0.609
		0.596	0.716	0.596
		0.841	0.513	0.617
		0.69	0.66	0.418
		0.612	0.837	0.799
			0.827	0.445
		0.332	0.62	0.596
		0.362	0.615	0.467
		0.854	0.803	0.584
		0.736	0.923	0.525
		0.775	0.751	0.724
		0.62	0.565	0.845
		0.587	0.511	0.751
		0.465	0.831	0.735
		0.557	0.74	0.462
		0.683	0.694	0.591
		0.545	0.573	0.515
		0.725	0.924	0.839
		0.778	0.589	0.877
		0.419	0.838	0.495
		0.625	0.847	0.762
		0.769	0.691	0.682
		0.857	0.608	0.343
		0.415	0.934	0.724
		0.755	0.623	0.908
		0.468	0.947	0.78
		0.352	0.686	0.507
		0.467	0.678	0.795
		0.735	0.664	0.666
		0.396	0.965	0.732
		0.848	0.942	0.931
		0.778	0.474	0.551
		0.64	0.766	0.717
		0.849	0.757	0.388
		0.504	0.971	0.831
		0.912	0.844	0.723
		0.285	0.649	0.954
		0.616	0.424	0.88
		0.952	0.861	0.616
		0.867	0.415	0.463
		0.493	0.663	0.429
		0.561	0.487	0.511
		0.486	0.502	0.829
		0.828	0.858	0.599
		0.144	0.599	0.625
		0.743	0.677	0.656
		0.513	0.753	0.637
		0.543	0.542	0.495
		0.596	0.564	0.729
		0.576	0.992	0.645
		0.801	0.67	0.59
		0.885	0.707	0.9
		0.401	0.31	0.544
		0.711	0.879	0.851
		0.912	0.808	0.613
		0.218	0.763	0.704
		0.418	0.885	0.61
		0.696	0.425	0.322
		0.805	0.649	0.529
		0.927	0.607	0.773
		0.718	0.623	0.454
		0.697	0.54	0.733
		0.806	0.903	0.62
		0.466	0.568	0.757
		0.62	0.781	0.719
		0.587	0.802	0.81
		0.645	0.463	0.502
		0.388	0.489	0.542
		0.692	0.962	0.785
		0.772	0.381	0.381
		0.574	0.53	0.801
		0.876	0.712	0.744
		0.503	0.545	0.824
		0.683	0.587	0.608
		0.574	0.644	0.945
		0.837	0.922	0.541
		0.651		0.775
		0.748	0.499	0.614
		0.721	0.596	0.8
		0.557	0.682	0.651
		0.474	0.862	0.611
		0.779	0.449	0.834
		0.545	0.531	0.512
		0.854	0.46	0.922
		0.575	0.706	0.644
		0.522	0.784	0.507
		0.603	0.625	0.546
		0.741	0.544	0.879
		0.752	0.608	0.325
		0.727	0.334	0.593
		0.338	0.269	0.532
		0.917	0.507	0.8
		0.632	0.589	0.891
		0.859	0.574	0.627
		0.593	0.68	0.642
		0.669	0.525	0.904
		0.624	0.789	0.775
		0.525	0.179	0.32
		0.594	0.442	0.783
		0.599	0.311	0.495
		0.712	0.598	0.663
		0.609	0.809	0.755
		0.528	0.488	0.511
		0.903	0.583	0.904
		0.823	0.497	0.618
		0.711	0.41	0.647
		0.669	0.401	0.747
		0.865	0.443	0.738
		0.617	0.416	0.34
		0.616	0.516	0.29
		0.542	0.421	0.807
		0.439	0.577	0.501
		0.57	0.454	0.565
		0.586	0.786	0.47
		0.48	0.532	0.75
		0.36	0.846	0.504
		0.504	0.859	0.438
		0.913	0.655	0.402
		0.61	0.509	0.777
		0.487	0.989	0.748
		0.629	0.681	0.512
		0.796	0.589	0.827
		0.392	0.838	0.56
		0.508	0.496	0.451
		0.316	0.905	0.656
		0.943	0.518	0.559
		0.873	0.634	0.851
		0.611	0.663	0.497
		0.846	0.729	0.818
		0.55	0.447	0.485
		0.866	0.496	0.618
		0.883	0.833	0.458
		0.546	0.808	0.99
		0.698	0.677	0.731
		0.74	0.446	0.644
		0.529	0.766	0.841
		0.684	0.653	0.553
		0.52	0.68	0.635
		0.382	0.614	0.802
		0.696	0.869	0.429
		0.871	0.809	0.499
		0.956	0.587	0.667
		0.823	0.872	0.494
		0.552	0.362	0.651
		0.438	0.71	0.761
		0.562	0.841	0.519
		0.308	0.749	0.742
		0.842	0.68	0.31
		0.954	0.482	0.392
		0.504	0.55	0.695
		0.508	0.456	0.486
		0.651	0.732	0.758
		0.361	0.724	0.368
		0.696	0.586	0.331
		0.423	0.715	0.894
		0.76	0.458	0.703
		0.686	0.577	0.771
		0.799	0.437	0.771
		0.726	0.622	0.822
		0.601	0.443	0.697
		0.201	0.536	0.573
		0.77	0.75	0.401
		0.832	0.494	0.772
		0.566	0.757	0.798
		0.592	0.647	0.549
		0.75	0.564	0.702
		0.775	0.933	0.448
		0.948	0.643	0.572
		0.254	0.596	0.698
		0.943	0.595	0.82
		0.609	0.36	0.707
		0.247	0.698	0.571
		0.572	0.673	0.503
		0.343	0.607	0.693
		0.707	0.732	0.585
		0.745	0.629	0.728
		0.74	0.874	0.861
		0.537	0.687	0.454
		0.824	0.488	0.701
		0.575	0.822	0.703
		0.673	0.773	0.461
		0.757	0.827	0.675
		0.649	0.891	0.637
		0.611	0.088	0.452
		0.9	0.486	0.781
		0.748	0.501	0.317
		0.74	0.665	0.552
		0.585	0.645	0.309
		0.599	0.627	0.322
		0.638	0.357	0.389
		0.385	0.62	0.668
		0.685	0.677	0.614
		0.673	0.805	0.381
		0.405	0.725	0.63
		0.844	0.425	0.367
		0.616	0.441	0.677
		0.633	0.455	0.958
		0.781	0.598	0.421
		0.757	0.545	0.572
		0.487	0.384	0.672
		0.642	0.801	0.787
		0.642	0.571	0.704
		0.568	0.593	0.762
		0.768	0.646	0.49
		0.894	0.672	0.651
		0.787	0.793	0.81
		0.735	0.972	0.551
		0.758	0.691	0.758
		0.787	0.446	0.787
		0.529	0.45	0.565
		0.846	0.734	0.636
		0.581	0.819	0.763
		0.683	0.474	0.685
		0.922	0.708	0.269
		0.876	0.569	0.367
		0.578	0.84	0.825
		0.661	0.715	0.458
		0.552	0.829	0.54
		0.901	0.636	0.889
		0.634	0.671	0.716
		0.933	0.541	0.595
		0.512	0.732	0.786
		0.909	0.403	0.848
		0.44	0.673	0.601
		0.704	0.56	0.738
		0.694	0.499	0.756
		0.704	0.717	0.722
		0.537	0.347	0.482
		0.73	0.766	0.909
		0.867	0.757	0.462
		0.646	0.761	0.689
		0.72	0.717	0.671
		0.4	0.673	0.596
		0.872	0.495	0.509
		0.386	0.478	0.562
		0.609	0.555	0.739
		0.74	0.655	0.582
		0.479	0.63	0.663
		0.715	0.873	0.646
		0.66	0.333	0.708
		0.62	0.728	0.783
		0.752	0.678	0.778
		0.476	0.543	0.76
		0.763	0.678	0.456
		0.431	0.954	0.692
		0.838	0.746	0.746
		0.848	0.732	0.732
		0.9	0.584	0.747
		0.865	0.701	0.755
		0.601	0.714	0.544
		0.725	0.818	0.551
		0.859	0.448	0.556
		0.726	0.448	0.733
		0.643	0.408	0.743
		0.802	0.549	0.722
		0.728	0.551	0.811
		0.602	0.291	0.841
		0.55	0.903	0.33
		0.873	0.378	0.724
		0.672	0.803	0.634
		0.515	0.715	0.495
		0.674	0.331	0.609
		0.511	0.77	0.515
		0.718	0.741	0.729
		0.686	0.891	0.77
		0.853	0.686	0.903
		0.796	0.731	0.629
		0.539	0.864	0.579
		0.453	0.764	0.668
		0.665	0.865	0.821
		0.581	0.65	0.545
		0.672	0.699	0.62
		0.796	0.594	0.468
		0.596	0.701	0.4
		0.759	0.468	0.565
		0.598	0.362	0.634
		0.634	0.857	0.682
		0.23	0.881	0.855
		0.615	0.943	0.773
		0.854	0.638	0.844
		0.797	0.659	0.603
		0.476	0.543	0.767
		0.611	0.72	0.653
		0.704	0.693	0.831
		0.437	0.625	0.634
		0.854	0.714	0.837
		0.552	0.826	0.506
		0.508	0.574	0.433
		0.717	0.466	0.482
		0.69	0.659	0.606
		0.657	0.865	0.337
		0.935	0.557	0.778
		0.477	0.547	0.462
		0.342	0.575	0.797
		0.446	0.746	0.482
		0.302	0.708	0.755
		0.562	0.694	0.488
		0.911	0.696	0.917
		0.671	0.379	0.707
		0.872	0.797	0.612
		0.374	0.746	0.788
		0.409	0.494	0.923
		0.218	0.89	0.593
		0.709	0.372	0.64
		0.838	0.421	0.57
		0.741	0.736	0.684
		0.518	0.53	0.726
		0.305	0.682	0.713
		0.425	0.612	0.454
		0.638	0.766	0.6
		0.569	0.699	0.435
		0.799	0.562	0.605
		0.721	0.888	0.875
		0.96	0.484	0.834
		0.681	0.809	0.638
[truncated: 12,721 more rows]

## Sheet: ΔftsZ1
			Roudness						Length (um)
		ΔftsZ1						ΔftsZ1
		1hr	3hr	6hr				1hr	3hr	6hr
		0.82	0.676	0.897				5.527	4.104	2.812
		0.831	0.837	0.61				2.605	2.227	2.299
		0.626	0.793	0.319				2.812	2.163	1.994
		0.702	0.518	0.741				1.575	1.994	2.389
		0.561	0.742	0.623				1.994	1.451	4.155
		0.782	0.514	0.574				3.119	2.389	2.812
		0.428	0.611	0.811				1.848	4.994	2.522
		0.802	0.51	0.455				1.784	1.385	3.097
		0.738	0.681	0.562				1.784	2.77	1.575
		0.761	0.886	0.611				1.935	2.13	2.389
		0.72	0.291	0.65				1.385	0.967	3.734
		0.717	0.918	0.595				1.529	1.861	1.56
		0.498	0.764	0.299				5.045	2.466	1.744
		0.455	0.427	0.573				3.977	1.165	2.64
		0.628	0.379	0.947				1.368	3.42	1.994
		0.8	0.777	0.638				2.418	3.013	2.163
		0.575	0.365	0.533				1.261	2.942	1.784
		0.633	0.601	0.863				3.194	1.298	2.163
		0.738	0.447	0.772				1.861	2.041	2.942
		0.557	0.861	0.707				1.56	6.025	7.085
		0.671	0.642	0.758				2.299	2.466	2.466
		0.241	0.738	0.523				1.935	5.407	2.174
		0.783	0.781	0.443				2.227	1.647	2.227
		0.607	0.779	0.697				3.074	1.647	3.677
		0.576	0.427	0.911				3.005	1.081	1.744
		0.458	0.83	0.564				4.38	1.861	2.227
		0.672	0.304	0.764				2.736	1.261	3.494
		0.506	0.781	0.385				2.163	1.994	2.299
		0.429	0.714	0.553				1.861	3.683	2.942
		0.725	0.558	0.807				2.845	5.231	3.013
		0.649	0.697	0.677				1.994	6.965	2.812
		0.664	0.484	0.625				3.244	1.261	2.902
		0.489	0.634	0.589				1.165	2.82	2.163
		0.528	0.468	0.419				2.299	1.994	2.736
		0.585	0.488	0.744				5.236	1.689	2.71
		0.798	0.55	0.575				3.702	2.227	4.454
		0.638	0.656	0.686				1.744	1.784	3.149
		0.832	0.629	0.557				13.887	2.299	2.71
		0.622	0.253	0.439				3.059	3.386	3.488
		0.345	0.52	0.466				3.42	1.298	2.052
		0.648	0.456	0.593				3.013	2.141	2.522
		0.447	0.503	0.907				2.227	2.34	3.379
		0.29	0.494	0.841				2.206	3.119	2.227
		0.316	0.883	0.708				2.174	2.596	3.215
		0.828	0.46	0.523				3.119	4.177	1.935
		0.558	0.666	0.457				3.521	2.596	3.42
		0.305	0.532	0.863				2.299	1.647	4.16
		0.325	0.329	0.795				1.56	1.529	3.379
		0.26	0.841	0.703				1.575	1.647	1.689
		0.709	0.517	0.705				5.677	1.56	3.119
		0.603	0.324	0.557				1.647	1.56	2.163
		0.457	0.464	0.656				1.935	1.935	2.052
		0.6	0.222	0.94				2.418	1.689	6.152
		0.4	0.519	0.549				4.563	3.149	3.074
		0.747	0.503	0.786				2.71	2.82	2.466
		0.735	0.797	0.223				1.514	2.675	5.303
		0.678	0.478	0.633				2.052	1.575	2.82
		0.563	0.769	0.446				1.56	2.71	1.744
		0.463	0.662	0.607				1.861	2.605	2.13
		0.677	0.683	0.458				2.522	1.947	1.744
		0.136	0.527	0.443				2.163	5.209	2.605
		0.444	0.895	0.529				2.886	4.347	3.734
		0.512	0.471	0.525				3.827	1.56	1.784
		0.574	0.59	0.518				1.647	13.738	2.227
		0.633	0.939	0.505				2.163	1.744	5.856
		0.666	0.851	0.509				1.744	2.174	2.227
		0.774	0.851	0.458				3.097	1.575	2.77
		0.729	0.765	0.645				2.91	2.258	1.848
		0.598	0.771	0.488				2.532	2.052	2.418
		0.715	0.642	0.899				2.052	2.379	1.316
		0.399	0.798	0.585				1.451	3.42	3.149
		0.465	0.669	0.805				17.902	1.689	1.784
		0.453	0.555	0.849				9.605	1.575	2.605
		0.361	0.673	0.404				2.466	1.861	2.163
		0.495	0.648	0.446				2.532	3.488	2.466
		0.601	0.475	0.683				4.064	2.466	1.529
		0.767	0.492	0.533				1.575	4.104	3.977
		0.529	0.811	0.662				2.736	2.258	2.605
		0.643	0.396	0.661				1.835	1.935	1.848
		0.774	0.738	0.695				0.967	4.438	2.163
		0.512	0.591	0.764				0.918	2.041	2.041
		0.62	0.33	0.445				1.835	2.299	3.059
		0.61	0.583	0.46				1.689	5.582	4.11
		0.662	0.662	0.409				2.466	2.91	1.835
		0.636	0.576	0.359				1.947	1.848	1.56
		0.674	0.429	0.721				3.488	2.206	2.13
		0.973	0.501	0.338				1.385	2.82	2.613
		0.906	0.941	0.516				1.689	2.34	2.258
		0.376	0.521	0.56				1.848	1.744	3.119
		0.659	0.806	0.517				1.298	2.675	2.379
		0.561	0.527	0.621				1.744	2.163	3.521
		0.505	0.672	0.346				8.119	2.174	4.115
		0.655	0.677	0.369				3.244	2.613	2.163
		0.269	0.66	0.525				3.488	1.647	3.074
		0.891	0.3	0.459				2.13	1.947	6.391
		0.773	0.775	0.469				4.023	1.56	1.56
		0.318	0.574	0.494				1.224	2.052	3.005
		0.485	0.778	0.304				2.466	1.994	4.16
		0.702	0.172	0.423				13.067	1.56	1.647
		0.707	0.522	0.569				1.835	1.385	1.575
		0.761	0.569	0.661				1.385	2.605	1.744
		0.826	0.42	0.26				2.227	1.081	2.613
		0.752	0.648	0.577				2.041	1.947	3.677
		0.476	0.541	0.894				1.835	2.34	1.081
		0.575	0.748	0.786				0.918	2.605	3.899
		0.456	0.676	0.669				1.935	2.163	2.753
		0.597	0.451	0.606				1.385	1.451	6.453
		0.75	0.801	0.458				1.647	2.753	1.689
		0.457	0.425	0.856				1.529	1.529	1.56
		0.558	0.338	0.559				3.833	2.71	2.605
		0.712	0.602	0.664				3.547	2.532	3.097
		0.937	0.529	0.473				1.935	2.13	2.64
		0.704	0.709	0.617				2.886	2.82	1.647
		0.283	0.593	0.463				2.82	3.036	1.368
		0.736	0.921	0.645				6.975	2.886	2.812
		0.64	0.481	0.343				2.418	2.34	1.73
		0.631	0.446	0.644				1.529	3.58	1.529
		0.289	0.589	0.306				1.848	1.848	20.126
		0.686	0.673	0.511				2.227	1.56	1.56
		0.714	0.857	0.75				3.036	4.25	1.689
		0.647	0.502	0.362				3.721	2.13	2.466
		0.361	0.337	0.759				1.316	3.036	5.063
		0.293	0.647	0.692				3.851	2.163	1.784
		0.74	0.723	0.516				0.967	10.168	1.451
		0.723	0.255	0.54				1.56	2.34	3.005
		0.838	0.682	0.929				1.689	5.031	2.753
		0.493	0.681	0.798				2.13	1.224	4.041
		0.592	0.668	0.882				2.71	2.91	2.942
		0.408	0.547	0.641				4.459	3.6	1.947
		0.565	0.268	0.804				2.163	2.64	3.149
		0.636	0.609	0.743				1.994	1.994	1.514
		0.653	0.8	0.971				1.784	1.385	2.845
		0.564	0.93	0.449				5.407	2.613	1.994
		0.478	0.556	0.528				2.163	1.647	1.935
		0.538	0.902	0.377				2.605	1.529	2.227
		0.747	0.621	0.662				2.605	3.059	3.119
		0.684	0.519	0.529				1.316	7.141	3.379
		0.705	0.447	0.33				3.149	3.273	3.988
		0.922	0.553	0.403				1.959	1.947	2.64
		0.647	0.423	0.59				1.647	3.899	1.861
		0.934	0.855	0.753				2.174	1.73	2.174
		0.505	0.434	0.696				1.261	5.514	2.052
		0.427	0.674	0.245				1.451	2.227	2.174
		0.578	0.705	0.676				2.71	5.045	1.529
		0.558	0.217	0.759				1.744	2.33	1.73
		0.534	0.715	0.816				2.227	0.967	2.227
		0.513	0.902	0.471				2.942	10.319	2.64
		0.41	0.397	0.816				2.206	1.959	2.418
		0.588	0.625	0.416				3.567	1.689	2.052
		0.727	0.581	0.664				4.861	1.224	1.848
		0.748	0.777	0.419				7.729	3.947	2.34
		0.822	0.357	0.401				2.258	2.227	1.848
		0.851	0.334	0.497				1.298	0.967	2.82
		0.951	0.44	0.376				1.529	3.013	2.466
		0.814	0.422	0.633				5.54	2.418	1.861
		0.868	0.427	0.473				3.294	3.683	1.835
		0.596	0.434	0.75				2.163	7.977	1.744
		0.409	0.619	0.556				2.163	2.33	1.647
		0.683	0.579	0.35				2.675	2.33	3.977
		0.325	0.75	0.742				2.299	2.041	3.059
		0.522	0.619	0.409				2.418	3.074	3.899
		0.417	0.56	0.474				1.529	3.947	2.258
		0.59	0.413	0.564				3.097	2.82	1.368
		0.515	0.561	0.687				2.522	1.744	3.194
		0.583	0.596	0.383				1.689	3.097	1.861
		0.773	0.852	0.401				9.85	2.596	2.379
		0.755	0.454	0.334				1.73	1.994	1.947
		0.582	0.75	0.447				2.942	1.575	1.261
		0.402	0.325	0.672				1.861	1.647	2.466
		0.614	0.745	0.377				2.82	1.56	4.081
		0.796	0.661	0.794				1.744	2.299	3.294
		0.671	0.28	0.815				2.466	2.902	2.613
		0.159	0.807	0.883				2.206	1.861	7.229
		0.327	0.599	0.676				1.647	1.368	1.947
		0.755	0.368	0.587				2.91	1.689	2.605
		0.404	0.55	0.884				2.163	1.689	2.163
		0.595	0.572	0.857				1.744	1.744	1.835
		0.703	0.694	0.556				2.13	3.467	3.149
		0.58	0.689	0.893				2.418	1.744	1.861
		0.804	0.552	0.708				2.64	2.052	2.258
		0.754	0.435	0.923				4.31	1.73	3.488
		0.535	0.305	0.537				2.675	1.994	1.647
		0.413	0.634	0.623				2.227	3.683	1.959
		0.614	0.532	0.517				2.258	2.532	2.258
		0.779	0.639	0.472				1.368	2.812	3.784
		0.377	0.499	0.681				1.994	2.64	2.418
		0.572	0.551	0.756				2.174	2.206	2.418
		0.752	0.658	0.515				0.865	2.91	3.244
		0.661	0.731	0.562				2.389	3.215	2.605
		0.93	0.149	0.361				2.418	2.227	2.605
		0.706	0.693	0.482				1.744	1.835	1.744
		0.295	0.611	0.794				1.261	2.389	2.418
		0.801	0.447	0.507				5.227	2.041	3.988
		0.27	0.593	0.76				2.736	2.77	3.42
		0.52	0.62	0.483				0.967	2.13	3.097
		0.578	0.689	0.183				2.812	1.081	3.028
		0.769	0.724	0.688				3.917	1.935	3.013
		0.562	0.239	0.434				1.575	1.744	3.547
		0.484	0.724	0.616				1.224	2.631	2.753
		0.642	0.338	0.43				2.206	1.835	2.466
		0.41	0.928	0.7				1.73	12.958	2.605
		0.873	0.349	0.789				1.994	2.13	2.91
		0.688	0.616	0.566				4.177	2.163	2.141
		0.628	0.684	0.887				1.744	1.385	2.91
		0.571	0.601	0.773				1.994	2.418	3.677
		0.594	0.5	0.75				2.605	3.58	2.845
		0.412	0.848	0.692				2.64	1.514	2.418
		0.641	0.55	0.872				1.514	3.036	2.522
		0.459	0.387	0.732				2.71	2.64	1.261
		0.267	0.726	0.591				5.32	2.174	2.299
		0.361	0.642	0.39				2.942	3.721	2.466
		0.509	0.844	0.623				2.141	10.094	1.784
		0.341	0.472	0.696				3.252	2.82	1.56
		0.768	0.733	0.573				3.851	1.56	2.418
		0.452	0.676	0.674				2.77	2.13	1.835
		0.408	0.302	0.554				1.081	5.373	2.34
		0.737	0.775	0.597				7.729	1.575	2.942
		0.733	0.473	0.271				2.942	2.82	3.494
		0.189	0.924	0.523				3.059	6.152	1.647
		0.685	0.592	0.362				1.994	2.206	1.994
		0.547	0.659	0.869				4.459	5.351	3.521
		0.87	0.48	0.392				2.675	1.56	2.942
		0.608	0.942	0.695				3.309	2.532	2.77
		0.552	0.503	0.598				3.294	1.529	3.302
		0.412	0.512	0.536				2.532	6.935	6.287
		0.362	0.644	0.57				2.13	1.529	2.82
		0.682	0.431	0.687				2.77	2.041	2.33
		0.547	0.739	0.544				2.227	2.33	1.994
		0.733	0.702	0.257				2.258	2.389	1.514
		0.503	0.471	0.517				2.258	3.119	2.902
		0.16	0.662	0.765				1.081	2.447	2.163
		0.645	0.658	0.729				3.6	1.835	1.835
		0.395	0.709	0.477				2.64	2.466	2.631
		0.617	0.423	0.451				1.261	2.227	2.631
		0.539	0.602	0.405				5.407	3.677	2.466
		0.273	0.54	0.527				1.73	2.227	3.074
		0.52	0.477	0.806				1.947	2.418	2.052
		0.483	0.888	0.638				2.605	1.744	2.812
		0.624	0.372	0.579				1.835	3.119	1.861
		0.662	0.703	0.766				2.942	1.861	1.861
		0.715	0.688	0.684				2.163	1.261	2.206
		0.555	0.84	0.545				5.209	1.848	1.647
		0.566	0.647	0.394				1.959	3.215	2.64
		0.826	0.702	0.658				2.736	2.522	3.851
		0.472	0.733	0.836				1.514	1.848	1.744
		0.5	0.477	0.443				1.994	1.647	1.451
		0.845	0.217	0.892				1.848	2.174	10.472
		0.655	0.362	0.597				2.64	3.059	2.33
		0.569	0.579	0.707				5.982	1.861	3.488
		0.391	0.633	0.327				2.605	7.19	2.447
		0.478	0.752	0.731				2.753	1.081	2.299
		0.51	0.778	0.459				12.645	4.803	4.778
		0.727	0.531	0.623				2.33	1.647	3.58
		0.577	0.464	0.488				1.081	2.041	1.689
		0.375	0.366	0.945				1.835	2.13	2.141
		0.196	0.533	0.6				2.902	2.041	2.418
		0.778	0.433	0.681				3.947	3.784	2.942
		0.636	0.795	0.501				2.64	10.834	3.379
		0.754	0.544	0.503				4.904	1.261	2.299
		0.524	0.256	0.625				2.466	1.689	4.836
		0.378	0.71	0.706				2.174	2.163	3.784
		0.671	0.907	0.881				3.547	2.041	2.466
		0.532	0.671	0.831				1.689	2.163	4.749
		0.384	0.508	0.794				1.316	2.379	2.613
		0.552	0.316	0.44				2.522	1.316	2.77
		0.625	0.903	0.769				2.041	2.389	1.73
		0.706	0.572	0.598				2.82	1.861	5.412
		0.373	0.378	0.361				2.812	3.244	1.689
		0.25	0.558	0.783				1.385	3.42	0.892
		0.755	0.672	0.762				1.835	5.844	1.56
		0.643	0.58	0.747				4.31	1.647	3.547
		0.353	0.707	0.407				3.521	6.911	1.647
		0.843	0.71	0.811				2.91	1.994	7.161
		0.376	0.761	0.77				2.227	1.529	8.565
		0.384	0.275	0.564				2.64	1.784	2.389
		0.926	0.768	0.84				6.965	1.451	5.824
		0.408	0.536	0.573				3.42	2.174	3.059
		0.444	0.59	0.57				4.2	4.155	4.749
		0.469	0.689	0.569				0.892	2.34	1.316
		0.44	0.533	0.697				3.294	1.56	1.514
		0.572	0.835	0.8				2.942	1.529	3.626
		0.688	0.642	0.452				2.605	2.041	1.994
		0.483	0.584	0.767				2.631	1.514	4.763
		0.545	0.574	0.692				2.736	3.097	2.163
		0.606	0.83	0.47				4.942	2.174	4.932
		0.569	0.723	0.39				1.835	1.529	2.052
		0.59	0.659	0.397				1.744	2.041	5.017
		0.736	0.536	0.607				1.224	1.947	4.459
		0.802	0.39	0.262				2.141	1.784	1.861
		0.437	0.457	0.585				1.529	1.994	1.784
		0.674	0.811	0.847				3.6	2.052	4.932
		0.74	0.598	0.463				2.77	1.529	3.386
		0.561	0.311	0.291				1.647	3.42	3.294
		0.696	0.403	0.335				1.451	1.744	3.097
		0.654	0.786	0.765				1.451	1.56	3.42
		0.636	0.246	0.623				3.777	1.261	1.744
		0.489	0.517	0.789				2.613	2.605	2.736
		0.724	0.664	0.585				1.647	2.258	4.25
		0.384	0.675	0.515				2.141	1.514	2.13
		0.443	0.533	0.772				1.385	3.386	1.689
		0.674	0.541	0.636				2.886	1.935	3.899
		0.605	0.378	0.597				1.689	1.994	1.994
		0.623	0.885	0.921				2.942	1.529	2.631
		0.534	0.284	0.595				1.081	2.141	2.041
		0.588	0.76	0.762				3.215	2.91	1.935
		0.501	0.802	0.296				7.161	2.753	1.368
		0.731	0.487	0.73				1.529	3.013	2.33
		0.797	0.471	0.805				2.34	1.848	2.447
		0.686	0.831	0.786				1.848	8.162	4.659
		0.494	0.71	0.508				2.33	1.994	2.77
		0.654	0.741	0.353				1.848	2.163	1.861
		0.552	0.905	0.564				2.466	1.385	1.261
		0.62	0.546	0.4				2.33	4.516	1.835
		0.46	0.763	0.653				1.689	4.081	2.605
		0.525	0.658	0.398				13.279	2.34	2.389
		0.736	0.904	0.219				1.298	3.074	2.736
		0.452	0.324	0.392				2.258	3.702	4.16
		0.336	0.527	0.541				3.494	3.302	2.33
		0.777	0.726	0.722				2.466	1.56	4.803
		0.394	0.885	0.424				3.521	1.848	3.42
		0.522	0.679	0.567				3.977	2.163	1.959
		0.869	0.896	0.473				2.13	3.005	2.942
		0.606	0.83	0.692				2.522	2.258	3.977
		0.601	0.5	0.592				2.91	1.56	3.58
		0.431	0.94	0.518				5.472	2.418	2.886
		0.735	0.514	0.602				1.744	3.059	2.82
		0.402	0.602	0.835				4.975	1.994	1.689
		0.383	0.728	0.896				1.385	2.466	3.036
		0.923	0.42	0.679				1.368	1.575	1.514
		0.372	0.647	0.71				2.174	1.647	2.13
		0.671	0.412	0.535				2.418	2.466	1.744
		0.775	0.656	0.53				2.466	2.163	3.252
		0.773	0.844	0.606				1.744	3.036	2.163
		0.695	0.344	0.492				1.861		2.141
		0.39	0.732	0.916				2.605	1.165
		0.776	0.373	0.78				1.994	2.299	2.174
		0.67	0.396	0.666				1.994	0.684	2.34
		0.572	0.722	0.344				1.451	1.744	1.861
		0.437	0.595	0.86				1.451	1.994	6.239
		0.633	0.453	0.335				2.13	1.316	2.041
		0.55	0.632	0.457				2.174	1.994	1.165
		0.504	0.393	0.439				1.647	1.56	2.812
		0.648	0.419	0.917				2.052	1.451	5.967
		0.341	0.644	0.488				1.994	2.753	5.141
		0.844	0.574	0.758				2.206	2.34	1.744
		0.362	0.402	0.682				4.659	1.081	1.261
		0.813	0.494	0.738				1.514	1.081	1.165
		0.582	0.457	0.789				10.157	4.679	3.721
		0.889	0.825	0.665					0.967	2.389
		0.435	0.494	0.562				1.647	2.041	1.784
		0.411	0.318	0.393				2.736	2.447	2.299
		0.715	0.596	0.567				1.689	11.174	1.861
		0.522	0.682	0.833				2.613	1.835	2.82
		0.547	0.933	0.324				1.451	3.488	2.418
		0.709	0.793	0.529				1.784	1.385	1.385
		0.926	0.702	0.384				2.447	1.368	2.605
		0.423	0.487	0.646				1.165	1.451	3.194
		0.611	0.766	0.45				7.499	1.848	2.34
		0.612	0.658	0.284				1.861	2.141	2.605
		0.904	0.61	0.34				3.869	1.744	3.721
		0.866	0.572	0.514				1.298	2.052	1.744
		0.203	0.469	0.329				2.227	1.451	2.466
		0.533	0.616	0.839				2.13	2.447	1.165
		0.58	0.854	0.603				1.298	0.892	3.521
		0.626	0.722	0.433				1.103	3.252	3.899
		0.549	0.369	0.386				2.942	2.163	2.13
		0.506	0.902	0.767				2.845	2.91	3.149
		0.504	0.542	0.591				1.165	2.82	1.261
		0.518	0.601	0.536				1.385	2.466	2.902
		0.351	0.342	0.772				5.049	13.697	1.385
		0.471	0.478	0.485				2.33	1.081	1.56
		0.57	0.794	0.616				2.163	1.744	2.052
		0.832	0.386	0.61				1.689	2.631	2.052
		0.331	0.751	0.804				0.967	1.529	2.631
		0.43	0.227	0.75				1.994	1.316	1.451
		0.639	0.66	0.406				2.041	1.56	1.947
		0.851	0.772	0.803				0.967	1.56	2.052
		0.448	0.685	0.792				1.514	1.451	1.861
		0.428	0.747	0.34				2.041	0.892	4.932
		0.744	0.569	0.679				1.368	2.227	1.689
		0.725	0.353	0.663				0.967	1.861	1.689
		0.706	0.489	0.496				10.127	1.224	2.82
		0.439	0.693	0.634				1.56	1.261	1.744
		0.834	0.459	0.386				1.56	2.041	3.059
		0.835	0.655	0.645				1.994	1.514	2.902
		0.361	0.47	0.4				1.298	3.149	2.174
		0.776	0.82	0.516				1.261	2.206	3.005
		0.717	0.697	0.647				4.155	1.529	1.835
		0.662	0.554	0.385				1.744	2.041	2.64
		0.829	0.601	0.337				4.588	1.848	2.418
		0.486	0.77	0.54				0.967	1.081	2.605
		0.374	0.567	0.489				2.227	1.73	1.56
		0.668	0.352	0.637				2.227	2.299	2.227
		0.44	0.632	0.672				2.33	1.689	3.273
		0.572	0.513	0.664				1.784	1.261	1.647
		0.625	0.706	0.544				1.647	1.647	2.82
		0.627	0.663	0.625				1.368	2.258	2.812
		0.754	0.373	0.838				2.141	1.56	1.861
		0.392	0.701	0.656				1.848	3.461	1.647
		0.929	0.693	0.417				2.466	1.385	1.848
		0.176	0.553	0.226				2.041	1.835	3.097
		0.747	0.623	0.793				1.081	1.224	3.869
		0.617	0.763	0.424				1.081	0.918	4.041
		0.598	0.379	0.449				1.947	1.385	1.744
		0.634	0.528	0.428				1.385	0.78	1.861
		0.607	0.602	0.488				1.224	2.82	2.77
		0.529	0.754	0.84				1.081	2.91	1.385
		0.719	0.862	0.591				3.521	2.605	13.023
		0.164	0.572	0.693				1.298	1.368	1.848
		0.641	0.564	0.495				3.013	1.861	1.744
		0.596	0.715	0.423				2.052	1.385	2.163
		0.54	0.68	0.622				1.744	9.666	2.389
		0.601	0.607	0.403				1.368	1.689	1.451
		0.524	0.489	0.492				0.684	1.935	5.446
		0.532	0.834	0.835				1.784	1.935	1.689
		0.798	0.656	0.325				1.298	1.784	3.119
		0.356	0.502	0.365				0.967	1.56	1.368
		0.563	0.36	0.514				1.316	2.942	2.812
		0.885	0.9	0.848				1.081	1.368	2.418
		0.513	0.496	0.456				0.892	1.835	1.994
		0.587	0.479	0.475				1.298	1.784	1.647
		0.561	0.687	0.603				1.081	1.298	1.689
		0.777	0.5	0.334				0.684	2.13	2.33
		0.434	0.787	0.764				3.302	3.194	5.141
		0.477	0.69	0.597				2.163	1.848	2.163
		0.637	0.548	0.891				2.041	2.447	1.56
		0.306	0.364	0.638				2.64	2.613	3.119
		0.697	0.591	0.869				3.194	1.385	3.365
		0.447	0.816	0.695				3.547	1.959	1.835
		0.794	0.762	0.522				16.143	1.835	1.56
		0.901	0.635	0.472				1.848	2.041	3.194
		0.803	0.734	0.946				1.081	2.886	1.514
		0.641	0.741	0.583				0.865	1.848	3.784
		0.207	0.423	0.583				0.865	2.163	2.466
		0.549	0.374	0.721				1.529	3.6	2.71
		0.529	0.676	0.751				2.466	1.514	2.71
		0.842	0.618	0.525				1.165	1.451	3.244
		0.463	0.533	0.546				1.56	3.059	2.532
		0.494	0.774	0.723				0.918	1.784	1.835
		0.482	0.407	0.462				1.261	2.227	2.532
		0.538	0.299	0.598				1.081	1.56	3.215
		0.568	0.699	0.732				1.081	2.532	2.82
		0.919	0.804	0.488				1.994	3.013	2.33
		0.615	0.567	0.298				1.451	1.451	1.994
		0.536	0.893	0.404				1.689	1.103	2.596
		0.439	0.742	0.252				2.71	2.299	2.052
		0.89	0.557	0.663				1.73	2.613	1.744
		0.554	0.589	0.842				2.206	1.081	2.466
		0.804	0.664	0.474				1.835	2.227	1.368
		0.708	0.777	0.332				3.074	1.316	1.261
		0.552	0.627	0.58				2.33	1.647	3.302
		0.547	0.881	0.499				1.103	1.103	1.529
		0.509	0.641	0.496				2.163	0.918	1.575
		0.246	0.704	0.737				2.299	3.059	2.052
		0.897	0.529	0.57				1.994	1.784	3.215
		0.45	0.328	0.752				1.935	1.224	1.784
		0.552	0.996	0.659				1.224	1.224	1.298
		0.755	0.785	0.795				1.835	1.165	1.165
		0.49	0.7	0.548				1.689	1.935	1.529
		0.821	0.614	0.586				1.224	1.368	2.613
		0.65	0.637	0.724				1.744	2.227	7.344
		0.65	0.589	0.736				1.689	0.967	2.902
		0.784	0.664	0.537				2.141	0.967	2.71
		0.647	0.315	0.851				2.418	2.902	2.041
		0.789	0.535	0.519				1.861	1.081	4.563
		0.789	0.417	0.321				0.967	2.206	4.803
		0.562	0.718	0.582				1.744	2.466	2.64
		0.726	0.552	0.695				1.959	2.163	3.149
		0.503	0.513	0.487				1.385	1.861	1.861
		0.831	0.845	0.368				1.689	1.165	1.994
		0.754	0.778	0.419				5.459	2.605	2.605
		0.43	0.614	0.958				1.689	1.994	4.979
		0.961	0.461	0.823				0.865	1.165	2.052
		0.65	0.557	0.715				0.918	2.041	2.389
		0.287	0.736	0.494				2.174	1.994	1.835
		0.749	0.391	0.536				1.959	1.647	2.33
		0.594	0.687	0.4				1.316	1.165	1.994
		0.81	0.524	0.508				2.299	1.165	1.689
		0.82	0.81	0.347				1.081	3.097	2.299
		0.761	0.63	0.569				1.081	1.744	1.994
		0.475	0.604	0.633				2.141	2.163	2.91
		0.738	0.881	0.5				1.744	3.6	2.163
		0.6	0.549	0.262				1.081	2.174	1.994
		0.85	0.376	0.773				1.514	4.516	1.689
		0.795	0.768	0.628				1.835	2.258	2.466
		0.467	0.374	0.631				1.081	2.845	4.132
		0.701	0.251	0.385				1.529	2.418	2.942
		0.785	0.483	0.598				1.368	1.575	2.845
		0.689	0.357	0.665				1.994	1.081	3.309
		0.526	0.619	0.437				8.081	0.967	3.097
		0.528	0.577	0.638				4.177	2.34	2.466
		0.708	0.601	0.668				1.081	1.081	2.227
		0.754	0.774	0.636				2.379	0.865	1.689
		0.725	0.425	0.402				1.529	2.163	2.613
		0.772	0.581	0.403				1.835	2.77	4.064
		0.696	0.904	0.703				1.56	1.261	2.605
		0.329	0.624	0.546				2.34	1.103	2.812
		0.692	0.444	0.452				1.784	1.165	2.052
		0.537	0.848	0.544				1.647	1.385	1.73
		0.543	0.516	0.704				2.206	3.074	1.316
		0.623	0.75	0.434				0.967	3.302	2.522
		0.337	0.251	0.363				1.647	2.041	3.273
		0.288	0.347	0.929				1.56	9.087	2.64
		0.69	0.711	0.94				1.848	8.759	4.374
		0.259	0.73	0.647				11.166	2.379	1.744
		0.481	0.644	0.51				2.532	0.967	3.119
		0.552	0.966	0.931				2.258	2.631	1.56
		0.323	0.569	0.818				2.522	0.967	1.529
		0.446	0.813	0.284				1.261	2.812	4.679
		0.485	0.503	0.374				1.994	3.869	1.784
		0.358	0.51	0.919				4.326	1.103	1.224
		0.864	0.48	0.614				3.149	1.261	2.466
		0.429	0.62	0.72				1.385	1.261	1.451
		0.462	0.55	0.753				1.451	2.902	3.013
		0.633	0.39	0.495				2.299	1.835	17.867
		0.838	0.46	0.672				1.689	3.917	3.42
		0.626	0.497	0.515				0.967	0.78	4.31
		0.649	0.45	0.362				1.529	1.647	2.812
		0.809	0.415	0.413				2.447	1.224	1.514
		0.836	0.546	0.704				1.261	2.299	2.34
		0.855	0.452	0.383				1.103	2.418	2.299
		0.522	0.821	0.87				1.689	2.258	1.451
		0.851	0.511	0.558				2.141	1.451	1.848
		0.687	0.897	0.552				2.418	2.631	1.647
		0.714	0.709	0.693				1.861	1.103	4.563
		0.346	0.481	0.785				0.967	3.42	2.163
		0.678	0.7	0.571				1.744	1.647	1.298
		0.856	0.549	0.711				1.959	1.451	2.418
		0.853	0.717	0.832				1.385	2.447	1.994
		0.88	0.121	0.452				1.689	2.64	2.613
		0.46	0.354	0.389				5.459	1.224	2.845
		0.663	0.313	0.449				1.689	1.935	2.163
		0.472	0.581	0.318				0.865	1.103	2.613
		0.622	0.793	0.642				0.918	2.258	2.206
		0.496	0.467	0.432				2.174	2.64	1.848
		0.575	0.586	0.647				1.959	0.967	3.309
		0.641	0.432	0.434				1.316	2.812	2.163
		0.901	0.949	0.572				2.299	1.994	1.514
		0.71	0.517	0.587				1.081	0.892	2.174
		0.631	0.884	0.51				1.081	2.227	2.389
		0.82	0.499	0.781				2.141	0.967	2.605
		0.313	0.694	0.632				1.744	3.028	3.547
		0.646	0.533	0.252				1.081	1.368	2.13
		0.5	0.894	0.676				1.514	2.33	2.77
		0.435	0.844	0.815				1.835	2.227	1.689
		0.41	0.502	0.46				1.081	4.932	3.521
		0.407	0.401	0.857				1.529	2.605	1.994
		0.749	0.419	0.584				1.368	3.488	1.316
		0.611	0.655	0.426				1.994	1.575	3.074
		0.831	0.523	0.702				8.081	1.316	4.374
		0.819	0.584	0.789				4.177	5.159	4.563
		0.389	0.591	0.359				1.081	2.631	2.631
		0.568	0.443	0.537				2.379	1.744	1.835
		0.615	0.68	0.71				1.529	0.967	3.42
		0.549	0.424	0.662				1.835	1.081	2.845
		0.453	0.477	0.358				1.56	0.892	3.784
		0.689	0.486	0.68				2.34	2.532	3.097
		0.5	0.444	0.464				1.784	1.73	2.163
		0.227	0.715	0.888				1.647	2.596	2.34
		0.446	0.275	0.606				2.206	1.848	1.861
		0.932	0.742	0.717				0.967	1.647	1.861
		0.342	0.391	0.706				1.647	2.812	1.103
		0.464	0.288	0.709				1.56	2.522	4.904
		0.682	0.631	0.723				1.848	1.368	11.439
		0.436	0.717	0.477				11.166	2.258	10.405
		0.701	0.591	0.496				2.532	2.91	3.521
		0.551	0.647	0.477				2.258	1.103	2.466
		0.28	0.747	0.352				2.522	1.647	1.385
		0.442	0.68	0.759				1.261	0.865	1.861
		0.862	0.627	0.513				1.994	4.282	2.736
		0.762	0.772	0.477				4.326	2.163	2.596
		0.723	0.373	0.915				3.149	1.994	1.744
		0.514	0.685	0.516				1.385	1.081	1.451
		0.247	0.615	0.972				1.451	2.34	2.942
		0.785	0.855	0.775				2.299	1.689	6.489
		0.658	0.973	0.672				1.689	1.861	3.294
		0.642	0.605	0.592				0.967	1.081	1.861
		0.481	0.77	0.446				1.529	2.447	1.081
		0.683	0.467	0.506				2.447	1.529	3.215
		0.552	0.389	0.642				1.261	2.418	2.736
		0.675	0.8	0.65				1.103	1.368	2.34
		0.764	0.659	0.695				1.746	2.041	1.959
		0.485	0.545	0.654				1.165	1.165	2.675
		0.823	0.655	0.52				1.103	1.165	3.059
		0.565	0.57	0.852				2.522	2.041	7.72
		0.982	0.416	0.929				3.567	1.451	1.261
		0.855	0.839	0.563				2.041	1.744	1.081
		0.719	0.708	0.81				1.935	1.935	3.547
		0.56	0.479	0.65				1.689	1.575	2.174
		0.817	0.551	0.284				7.647	1.935	1.165
		0.182	0.363	0.687				1.56	1.835	1.529
		0.763	0.478	0.294				2.052	2.299	1.451
		0.633	0.478	0.927				7.095	1.689	2.227
		0.74	0.592	0.743				1.647	1.994	3.309
		0.543	0.513	0.965				1.081	2.174	4.598
		0.439	0.625	0.795				1.224	1.316	2.163
		0.445	0.674	0.534				1.224	1.316	2.736
		0.961	0.65	0.932				1.081	2.522	1.368
		0.585	0.591	0.75				3.119	1.744	2.522
		0.431	0.757	0.298				1.689	1.689	3.074
		0.686	0.457	0.436				4.563	2.418	2.258
		0.35	0.696	0.352				2.227	1.368	1.647
		0.512	0.83	0.52				1.514	1.385	2.605
		0.499	0.358	0.826				1.261	6.489	1.744
		0.869	0.779	0.7				2.418	2.522	4.041
		0.694	0.794	0.67				1.689	2.299	1.261
		0.753	0.559	0.502				3.971	1.56	17.438
		0.378	0.304	0.302				2.82	1.261	4.932
		0.606	0.527	0.395				1.451	1.103	2.466
		0.499	0.266	0.605				2.613	1.514	1.647
		0.644	0.767	0.626				1.451	1.744	2.33
		0.613	0.384	0.423				1.784	2.174	1.56
		0.682	0.609	0.76				1.56	3.42	4.266
		0.762	0.557	0.289				3.097	2.041	1.647
		0.4	0.898	0.359				1.298	1.848	6.01
		0.646	0.682	0.878				0.918	0.918	2.041
		0.484	0.796	0.346				1.261	3.42	1.959
		0.456	0.944	0.42				0.967	1.165	4.454
		0.759	0.451	0.561				1.994	3.365	2.052
		0.611	0.581	0.63				1.451	1.835	2.041
		0.27	0.715	0.751				1.368	2.041	2.605
		0.387	0.474	0.57				2.163	1.081	2.163
		0.697	0.521	0.25				2.052	1.081	1.56
		0.482	0.576	0.81				2.466	1.529	1.385
		0.826	0.81	0.615				1.835	2.942	4.38
		0.452	0.433	0.309				1.647	2.389	3.671
		0.409	0.539	0.763				1.316	1.451	2.605
		0.4	0.581	0.394				1.261	1.165	1.861
		0.462	0.372	0.452				2.522	1.861	3.784
		0.451	0.244	0.472				0.78	1.224	1.835
		0.53	0.454	0.547				0.78	2.532	2.753
		0.226	0.609	0.661				4.064	2.466	3.488
		0.854	0.378	0.342				1.689	2.64	1.994
		0.861	0.482	0.639				1.994	1.861	1.848
		0.717	0.365	0.391				2.77	1.451	4.659
		0.641	0.329	0.056				3.036	2.163	1.529
		0.814	0.594	0.813				1.529	1.56	2.736
		0.735	0.557	0.68				3.215	3.273	1.848
		0.434	0.483	0.736				2.34	1.689	7.203
		0.549	0.702	0.651				2.299	1.368	3.294
		0.58	0.665	0.27				1.947	1.081	2.605
		0.539	0.373	0.665				1.529	1.385	2.64
		0.87	0.353	0.325				1.165	2.466	9.097
		0.804	0.746	0.493				1.261	2.605	3.013
		0.959	0.7	0.621				2.466	4.064	4.25
		0.324	0.687	0.567				1.959	0.967	2.163
		0.473	0.545	0.483				3.194	4.438	1.165
		0.456	0.615	0.452				1.081	3.244	1.994
		0.401	0.354	0.651				1.103	1.56	2.532
		0.633	0.365	0.534				2.466	1.575	2.418
		0.566	0.791	0.861				0.918	3.988	3.059
		0.612	0.664	0.545				0.78	1.947	2.902
		0.319	0.524	0.824				2.258	2.91	2.82
		0.502	0.468	0.56				1.575	1.994	2.522
		0.832	0.485	0.62				1.514	1.368	2.13
		0.869	0.396	0.637				1.316	2.812	2.13
		0.702	0.754	0.695				1.165	1.835	3.899
		0.735	0.425	0.725				1.081	3.273	2.466
		0.502	0.475	0.313				2.174	2.886	4.081
		0.588	0.487	0.745				1.56	3.005	3.005
		0.496	0.419	0.711				1.103	1.261	2.91
		0.458	0.49	0.568				1.647	2.163	9.561
		0.753	0.6	0.495				1.081	1.081	2.466
		0.367	0.611	0.47				1.103	2.299	2.041
		0.681	0.744	0.606				1.224	1.165	2.942
		0.52	0.725	0.584				1.081	1.835	2.522
		0.588	0.422	0.544				7.702	1.744	1.835
		0.499	0.751	0.764				0.865		4.803
		0.505	0.453	0.466				0.918	2.041
		0.264	0.778	0.489				13.62	4.115	2.389
		0.797	0.313	0.837				1.861	1.451	5.908
		0.894	0.642	0.395				2.258	3.379	3.013
		0.502	0.339	0.742				0.684	2.418	1.451
		0.679	0.762	0.792				1.73	5.32	2.13
		0.601	0.507	0.368				0.892	1.368	3.097
		0.629	0.211	0.504				1.451	3.215	1.689
		0.6	0.652	0.238				2.041	3.302	2.71
		0.388	0.51	0.882				3.899	7.005	4.459
		0.699	0.826	0.795				2.33	2.82	4.331
		0.694	0.745	0.527				1.529	1.835	2.447
		0.472	0.465	0.517				1.56	3.899	2.613
		0.55	0.339	0.425				1.848	2.466	3.097
		0.669	0.549	0.728				2.13	1.994	3.244
		0.656	0.416	0.623				1.835	5.091	4.744
		0.559	0.528	0.703				1.368	8.879	6.025
		0.267	0.694	0.313				1.081	3.683	4.326
		0.303	0.474	0.496				1.224	2.299	4.679
		0.45	0.448	0.695				1.316	1.081	3.488
		0.778	0.408	0.346				2.71	2.227	1.848
		0.723	0.427	0.48				1.165	2.299	2.82
		0.358	0.661	0.735				0.918	6.982	2.13
		0.687	0.321	0.373				1.385	3.547	1.575
		0.834	0.38	0.654				0.649	2.418	2.886
		0.495	0.749	0.668				1.316	3.215	1.647
		0.747	0.436	0.524				1.165	1.744	2.753
		0.619	0.873	0.447				0.967	2.942	2.258
		0.564	0.714	0.614				1.744	3.827	3.851
		0.578	0.806	0.406				1.744	4.588	2.605
		0.538	0.718	0.363					10.607	3.977
		0.893	0.402	0.915				2.77	1.385	2.163
		0.564	0.422	0.323				2.77	2.041	5.64
		0.515	0.381	0.873				1.56	1.385	1.935
		0.813	0.484	0.701				1.56	3.988	1.935
		0.889	0.468	0.586				1.385	2.942	2.206
		0.558	0.505	0.521				3.702	2.466	2.631
		0.306	0.493	0.913				4.266	3.215	2.82
		0.34	0.556	0.87				1.56	4.081	1.385
		0.892	0.542	0.463				9.128	2.845	1.744
		0.507	0.469	0.756				2.71	2.902	3.379
		0.549	0.304	0.776				2.886	4.16	4.2
		0.599	0.638	0.57				7.977	1.529	5.28
		0.589	0.405	0.653				1.081	1.994	1.575
		0.484	0.468	0.492				3.309	1.744	3.379
		0.604	0.582	0.475				1.575	2.163	1.994
		0.858	0.496	0.5				3.013	1.529	3.467
		0.78	0.547	0.512				12.066	7.57	1.835
		0.761	0.519	0.497				3.917	1.744	3.683
		0.332	0.692	0.816				1.368	2.163	4.588
		0.301	0.53	0.751				1.647	2.942	3.005
		0.369	0.305	0.617				2.33	2.33	3.097
		0.672	0.333	0.451				1.451	5.355	4.724
		0.446	0.524	0.705				3.215	1.56	3.215
		0.794	0.327	0.696				1.385	2.82	2.163
		0.682	0.565	0.386				6.84	7.348	2.141
		0.558	0.551	0.707				2.902	2.77	1.959
		0.582	0.42	0.638				1.368	3.784	6.391
		0.617	0.597	0.705				3.677	3.294	3.005
		0.842	0.569	0.548				6.771	1.451	2.613
		0.386	0.387	0.843				8.783	1.744	9.097
		0.624	0.394	0.517				2.613	2.812	2.141
		0.463	0.629	0.255				3.252	3.777	2.227
		0.736	0.808	0.904				3.302	1.994	2.174
		0.595	0.375	0.526				3.488	1.316	2.206
		0.428	0.444	0.903				7.799	2.605	4.2
		0.768	0.859	0.582				2.052	5.196	3.365
		0.653	0.499	0.732				2.163	1.994	1.994
		0.767	0.493	0.609				2.605	2.163	9.497
		0.296	0.634	0.505				3.074	2.389	2.605
		0.765	0.778	0.407				0.918	4.38	2.675
		0.646	0.27	0.596				2.532	1.224	2.163
		0.527	0.487	0.664				2.532	4.353	3.119
		0.663	0.483	0.651				2.605	1.861	1.165
		0.853	0.679	0.684				2.596	1.647	0.865
		0.813	0.482	0.261				2.141	9.303	3.58
		0.5	0.928	0.549				2.13	2.418	1.298
		0.65	0.737	0.779				3.302	3.013	1.935
		0.775	0.618	0.851				4.459	1.994	1.689
		0.628	0.471	0.391				2.532	4.353	3.677
		0.576	0.426	0.474				4.516	2.206	2.174
		0.828	0.803	0.39				4.563	1.784	3.671
		0.514	0.513	0.684				3.194	1.575	1.56
		0.837	0.495	0.889				4.2	2.596	2.163
		0.733	0.644	0.858				2.258	1.529	4.778
		0.833	0.472	0.69				1.165	3.977	3.119
		0.798	0.488	0.848				5.263	2.13	2.206
		0.643	0.864	0.895				1.994	2.736	1.784
		0.617	0.203	0.6				3.013	2.942	3.488
		0.781	0.419	0.527				2.13	1.689	1.959
		0.795	0.473	0.596				5.227	3.784	4.374
		0.81	0.326	0.412				2.91	2.13	2.675
		0.859	0.503	0.42				3.365	3.521	6.925
		0.82	0.507	0.65				2.163	1.261	1.744
		0.629	0.65	0.913				4.749	2.163	2.163
		0.633	0.55	0.784				4.041	1.689	2.845
		0.823	0.828	0.615				3.851	2.613	2.82
		0.549	0.552	0.409				3.42	2.902	3.273
		0.743	0.406	0.472				4.31	2.605	3.671
		0.819	0.528	0.932				3.215	3.059	3.777
		0.493	0.444	0.802				1.529	1.529	2.13
		0.88	0.422	0.721				2.052	1.848	9.097
		0.621	0.823	0.56				2.141	1.994	1.689
		0.289	0.38	0.734				1.744	2.605	2.613
		0.409	0.565	0.868				1.385	1.165	3.309
		0.438	0.413	0.365				4.177	3.58	2.163
		0.507	0.372	0.398				1.994	1.835	5.049
		0.437	0.812	0.613				3.494	1.959	5.373
		0.481	0.335	0.364				3.194	2.299	2.34
		0.807	0.417	0.626				5.812	1.994	6.033
		0.466	0.495	0.737				6.965	1.514	3.005
		0.473	0.398	0.741				3.059	2.34	5.231
		0.447	0.484	0.244				1.994	3.097	2.227
		0.824	0.716	0.662				1.835	1.081	2.596
		0.717	0.151	0.252				3.294	7.319	2.942
		0.389	0.673	0.81				8.29	2.141	3.977
		0.414	0.592	0.498				2.812	1.575	2.163
		0.462	0.663	0.408				4.331	2.33	2.466
		0.483	0.402	0.276				3.386	1.744	2.299
		0.682	0.401	0.51				3.097	3.677	4.2
		0.987	0.861	0.414				3.074	2.258	1.224
		0.204	0.642	0.554				3.977	2.631	3.059
		0.653	0.282	0.575				7.738	4.177	1.261
		0.691	0.381	0.529				2.13	2.34	2.812
		0.423	0.875	0.454				1.959	2.34	2.812
		0.501	0.456	0.577				5.267	4.023	2.942
		0.671	0.422	0.663				2.64	4.836	6.287
		0.545	0.634	0.52				1.647	3.6	3.074
		0.398	0.297	0.773				2.041	4.282	1.935
		0.585	0.83	0.314				4.563	7.072	3.005
		0.84	0.495	0.752				2.77	1.575	8.05
		0.723	0.528	0.787				4.115	2.605	2.886
		0.831	0.584	0.656				2.942	1.575	3.461
		0.757	0.795	0.569				3.917	3.494	2.605
		0.786	0.423	0.575				3.074	2.64	1.451
		0.621	0.458	0.602				3.005	4.293	1.56
		0.308	0.532	0.461				7.72	2.206	2.041
		0.761	0.507	0.439				3.6	5.407	2.64
		0.64	0.779	0.691				5.105	3.547	8.413
		0.432	0.221	0.402				3.309	3.58	2.942
		0.495	0.742	0.88				2.227	3.194	2.299
		0.433	0.608	0.639				3.777	1.56	3.467
		0.79	0.465	0.575				3.244	3.244	5.2
		0.585	0.405	0.431				3.977	2.206	1.224
		0.723	0.536	0.772				1.56	2.418	1.529
		0.652	0.923	0.414				1.575	4.563	1.56
		0.488	0.582	0.589				2.605	4.459	2.522
		0.373	0.595	0.357				2.141	1.575	4.326
		0.55	0.897	0.346				9.673	1.744	1.261
		0.583	0.769	0.466				6.014	1.861	2.227
		0.583	0.704	0.637				4.778	3.252	2.91
		0.719	0.402	0.247				3.547	4.624	3.521
		0.867	0.745	0.808				3.677	3.734	3.036
		0.577	0.209	0.476				2.812	13.654	1.935
		0.421	0.911	0.537				2.466	3.379	1.935
		0.297	0.568	0.326				3.869	1.298	3.702
		0.862	0.773	0.462				2.812	5.236	3.677
		0.46	0.695	0.774				2.64	4.293	1.529
		0.408	0.841	0.593				3.521	3.379	5.446
		0.337	0.274	0.398				2.886	2.64	1.947
		0.674	0.353	0.451				4.26	3.074	3.851
		0.706	0.163	0.918				2.227	2.041	2.605
		0.728	0.362	0.594				1.744	3.702	3.488
		0.431	0.355	0.788				4.2	3.074	1.947
		0.839	0.623	0.81				2.466	3.059	3.683
		0.666	0.131	0.518				2.753	3.215	5.64
		0.634	0.503	0.489				1.689	1.689	1.689
		0.625	0.442	0.616				3.521	4.115	1.56
		0.528	0.655	0.456				2.613	1.575	3.365
		0.756	0.514	0.682				4.659	8.918	1.647
		0.847	0.313	0.645				1.368	2.466	6.489
		0.1	0.827	0.856				1.514	1.514	2.812
		0.862	0.53	0.23				3.899	5.514	1.835
		0.455	0.838	0.47				9.716	3.899	2.613
		0.693	0.557	0.32				1.56	1.959	2.418
		0.495	0.579	0.579				1.947	2.163	4.624
		0.835	0.887	0.775				2.418	3.988	3.833
		0.723	0.486	0.772				1.784	2.052	1.73
		0.528	0.65	0.65				2.522	1.744	9.358
		0.751	0.357	0.667				5.459	1.689	2.596
		0.651	0.408	0.502				2.942	2.33	1.56
		0.438	0.829	0.456				2.631	4.155	4.459
		0.47	0.771	0.628				1.784	4.937	1.385
		0.935	0.57	0.72				6.42	2.613	2.82
		0.445	0.766	0.724				1.385	2.418	2.466
		0.527	0.77	0.574				1.835	3.827	2.91
		0.546	0.717	0.573				2.902	1.994	2.605
		0.243	0.522	0.566				1.451	2.71	4.041
		0.675	0.691	0.607				6.757	1.848	1.575
		0.495	0.279	0.595				1.451	1.861	2.902
		0.521	0.353	0.624				2.753	2.174	1.744
		0.644	0.594	0.327				3.777	5.544	2.522
		0.757	0.425	0.438				2.206	1.744	1.848
		0.779	0.596	0.56				2.532	1.848	3.149
		0.676	0.726	0.433				4.266	2.163	2.532
		0.661	0.449	0.662				1.56	1.529	3.059
		0.422	0.469	0.618				2.13	2.64	2.466
		0.747	0.535	0.443				3.028	3.777	2.052
		0.316	0.476	0.866				3.252	2.418	1.514
		0.819	0.383	0.355				1.647	4.2	2.522
		0.702	0.779	0.349				2.418	1.73	3.42
		0.818	0.241	0.826				1.689	1.744	1.385
		0.9	0.588	0.868				1.224	1.861	9.527
		0.864	0.755	0.281				3.947	1.994	1.784
		0.906	0.344	0.404				7.062	3.683	3.42
		0.684	0.399	0.692				5.342	2.174	1.647
		0.527	0.724	0.519				5.824	2.206	5.425
		0.861	0.525	0.699				1.575	2.299	12.389
		0.721	0.718	0.655				1.103	2.227	2.299
		0.471	0.756	0.172				2.141	4.744	2.163
		0.425	0.799	0.384				2.886	2.13	3.626
		0.873	0.611	0.608				2.532	5.425	2.631
		0.615	0.799	0.593				2.052	3.013	1.56
		0.839	0.349	0.751				1.224	3.988	3.488
		0.525	0.566	0.686				1.165	3.302	2.91
		0.917	0.646	0.333				2.77	1.994	4.803
		0.703	0.39	0.638				3.244	1.298	3.567
		0.5	0.569	0.494				1.56	3.309	2.675
		0.777	0.927	0.797				7.72	2.532	3.683
		0.702	0.887	0.742				6.152	2.174	3.547
		0.754	0.667	0.541				1.744	2.299	1.994
		0.619	0.693	0.545				2.605	1.261	2.052
		0.593	0.396	0.638				2.675	3.059	3.309
		0.366	0.312	0.562				5.544	3.119	3.696
		0.839	0.527	0.46				1.647	1.835	2.418
		0.591	0.5	0.225				2.596	3.777	3.365
		0.801	0.801	0.211				1.689	2.041	1.316
		0.948	0.88	0.786				2.227	2.389	4.041
		0.679	0.962	0.881				1.861	2.13	2.163
		0.602	0.559	0.604				4.115	2.389	2.522
		0.599	0.632	0.722				4.588	3.702	3.683
		0.644	0.547	0.903				1.848	2.418	2.675
		0.678	0.691	0.461				3.977	3.567	2.613
		0.602	0.794	0.462				2.77	7.72	2.812
		0.755	0.355	0.458				3.971	6.239	3.013
		0.767	0.583	0.456				4.115	3.005	1.451
		0.695	0.424	0.68				4.2	5.159	2.942
		0.33	0.629	0.464				4.331	1.689	2.605
		0.587	0.595	0.897				2.299	2.64	1.224
		0.795	0.872	0.638				5.049	2.466	1.316
		0.634	0.519	0.437				5.191	4.744	2.605
		0.487	0.348	0.673				3.899	2.141	2.163
		0.746	0.757	0.684				2.174	3.215	2.82
		0.855	0.957	0.596				5.661	1.744	3.899
		0.475	0.487	0.401				4.758	1.56	1.848
		0.579	0.557	0.981				1.689	0.684	1.73
		0.407	0.61	0.849				2.418	2.613	2.041
		0.488	0.677	0.679				4.412	2.631	1.994
		0.724	0.439	0.603				3.784	3.547	5.982
		0.131	0.817	0.446				6.156	2.052	5.32
		0.411	0.511	0.54				1.744	2.418	2.34
		0.885	0.726	0.581				3.273	1.861	3.547
		0.346	0.737	0.498				4.041	1.744	2.466
		0.614	0.398	0.863				2.466	5.303	13.258
		0.472	0.562	0.62				1.385	6.965	3.379
		0.716	0.627	0.814				3.149	3.977	1.994
		0.643	0.685	0.316				2.64	1.451	1.316
		0.91	0.613	0.274				3.119	4.979	1.689
		0.819	0.484	0.489				2.13	3.097	5.624
		0.507	0.519	0.709				1.081	3.626	2.942
		0.457	0.77	0.688				1.689	5.236	2.34
		0.412	0.613	0.752				1.744	6.489	3.488
		0.734	0.909	0.3				3.947	3.899	1.784
		0.673	0.606	0.642				1.994	2.845	2.389
		0.783	0.59	0.644				4.904	4.994	2.71
		0.48	0.508	0.772				2.227	3.988	2.379
		0.569	0.521	0.632				2.389	4.679	2.258
		0.613	0.494	0.277				2.163	1.56	1.784
		0.681	0.698	0.402				1.848	4.2	2.447
		0.546	0.75	0.752				1.529	4.331	3.215
		0.558	0.897	0.503				1.529	2.631	2.052
		0.5	0.513	0.456				2.418	3.521	2.675
		0.802	0.774	0.545				4.132	6.84	1.935
		0.522	0.543	0.662				2.613	3.097	2.206
		0.686	0.573	0.534				2.77	4.331	3.149
		0.582	0.273	0.486				2.942	6.152	2.389
		0.735	0.504	0.905				1.56	2.33	2.052
		0.661	0.597	0.665				2.163	2.299	1.784
		0.682	0.407	0.473				1.224	2.299	1.56
		0.64	0.619	0.727				5.844	1.744	1.861
		0.195	0.449	0.469				2.466	3.059	16.553
		0.7	0.736	0.321				3.013	2.64	2.522
		0.417	0.538	0.463				2.596	2.34	1.744
		0.392	0.788	0.886				1.261	5.196	3.149
		0.403	0.603	0.664				2.82	1.935	2.389
		0.565	0.57	0.385				1.529	1.994	2.041
		0.179	0.483	0.9				1.848	2.605	1.451
		0.482	0.725	0.842				1.835	1.835	1.784
		0.317	0.599	0.542				4.994	2.379	3.777
		0.472	0.881	0.409				4.803	6.194	1.514
		0.557	0.642	0.774				6.578	5.425	3.494
		0.684	0.544	0.512				6.106	1.994	2.299
		0.465	0.452	0.653				2.379	3.734	1.935
		0.712	0.488	0.714				1.994	3.379	2.34
		0.833	0.55	0.925				10.303	3.734	1.56
		0.797	0.185	0.848				1.744	2.466	4.2
		0.775	0.229	0.318				4.563	1.451	2.389
		0.713	0.519	0.327				3.42	2.902	2.605
		0.746	0.329	0.904				1.959	3.215	7.817
		0.542	0.829	0.669				4.081	2.34	1.56
		0.484	0.391	0.272				3.036	6.681	2.163
		0.487	0.453	0.532				3.547	5.472	3.721
		0.717	0.338	0.517				1.261	3.358	3.358
		0.254	0.468	0.488				3.005	2.379	2.379
		0.536	0.653	0.321				3.851	5.231	1.784
		0.192	0.268	0.48				2.82	9.087	2.418
		0.431	0.688	0.818				5.747	2.041	2.82
		0.786	0.315	0.513				1.514	1.744	3.215
		0.694	0.366	0.749				1.451	4.679	1.261
		0.602	0.595	0.745				2.736	3.827	4.644
		0.836	0.539	0.647				15.297	5.209	3.386
		0.471	0.684	0.315				8.349	2.418	2.33
		0.403	0.534	0.633				3.988	1.261	3.784
		0.849	0.94	0.5				3.42	2.206	1.994
		0.57	0.444	0.35				2.631	2.91	3.683
		0.739	0.524	0.579				4.16	8.955	14.091
		0.552	0.771	0.724				2.13	2.532	1.647
		0.663	0.386	0.421				1.784	6.228	1.165
		0.659	0.464	0.636				2.466	3.677	3.494
		0.839	0.597	0.734				3.097	1.689	3.097
		0.784	0.345	0.377				2.174	3.244	3.059
		0.438	0.567	0.352				2.77	2.613	1.368
		0.775	0.56	0.404				1.848	3.036	2.902
		0.339	0.58	0.603				4.459	2.902	2.812
		0.855	0.418	0.469				3.302	4.758	3.547
		0.861	0.356	0.815				2.34	6.025	5.32
		0.468	0.331	0.662				3.977	3.521	2.466
		0.638	0.698	0.421				1.994	1.744	2.163
		0.217	0.524	0.376				5.661	3.827	10.055
		0.379	0.34	0.664				4.942	3.899	2.736
		0.503	0.602	0.708				1.73	1.081	1.994
		0.594	0.942	0.802				11.815	1.689	4.501
		0.838	0.446	0.615				1.224	2.418	2.34
		0.548	0.719	0.811				1.165	2.605	6.197
		0.573	0.894	0.399
		0.665	0.484	0.603
		0.348	0.626	0.403
		0.687	0.493	0.955
		0.515	0.492	0.85
		0.932	0.702	0.821
		0.457	0.441	0.859
		0.565	0.642	0.769
		0.767	0.398	0.371
		0.929	0.942	0.377
		0.695	0.695	0.562
		0.397	0.634	0.54
		0.544	0.481	0.94
		0.461	0.735	0.46
		0.192	0.454	0.578
		0.558	0.788	0.751
		0.47	0.794	0.556
		0.436	0.647	0.483
		0.777	0.542	0.829
		0.514	0.506	0.735
		0.737	0.49	0.751
		0.62	0.683	0.295
		0.373	0.486	0.786
		0.602	0.19	0.465
		0.439	0.411	0.738
		0.413	0.628	0.858
		0.567	0.377	0.709
		0.518	0.291	0.44
		0.478	0.353	0.646
		0.368	0.412	0.736
		0.324	0.936	0.449
		0.529	0.51	0.612
		0.519	0.441	0.86
		0.832	0.17	0.401
		0.813	0.501	0.554
		0.589	0.448	0.625
		0.589	0.463	0.569
		0.584	0.728	0.476
		0.268	0.404	0.403
		0.574	0.524	0.573
		0.633	0.288	0.627
		0.938	0.641	0.486
		0.895	0.532	0.59
		0.448	0.706	0.724
		0.684	0.931	0.393
		0.88	0.507	0.635
		0.631	0.448	0.238
		0.735	0.712	0.559
		0.742	0.404	0.557
		0.173	0.705	0.738
		0.923	0.529	0.517
		0.588	0.424	0.702
		0.893	0.851	0.72
		0.594	0.425	0.296
		0.421	0.667	0.659
		0.8	0.739	0.483
		0.717	0.59	0.422
		0.732	0.783	0.589
		0.786	0.737	0.436
		0.441	0.57	0.483
		0.612	0.883	0.432
		0.623	0.73	0.598
		0.808	0.641	0.425
		0.563	0.548	0.72
		0.738	0.906	0.382
		0.49	0.54	0.552
		0.627	0.738	0.661
		0.635	0.629	0.756
		0.93	0.536	0.631
		0.854	0.898	0.556
		0.157	0.877	0.566
		0.591	0.735	0.333
		0.632	0.473	0.677
		0.89	0.516	0.761
		0.465	0.465	0.876
		0.817	0.646	0.85
		0.568	0.133	0.377
		0.487	0.647	0.514
		0.879	0.374	0.714
		0.592	0.351	0.394
		0.724	0.521	0.549
		0.653	0.502	0.489
		0.472	0.767	0.512
		0.348	0.594	0.58
		0.573	0.472	0.518
		0.513	0.835	0.495
		0.862	0.549	0.555
		0.763	0.66	0.746
		0.607	0.378	0.821
		0.657	0.634	0.609
		0.692	0.356	0.405
		0.531	0.346	0.248
		0.786	0.509	0.775
		0.718	0.867	0.386
		0.214	0.592	0.922
		0.82	0.685	0.688
		0.703	0.228	0.792
		0.302	0.192	0.524
		0.56	0.69	0.762
		0.299	0.758	0.659
		0.64	0.513	0.535
		0.26	0.887	0.945
		0.369	0.75	0.727
		0.829	0.588	0.901
		0.441	0.877	0.539
		0.378	0.655	0.444
		0.639	0.623	0.921
		0.272	0.843	0.472
		0.465	0.491	0.826
		0.832	0.641	0.68
		0.915	0.416	0.607
		0.662	0.755	0.889
		0.4	0.46	0.902
			0.124	0.631
		0.931	0.788	0.908
		0.43	0.853	0.652
		0.875	0.711	0.622
		0.638	0.502	0.456
		0.809	0.412	0.552
		0.798	0.392	0.706
		0.823	0.746	0.342
		0.648	0.509	0.563
		0.55	0.895	0.636
		0.801	0.716	0.695
		0.731	0.416	0.464
		0.779	0.7	0.601
		0.535	0.745	0.314
		0.381	0.764	0.753
		0.874	0.649	0.396
		0.627	0.488	0.575
		0.764	0.541	0.554
		0.62	0.447	0.313
		0.761	0.607	0.429
		0.833	0.582	0.343
		0.841	0.664	0.224
		0.7	0.653	0.606
		0.71	0.691	0.743
		0.677	0.857	0.665
		0.483	0.504	0.567
		0.773	0.404	0.637
		0.634	0.827	0.462
		0.138	0.514	0.385
		0.678	0.805	0.493
		0.932	0.538	0.479
		0.538	0.412	0.797
		0.17	0.732	0.354
		0.872	0.865	0.513
		0.679	0.442	0.643
		0.78	0.528	0.355
		0.776	0.591	0.354
		0.425	0.398	0.628
		0.68	0.544	0.872
		0.742	0.722	0.456
		0.707	0.948	0.695
		0.57	0.587	0.644
		0.655	0.805	0.371
		0.648	0.584	0.585
		0.547	0.667	0.784
		0.637	0.306	0.381
		0.856	0.316	0.91
		0.856	0.352	0.518
		0.95	0.811	0.427
		0.381	0.358	0.839
		0.825	0.542	0.468
		0.711	0.806	0.537
		0.577	0.723	0.369
		0.542	0.932	0.641
		0.385	0.746	0.789
		0.579	0.812	0.583
		0.715	0.492	0.372
		0.543	0.816	0.295
		0.567	0.68	0.61
		0.591	0.488	0.413
		0.743	0.449	0.302
		0.75	0.413	0.936
		0.521	0.867	0.713
		0.867	0.636	0.414
		0.616	0.563	0.74
		0.447	0.561	0.701
		0.291	0.377	0.626
		0.796	0.387	0.372
		0.707	0.829	0.261
		0.765	0.499	0.604
		0.63	0.777	0.753
		0.51	0.769	0.462
		0.86	0.699	0.162
		0.669	0.677	0.466
		0.436	0.671	0.696
		0.708	0.911	0.528
		0.921	0.829	0.457
		0.838	0.557	0.9
		0.75	0.925	0.641
		0.651	0.666	0.604
		0.831	0.391	0.493
		0.723	0.778	0.598
		0.501	0.55	0.695
		0.749	0.156	0.621
		0.98	0.296	0.615
		0.73	0.399	0.636
		0.678	0.766	0.374
		0.597	0.659	0.602
		0.646	0.855	0.679
		0.648	0.299	0.542
		0.252	0.443	0.486
		0.746	0.576	0.391
		0.78	0.791	0.516
		0.868	0.83	0.326
		0.831	0.712	0.609
		0.607	0.326	0.634
		0.593	0.293	0.391
		0.616	0.508	0.572
		0.702	0.526	0.748
		0.756	0.812	0.697
		0.663	0.755	0.604
		0.379	0.483	0.372
		0.594	0.548	0.38
		0.809	0.868	0.462
		0.491	0.4	0.575
		0.689	0.605	0.619
		0.893	0.437	0.411
		0.612	0.454	0.82
		0.6	0.387	0.492
		0.546	0.45	0.634
		0.862	0.901	0.682
		0.676	0.336	0.691
		0.519	0.91	0.375
		0.565	0.441	0.71
		0.581	0.505	0.531
		0.668	0.865	0.404
		0.625	0.614	0.654
		0.836	0.496	0.897
		0.831	0.827	0.571
		0.713	0.619	0.661
		0.825	0.548	0.866
		0.6	0.699	0.593
		0.252	0.726	0.608
		0.58	0.478	0.574
		0.642	0.642	0.794
		0.52	0.485	0.823
		0.722	0.59	0.428
		0.877	0.473	0.563
		0.523	0.874	0.878
		0.636	0.595	0.565
		0.704	0.418	0.683
		0.679	0.58	0.51
		0.576	0.788	0.392
		0.613	0.272	0.515
		0.704	0.723	0.779
		0.877	0.458	0.953
		0.504	0.546	0.712
		0.64	0.701	0.542
		0.645	0.231	0.724
		0.688	0.329	0.747
		0.828	0.357	0.445
		0.736	0.537	0.428
		0.538	0.707	0.62
		0.861	0.611	0.537
		0.714	0.683	0.112
		0.419	0.404	0.491
		0.682	0.603	0.674
		0.846	0.615	0.333
		0.972	0.589	0.8
		0.436	0.514	0.598
		0.813	0.628	0.421
		0.709	0.346	0.847
		0.751	0.28	0.539
		0.814	0.911	0.434
		0.634	0.496	0.464
		0.708	0.543	0.648
		0.667	0.446	0.385
		0.524	0.759	0.528
		0.553	0.74	0.681
		0.537	0.476	0.372
		0.643	0.778	0.753
		0.406	0.724	0.85
		0.423	0.515	0.657
		0.813	0.913	0.337
		0.876	0.243	0.642
		0.227	0.672	0.473
		0.38	0.833	0.754
		0.615	0.296	0.295
		0.648	0.891	0.494
		0.419	0.44	0.407
		0.671	0.663	0.758
		0.594	0.549	0.576
		0.712	0.594	0.572
		0.745	0.804	0.454
		0.894	0.378	0.618
		0.922	0.852	0.362
		0.636	0.765	0.44
		0.677	0.711	0.756
		0.669	0.589	0.371
		0.752	0.4	0.988
		0.808	0.553	0.41
		0.621	0.425	0.485
		0.498	0.334	0.708
		0.82	0.938	0.79
		0.691	0.49	0.485
		0.747	0.816	0.475
		0.793	0.762	0.42
		0.778	0.501	0.735
		0.835	0.673	0.607
		0.526	0.586	0.488
		0.683	0.509	0.704
		0.333	0.577	0.488
		0.741	0.476	0.552
		0.869	0.837	0.6
		0.647	0.38	0.655
		0.758	0.553	0.461
		0.559	0.734	0.474
		0.815	0.725	0.714
		0.32	0.56	0.78
		0.72	0.603	0.685
		0.617	0.618	0.38
		0.516	0.496	0.396
		0.954	0.373	0.703
		0.325	0.754	0.85
		0.611	0.489	0.642
		0.727	0.771	0.666
		0.677	0.563	0.824
		0.416	0.809	0.52
		0.927	0.668	0.631
		0.315	0.555	0.423
		0.593	0.798	0.792
		0.864	0.599	0.671
		0.669	0.509	0.396
		0.811	0.765	0.809
		0.48	0.646	0.691
		0.848	0.668	0.425
		0.823	0.529	0.632
		0.443	0.461	0.415
		0.541	0.545	0.466
		0.776	0.496	0.602
		0.949	0.347	0.452
		0.323	0.747	0.381
		0.737	0.907	0.354
		0.779	0.585	0.463
		0.525	0.84	0.442
		0.499	0.695	0.68
		0.512	0.639	0.562
		0.745	0.295	0.497
		0.624	0.207	0.546
		0.762	0.672	0.588
		0.703	0.466	0.574
		0.593	0.571	0.631
		0.419	0.498	0.649
		0.769	0.814	0.811
		0.533	0.734	0.343
		0.803	0.829	0.601
		0.585	0.314	0.457
		0.59	0.676	0.676
		0.524	0.665	0.341
		0.539	0.763	0.507
		0.781	0.739	0.74
		0.842	0.463	0.854
		0.739	0.861	0.42
		0.528	0.534	0.336
		0.569	0.674	0.496
		0.702	0.634	0.625
		0.677	0.522	0.756
		0.459	0.864	0.637
		0.792	0.289	0.774
		0.662	0.625	0.885
		0.458	0.819	0.725
		0.576	0.472	0.468
		0.713	0.431	0.356
		0.671	0.661	0.923
		0.81	0.854	0.824
		0.809	0.722	0.717
		0.803	0.907	0.68
		0.614	0.785	0.769
		0.346	0.527	0.698
		0.941	0.757	0.589
		0.645	0.599	0.776
		0.654	0.473	0.356
		0.317	0.482	0.451
		0.65	0.914	0.876
		0.737	0.42	0.874
		0.615	0.53	0.475
		0.55	0.557	0.512
		0.701	0.366	0.492
		0.755	0.482	0.572
		0.709	0.861	0.495
		0.425	0.682	0.842
		0.829	0.783	0.425
		0.704	0.499	0.419
		0.605	0.546	0.429
		0.537	0.892	0.557
		0.713	0.541	0.84
		0.481	0.606	0.291
		0.742	0.482	0.674
		0.809	0.799	0.387
		0.631	0.401	0.493
		0.935	0.364	0.902
		0.907	0.512	0.826
		0.707	0.577	0.592
		0.773	0.533	0.554
		0.625	0.672	0.341
		0.692	0.406	0.676
		0.491	0.573	0.564
		0.776	0.604	0.82
		0.504	0.664	0.653
		0.801	0.762	0.662
		0.482	0.549	0.486
		0.491	0.904	0.484
		0.631	0.671	0.841
		0.765	0.426	0.76
		0.573	0.442	0.654
		0.723	0.765	0.954
		0.565	0.925	0.538
		0.739	0.357	0.403
		0.555	0.601	0.606
		0.682	0.873	0.411
		0.54	0.431	0.722
		0.811	0.547	0.704
		0.834	0.68	0.825
		0.748	0.711	0.462
		0.699	0.751	0.589
		0.467	0.662	0.854
		0.589	0.309	0.49
		0.826	0.611	0.576
		0.776	0.731	0.66
		0.287	0.193	0.23
		0.651	0.659	0.441
		0.677	0.729	0.318
		0.324	0.856	0.606
		0.676	0.605	0.587
		0.708	0.848	0.707
		0.901	0.804	0.34
		0.664	0.721	0.607
		0.812	0.335	0.17
		0.801	0.32	0.537
		0.749	0.769	0.826
		0.401	0.317	0.848
		0.796	0.388	0.906
		0.718	0.37	0.655
		0.558	0.364	0.467
		0.751	0.549	0.405
		0.208	0.427	0.33
		0.667	0.449	0.582
		0.904	0.553	0.719
		0.62	0.785	0.583
		0.676	0.489	0.579
		0.666	0.644	0.449
		0.661	0.556	0.443
		0.661	0.585	0.697
		0.595	0.724	0.53
		0.888	0.792	0.589
		0.552	0.246	0.546
		0.776	0.623	0.399
		0.55	0.478	0.58
		0.55	0.769	0.447
		0.561	0.582	0.481
		0.819	0.659	0.839
		0.725	0.688	0.695
		0.581	0.689	0.4
		0.644	0.757	0.959
		0.653	0.699	0.59
		0.816	0.292	0.664
		0.891	0.361	0.519
		0.594	0.359	0.443
		0.518	0.395	0.585
		0.984	0.481	0.312
		0.689	0.528	0.588
		0.435	0.502	0.593
		0.423	0.772	0.484
		0.761	0.683	0.478
		0.679	0.963	0.557
		0.319	0.669	0.498
		0.72	0.511	0.447
		0.851	0.435	0.373
		0.722	0.866	0.774
		0.674	0.52	0.817
		0.639	0.573	0.747
		0.847	0.355	0.83
		0.633	0.471	0.284
		0.794	0.561	0.354
		0.67	0.705	0.259
		0.538	0.589	0.76
		0.703	0.681	0.565
		0.577	0.195	0.853
		0.497	0.366	0.687
		0.451	0.36	0.811
		0.597	0.58	0.798
		0.63	0.681	0.78
		0.105	0.542	0.919
		0.417	0.47	0.803
		0.488	0.394	0.559
		0.601	0.72	0.663
		0.868	0.947	0.445
		0.847	0.382	0.305
		0.562	0.588	0.633
		0.828	0.484	0.702
		0.933	0.739	0.352
		0.592	0.525	0.509
		0.737	0.623	0.643
		0.782	0.67	0.909
		0.801	0.895	0.351
		0.474	0.556	0.611
		0.722	0.284	0.527
		0.798	0.302	0.662
		0.731	0.39	0.564
		0.709	0.647	0.525
		0.648	0.61	0.5
		0.605	0.53	0.698
		0.77	0.504	0.495
		0.625	0.49	0.476
		0.644	0.506	0.837
		0.691	0.523	0.441
		0.63	0.673	0.597
		0.444	0.6	0.84
		0.396	0.677	0.753
		0.677	0.721	0.201
		0.692	0.432	0.362
		0.908	0.318	0.661
		0.827	0.905	0.722
		0.884	0.521	0.219
		0.751	0.522	0.434
		0.658	0.913	0.365
		0.908	0.803	0.278
		0.715	0.763	0.722
		0.537	0.47	0.731
		0.721	0.711	0.41
		0.768	0.418	0.533
		0.945	0.257	0.343
		0.794	0.715	0.59
		0.516	0.463	0.881
		0.782	0.316	0.656
		0.986	0.444	0.721
		0.682	0.759	0.686
		0.737	0.708	0.636
		0.513	0.577	0.784
		0.505	0.593	0.561
		0.544	0.453	0.403
		0.699	0.411	0.666
		0.85	0.674	0.554
		0.656	0.671	0.738
		0.702	0.791	0.461
		0.528	0.548	0.516
		0.603	0.759	0.413
		0.59	0.325	0.347
		0.712	0.555	0.841
		0.623	0.963	0.619
		0.718	0.83	0.648
		0.657	0.83	0.658
		0.898	0.866	0.333
		0.672	0.456	0.489
		0.49	0.638	0.493
		0.779	0.422	0.777
		0.577	0.295	0.541
		0.77	0.545	0.434
		0.663	0.703	0.586
		0.846	0.438	0.616
		0.663	0.904	0.736
		0.53	0.605	0.487
		0.66	0.429	0.924
		0.714	0.69	0.825
		0.769	0.372	0.558
		0.578	0.597	0.882
		0.813	0.407	0.804
		0.69	0.655	0.517
		0.499	0.82	0.524
		0.545	0.896	0.366
		0.764	0.601	0.726
		0.374	0.587	0.416
		0.632	0.703	0.716
		0.609	0.494	0.495
		0.582	0.642	0.492
		0.8	0.191	0.615
		0.712	0.542	0.592
		0.352	0.611	0.423
		0.697	0.846	0.589
		0.618	0.202	0.866
		0.574	0.761	0.654
		0.703	0.166	0.666
		0.657	0.438	0.658
		0.625	0.544	0.444
		0.574	0.531	0.454
		0.61	0.485	0.744
		0.786	0.594	0.523
		0.533	0.707	0.584
		0.765	0.561	0.512
		0.655	0.763	0.805
		0.704	0.457	0.415
		0.933	0.791	0.525
		0.25	0.804	0.66
		0.885	0.562	0.727
		0.435	0.58	0.645
		0.811	0.67	0.596
		0.685	0.59	0.43
		0.593	0.575	0.638
		0.757	0.333	0.767
		0.851	0.393	0.651
		0.553	0.813	0.341
		0.849	0.319	0.741
		0.729	0.736	0.72
		0.666	0.466	0.728
		0.412	0.715	0.485
		0.579	0.762	0.282
		0.913	0.899	0.739
		0.742	0.666	0.449
		0.445	0.641	0.43
		0.449	0.716	0.822
		0.53	0.812	0.345
		0.383	0.632	0.419
		0.437	0.401	0.33
		0.944	0.325	0.634
		0.465	0.199	0.53
		0.657	0.753	0.628
		0.727	0.707	0.907
		0.53	0.624	0.655
		0.746	0.326	0.4
		0.558	0.634	0.502
		0.748	0.402	0.705
		0.525	0.819	0.705
		0.787	0.673	0.311
		0.581	0.594	0.308
		0.863	0.678	0.477
		0.963	0.578	0.488
		0.702	0.658	0.608
		0.962	0.303	0.55
		0.508	0.572	0.716
		0.359	0.696	0.475
		0.577	0.549	0.676
		0.687	0.47	0.458
		0.587	0.621	0.476
		0.749	0.611	0.499
		0.298	0.698	0.657
		0.597	0.751	0.915
		0.767	0.383	0.436
		0.776	0.297	0.483
		0.413	0.801	0.686
		0.495	0.818	0.296
		0.743	0.656	0.306
		0.862	0.883	0.331
		0.639	0.398	0.68
		0.673	0.812	0.626
		0.475	0.821	0.754
		0.921	0.506	0.682
		0.543	0.481	0.804
		0.716	0.933	0.475
		0.552	0.615	0.609
		0.617	0.597	0.43
		0.378	0.338	0.535
		0.832	0.599	0.39
		0.717	0.546	0.513
		0.726	0.514	0.37
		0.575	0.471	0.478
		0.592	0.493	0.443
		0.652	0.591	0.849
		0.711	0.543	0.418
		0.751	0.379	0.376
		0.583	0.405	0.716
		0.784	0.669	0.82
		0.451	0.736	0.582
		0.697	0.583	0.497
		0.817	0.736	0.566
		0.902	0.436	0.618
		0.467	0.414	0.397
		0.478	0.668	0.518
		0.865	0.959	0.383
		0.478	0.417	0.436
		0.545	0.761	0.95
		0.767	0.437	0.652
		0.833	0.865	0.515
		0.898	0.484	0.525
		0.165	0.463	0.66
		0.445	0.474	0.39
		0.656	0.647	0.453
		0.525	0.616	0.608
		0.759	0.44	0.718
		0.717	0.467	0.487
		0.795	0.399	0.633
		0.736	0.665	0.259
		0.643	0.874	0.474
		0.577	0.882	0.301
		0.771	0.911	0.542
		0.629	0.547	0.32
		0.748	0.817	0.549
		0.872	0.686	0.466
		0.539	0.579	0.416
		0.731	0.618	0.526
		0.536	0.841	0.733
		0.667	0.877	0.913
		0.526	0.574	0.634
		0.952	0.48	0.923
		0.805	0.655	0.722
		0.696	0.545	0.856
		0.707	0.63	0.29
		0.731	0.825	0.545
		0.725	0.413	0.756
		0.495	0.433	0.942
		0.659	0.412	0.536
		0.772	0.404	0.522
		0.941	0.605	0.389
		0.459	0.662	0.64
		0.861	0.631	0.755
		0.606	0.544	0.399
		0.544	0.5	0.811
		0.767	0.694	0.693
		0.582	0.322	0.858
		0.467	0.799	0.565
		0.738	0.664	0.714
		0.719	0.893	0.637
		0.64	0.4	0.279
		0.879	0.396	0.678
		0.56	0.86	0.347
		0.481	0.553	0.875
		0.209	0.684	0.488
		0.562	0.298	0.733
		0.736	0.784	0.553
		0.445	0.713	0.415
		0.57	0.333	0.311
		0.585	0.37	0.643
		0.886	0.682	0.606
		0.49	0.376	0.743
		0.224	0.543	0.488
		0.894	0.512	0.824
		0.556	0.841	0.491
		0.721	0.396	0.73
		0.354	0.663	0.641
		0.583	0.506	0.652
		0.895	0.483	0.344
		0.776	0.553	0.417
		0.524	0.422	0.35
		0.783	0.563	0.26
		0.652	0.621	0.52
		0.718	0.524	0.501
		0.882	0.494	0.628
		0.231	0.705	0.891
		0.442	0.798	0.526
		0.463	0.706	0.829
		0.791	0.891	0.41
		0.487	0.525	0.67
		0.873	0.737	0.907
		0.891	0.457	0.573
		0.52	0.513	0.355
		0.824	0.598	0.342
		0.686	0.946	0.441
		0.761	0.698	0.535
		0.764	0.699	0.694
		0.827	0.593	0.528
		0.916	0.911	0.952
		0.345	0.549	0.457
		0.513	0.593	0.796
		0.619	0.461	0.709
		0.772	0.426	0.509
		0.619	0.77	0.867
		0.512	0.344	0.619
		0.681	0.66	0.699
		0.709	0.471	0.427
		0.918	0.464	0.572
		0.448	0.307	0.466
		0.483	0.697	0.733
		0.57	0.624	0.756
		0.797	0.312	0.458
		0.682	0.224	0.588
		0.84	0.873	0.597
		0.897	0.787	0.551
		0.658	0.818	0.839
		0.861	0.825	0.746
		0.695	0.594	0.501
		0.154	0.577	0.687
		0.797	0.436	0.435
		0.955	0.655	0.354
		0.848	0.681	0.786
		0.42	0.786	0.309
		0.804	0.651	0.475
		0.615	0.485	0.236
		0.699	0.661	0.64
		0.7	0.491	0.676
		0.582	0.723	0.336
		0.505	0.895	0.462
		0.908	0.415	0.683
		0.558	0.523	0.462
		0.641	0.455	0.831
		0.476	0.594	0.57
		0.744	0.405	0.418
		0.49	0.876	0.241
		0.929	0.395	0.317
		0.764	0.573	0.297
		0.751	0.484	0.702
		0.969	0.878	0.338
		0.615	0.723	0.654
		0.583	0.587	0.838
		0.231	0.708	0.448
		0.684	0.637	0.448
		0.685	0.54	0.718
		0.761	0.661	0.606
		0.691	0.589	0.657
		0.84	0.412	0.544
		0.843	0.522	0.209
		0.7	0.779	0.716
		0.909	0.745	0.546
		0.895	0.647	0.687
		0.595	0.641	0.396
		0.368	0.318	0.32
		0.652	0.566	0.933
		0.939	0.567	0.511
		0.482	0.601	0.361
		0.697	0.923	0.702
		0.464	0.547	0.297
		0.661	0.922	0.517
		0.57	0.365	0.567
		0.891	0.727	0.785
		0.581	0.783	0.691
		0.756	0.425	0.969
		0.339	0.343	0.406
		0.658	0.641	0.413
		0.607	0.491	0.597
		0.753	0.448	0.326
		0.689	0.898	0.797
		0.702	0.885	0.861
		0.634	0.77	0.527
		0.34	0.563	0.48
		0.821	0.641	0.467
		0.396	0.583	0.97
		0.573	0.825	0.623
		0.659	0.188	0.731
		0.88	0.673	0.786
		0.793	0.795	0.703
		0.749	0.7	0.526
		0.671	0.414	0.826
		0.66	0.494	0.37
		0.351	0.844	0.625
		0.637	0.259	0.753
		0.681	0.585	0.392
		0.638	0.515	0.34
		0.865	0.708	0.964
		0.712	0.475	0.389
		0.66	0.692	0.531
		0.424	0.674	0.904
		0.625	0.799	0.819
		0.703	0.516	0.83
		0.595	0.695	0.507
		0.799	0.394	0.795
		0.786	0.407	0.6
		0.811	0.532	0.559
		0.728	0.708	0.719
		0.811	0.36	0.429
		0.66	0.688	0.597
		0.79	0.66	0.189
		0.82	0.444	0.568
		0.722	0.545	0.499
		0.791	0.731	0.478
		0.636	0.839	0.435
		0.739	0.584	0.682
		0.669	0.838	0.618
		0.739	0.422	0.358
		0.764	0.356	0.311
		0.505	0.816	0.31
		0.846	0.394	0.389
		0.397	0.411	0.489
		0.665	0.744	0.627
		0.837	0.533	0.622
		0.871	0.64	0.499
		0.675	0.595	0.477
		0.808	0.732	0.623
		0.627	0.332	0.71
		0.621	0.576	0.514
		0.496	0.497	0.494
		0.801	0.676	0.332
		0.577	0.503	0.507
		0.51	0.634	0.578
		0.786	0.295	0.594
		0.515	0.479	0.314
		0.657	0.676	0.275
		0.653	0.481	0.912
		0.43	0.701	0.876
		0.785	0.441	0.655
		0.688	0.402	0.296
		0.822	0.518	0.548
		0.815	0.302	0.47
		0.438	0.834	0.695
		0.714	0.596	0.447
		0.872	0.505	0.449
		0.445	0.573	0.769
		0.35	0.804	0.76
		0.99	0.792	0.581
		0.64	0.482	0.369
		0.886	0.725	0.724
		0.58	0.652	0.843
		0.471	0.765	0.478
		0.65	0.582	0.794
		0.653	0.727	0.604
		0.687	0.434	0.454
		0.498	0.48	0.627
		0.567	0.892	0.251
		0.491	0.748	0.66
		0.533	0.44	0.301
		0.631	0.554	0.709
		0.589	0.746	0.56
		0.735	0.393	0.399
		0.77	0.903	0.644
		0.724	0.206	0.673
		0.682	0.924	0.775
		0.572	0.434	0.616
		0.9	0.658	0.332
		0.71	0.923	0.592
		0.673	0.533	0.403
		0.445	0.664	0.56
		0.663	0.499	0.522
		0.855	0.692	0.48
		0.509	0.604	0.571
		0.569	0.722	0.456
		0.64	0.274	0.801
		0.469	0.607	0.775
		0.678	0.883	0.674
		0.694	0.546	0.603
		0.311	0.487	0.397
		0.592	0.469	0.242
		0.384	0.862	0.877
		0.782	0.854	0.415
		0.818	0.711	0.503
		0.596	0.773	0.249
		0.893	0.57	0.777
		0.501	0.483	0.695
		0.685	0.591	0.87
		0.686	0.801	0.372
		0.858	0.752	0.646
		0.593	0.596	0.339
		0.509		0.306
		0.809	0.477	0.854
		0.346	0.587	0.478
		0.872	0.536	0.618
		0.611	0.773	0.403
		0.699	0.849	0.559
		0.237	0.593	0.795
		0.329	0.501	0.467
		0.823	0.672	0.406
		0.656	0.468	0.382
		0.585	0.599	0.843
		0.611	0.773	0.752
		0.669	0.779	0.477
		0.652	0.415	0.404
		0.302	0.784	0.672
		0.658	0.664	0.863
		0.393	0.672	0.357
		0.753	0.561	0.469
		0.734	0.695	0.293
		0.81	0.496	0.819
		0.572	0.924	0.45
		0.53	0.858	0.851
		0.62	0.681	0.391
		0.616	0.955	0.373
		0.59	0.667	0.43
		0.744	0.628	0.343
		0.782	0.676	0.763
		0.817	0.331	0.823
		0.793	0.588	0.474
		0.84	0.307	0.611
		0.756	0.605	0.726
		0.9	0.707	0.67
		0.801	0.584	0.775
		0.805	0.854	0.507
		0.538	0.734	0.981
		0.863	0.952	0.706
		0.888	0.816	0.371
		0.558	0.454	0.52
		0.732	0.576	0.828
		0.652	0.45	0.647
		0.547	0.498	0.846
		0.651	0.836	0.736
		0.855	0.928	0.509
		0.652	0.435	0.497
		0.662	0.646	0.82
		0.59	0.873	0.525
		0.709	0.832	0.848
		0.614	0.779	0.915
		0.657	0.681	0.872
		0.455	0.577	0.474
		0.484	0.503	0.768
		0.768	0.556	0.619
		0.482	0.51	0.597
		0.742	0.934	0.31
		0.497	0.626	0.539
		0.692	0.93	0.54
		0.695	0.666	0.956
		0.679	0.561	0.478
		0.363	0.644	0.624
		0.661	0.836	0.832
		0.655	0.584	0.349
		0.465	0.443	0.541
		0.88	0.502	0.605
		0.544	0.854	0.912
		0.241	0.466	0.703
		0.8	0.637	0.644
		0.712	0.532	0.521
		0.629	0.614	0.92
		0.829	0.337	0.593
		0.138	0.189	0.848
		0.795	0.499	0.705
		0.679	0.814	0.896
		0.657	0.715	0.602
		0.728	0.663	0.501
[truncated: 8,806 more rows]

## Sheet: ΔcetZ1
			Roudness
		ΔcetZ1
		1hr	3hr	6hr
		0.532	0.473	0.827
		0.541	0.737	0.492
		0.49	0.773	0.601
		0.352	0.841	0.438
		0.49	0.545	0.662
		0.857	0.671	0.504
		0.638	0.657	0.762
		0.309	0.78	0.571
		0.759	0.993	0.829
		0.437	0.787	0.246
		0.62	0.632	0.714
		0.545	0.731	0.627
		0.786	0.702	0.648
		0.47	0.636	0.621
		0.478	0.657	0.522
		0.541	0.731	0.487
		0.469	0.591	0.955
		0.635	0.678	0.492
		0.57	0.372	0.603
		0.648	0.642	0.725
		0.736	0.482	0.626
		0.792	0.851	0.821
		0.638	0.679	0.718
		0.518	0.478	0.446
		0.565	0.713	0.473
		0.255	0.58	0.485
		0.645	0.707	0.691
		0.684	0.833	0.522
		0.598	0.265	0.645
		0.758	0.614	0.901
		0.816	0.669	0.611
		0.482	0.662	0.766
		0.839	0.584	0.441
		0.545	0.479	0.772
		0.605	0.585	0.841
		0.914	0.258	0.61
		0.474	0.403	0.882
		0.546	0.401	0.743
		0.388	0.777	0.555
		0.774	0.473	0.812
		0.487	0.765	0.902
		0.898	0.515	0.555
		0.632	0.824	0.75
		0.748	0.604	0.925
		0.265	0.593	0.921
		0.671	0.594	0.641
		0.692	0.393	0.464
		0.852	0.591	0.723
		0.511	0.504	0.543
		0.798	0.501	0.566
		0.658	0.686	0.538
		0.741	0.774	0.689
		0.66	0.511	0.695
		0.511	0.685	0.565
		0.917	0.624	0.381
		0.497	0.738	0.841
		0.925	0.432	0.433
		0.443	0.51	0.426
		0.734	0.674	0.348
		0.679	0.638	0.441
		0.868	0.886	0.954
		0.644	0.884	0.683
		0.546	0.404	0.966
		0.693	0.96	0.584
		0.606	0.798	0.83
		0.56	0.803	0.669
		0.679	0.675	0.587
		0.543	0.743	0.795
		0.452	0.689	0.958
		0.817	0.712	0.405
		0.527	0.762	0.784
		0.904	0.871	0.692
		0.401	0.512	0.81
		0.634	0.663	0.875
		0.603	0.687	0.814
		0.8	0.272	0.555
		0.349	0.913	0.828
		0.707	0.52	0.705
		0.561	0.597	0.75
		0.248	0.379	0.534
		0.775	0.844	0.529
		0.443	0.825	0.479
		0.557	0.549	0.428
		0.852	0.497	0.743
		0.424	0.785	0.375
		0.435	0.62	0.582
		0.552	0.389	0.662
		0.575	0.791	0.556
		0.845	0.778	0.779
		0.617	0.82	0.683
		0.347	0.82	0.827
		0.554	0.696	0.772
		0.671	0.574	0.71
		0.795	0.828	0.623
		0.274	0.787	0.873
		0.433	0.293	0.592
		0.505	0.695	0.617
		0.637	0.595	0.595
		0.927	0.417	0.447
		0.561	0.857	0.492
		0.726	0.768	0.441
		0.685	0.47	0.785
		0.477	0.768	0.454
		0.554	0.639	0.562
		0.751	0.678	0.521
		0.678	0.869	0.799
		0.607	0.797	0.94
		0.827	0.835	0.567
		0.772	0.718	0.732
		0.693	0.379	0.801
		0.409	0.469	0.859
		0.84	0.399	0.934
		0.346	0.801	0.673
		0.827	0.817	0.796
		0.658	0.688	0.653
		0.976	0.455	0.657
		0.763	0.508	0.587
		0.436	0.699	0.334
		0.547	0.356	0.625
		0.633	0.524	0.504
		0.709	0.862	0.701
		0.612	0.584	0.702
		0.582	0.616	0.791
		0.246	0.639	0.732
		0.459	0.882	0.594
		0.737	0.877	0.657
		0.273	0.971	0.737
		0.683	0.36	0.7
		0.95	0.508	0.934
		0.596	0.502	0.352
		0.848	0.686	0.72
		0.412	0.43	0.481
		0.602	0.432	0.61
		0.746	0.565	0.416
		0.791	0.767	0.714
		0.829	0.779	0.359
		0.935	0.645	0.519
		0.804	0.749	0.52
		0.733	0.679	0.777
		0.734	0.625	0.457
		0.576	0.799	0.458
		0.799	0.805	0.428
		0.456	0.394	0.524
		0.688	0.762	0.521
		0.662	0.604	0.764
		0.528	0.474	0.456
		0.586	0.713	0.494
		0.627	0.676	0.455
		0.706	0.802	0.447
		0.605	0.586	0.585
		0.542	0.631	0.591
		0.74	0.694	0.366
		0.906	0.515	0.803
		0.747	0.788	0.611
		0.737	0.918	0.755
		0.381	0.704	0.767
		0.818	0.577	0.499
		0.652	0.627	0.79
		0.661	0.788	0.697
		0.587	0.454	0.454
		0.671	0.575	0.371
		0.885	0.896	0.603
		0.879	0.959	0.404
		0.409	0.509	0.876
		0.988	0.662	0.442
		0.639	0.841	0.703
		0.764	0.74	0.495
		0.889	0.816	0.794
		0.737	0.572	0.644
		0.56	0.605	0.568
		0.643	0.812	0.704
		0.544	0.769	0.742
		0.508	0.629	0.987
		0.74	0.693	0.71
		0.883	0.739	0.583
		0.738	0.603	0.818
		0.548	0.554	0.67
		0.656	0.598	0.435
		0.605	0.691	0.376
		0.704	0.566	0.558
		0.844	0.866	0.584
		0.63	0.566	0.761
		0.429	0.57	0.743
		0.707	0.51	0.724
		0.496	0.735	0.359
		0.841	0.434	0.47
		0.708	0.717	0.689
		0.792	0.711	0.756
		0.673	0.806	0.612
		0.707	0.632	0.824
		0.591	0.498	0.796
		0.785	0.639	0.83
		0.9	0.756	0.552
		0.51	0.738	0.799
		0.96	0.738	0.505
		0.629	0.606	0.683
		0.487	0.645	0.805
		0.691	0.744	0.569
		0.543	0.84	0.422
		0.406	0.717	0.812
		0.574	0.9	0.456
		0.802	0.639	0.399
		0.637	0.673	0.921
		0.647	0.528	0.619
		0.523	0.82	0.549
		0.83	0.973	0.581
		0.618	0.525	0.587
		0.932	0.642	0.835
		0.878	0.476	0.571
		0.421	0.449	0.578
		0.855	0.591	0.808
		0.681	0.766	0.456
		0.454	0.388	0.468
		0.863	0.268	0.52
		0.639	0.504	0.447
		0.822	0.759	0.827
		0.711	0.461	0.611
		0.71	0.507	0.558
		0.81	0.556	0.553
		0.548	0.754	0.673
		0.541	0.35	0.528
		0.698	0.861	0.726
		0.626	0.653	0.394
		0.774	0.613	0.596
		0.552	0.49	0.765
		0.67	0.756	0.785
		0.564	0.615	0.927
		0.795	0.853	0.868
		0.504	0.717	0.51
		0.926	0.573	0.768
		0.949	0.717	0.734
		0.601	0.614	0.515
		0.462	0.59	0.612
		0.591	0.837	0.58
		0.869	0.584	0.519
		0.628	0.905	0.25
		0.865	0.91	0.906
		0.883	0.859	0.761
		0.909	0.748	0.919
		0.776	0.601	0.805
		0.63	0.961	0.725
		0.713	0.884	0.629
		0.951	0.957	0.531
		0.651	0.698	0.469
		0.58	0.479	0.557
		0.653	0.904	0.422
		0.772	0.819	0.532
		0.472	0.71	0.548
		0.711	0.694	0.722
		0.67	0.741	0.382
		0.826	0.534	0.629
		0.551	0.511	0.696
		0.819	0.626	0.765
		0.606	0.602	0.885
		0.92	0.577	0.811
		0.509	0.488	0.881
		0.551	0.543	0.483
		0.357	0.822	0.884
		0.554	0.571	0.507
		0.834	0.61	0.51
		0.787	0.927	0.868
		0.528	0.971	0.885
		0.77	0.42	0.588
		0.455	0.843	0.79
		0.695	0.592	0.88
		0.458	0.459	0.825
		0.878	0.52	0.827
		0.81	0.836	0.563
		0.563	0.724	0.503
		0.748	0.618	0.55
		0.672	0.163	0.749
		0.888	0.67	0.637
		0.96	0.543	0.36
		0.73	0.615	0.563
		0.799	0.712	0.734
		0.553	0.82	0.613
		0.646	0.551	0.47
		0.459	0.532	0.817
		0.411	0.398	0.713
		0.801	0.853	0.579
		0.648	0.389	0.713
		0.468	0.805	0.52
		0.608	0.466	0.441
		0.368	0.6	0.85
		0.748	0.855	0.708
		0.621	0.454	0.53
		0.515	0.429	0.778
		0.418	0.824	0.519
		0.504	0.935	0.831
		0.616	0.558	0.661
		0.917	0.551	0.748
		0.82	0.697	0.518
		0.316	0.891	0.948
		0.677	0.781	0.828
		0.851	0.842	0.46
		0.482	0.644	0.737
		0.636	0.783	0.692
		0.629	0.597	0.363
		0.588	0.763	0.755
		0.477	0.594	0.799
		0.891	0.661	0.473
		0.316	0.734	0.794
		0.587	0.489	0.545
		0.531	0.693	0.602
		0.9	0.553	0.853
		0.584	0.789	0.764
		0.57	0.689	0.367
		0.589	0.737	0.553
		0.739	0.5	0.599
		0.53	0.422	0.762
		0.512	0.606	0.707
		0.683	0.577	0.689
		0.934	0.408	0.511
		0.754	0.643	0.506
		0.578	0.726	0.595
		0.867	0.649	0.383
		0.609	0.775	0.815
		0.632	0.788	0.845
		0.479	0.595	0.676
		0.871	0.599	0.627
		0.627	0.634	0.797
		0.344	0.636	0.665
		0.939	0.716	0.492
		0.608	0.633	0.84
		0.838	0.669	0.627
		0.771	0.7	0.663
		0.484	0.585	0.906
		0.609	0.5	0.668
		0.849	0.519	0.794
		0.602	0.654	0.591
		0.4	0.727	0.374
		0.709	0.712	0.821
		0.945	0.514	0.364
		0.767	0.836	0.612
		0.84	0.701	0.637
		0.608	0.621	0.53
		0.514	0.668	0.729
		0.794	0.751	0.458
		0.603	0.476	0.739
		0.656	0.835	0.424
		0.42	0.698	0.666
		0.884	0.593	0.303
		0.636	0.545	0.766
		0.728	0.409	0.814
		0.758	0.712	0.391
		0.939	0.357	0.738
		0.761	0.603	0.544
		0.603	0.546	0.434
		0.581	0.92	0.853
		0.847	0.663	0.864
		0.589	0.442	0.698
		0.661	0.42	0.554
		0.868	0.635	0.745
		0.318	0.793	0.34
		0.907	0.609	0.696
		0.676	0.629	0.605
		0.504	0.946	0.824
		0.616	0.505	0.817
		0.594	0.704	0.926
		0.866	0.376	0.384
		0.713	0.657	0.666
		0.53	0.605	0.742
		0.75	0.384	0.934
		0.563	0.799	0.957
		0.524	0.72	0.656
		0.863	0.717	0.704
		0.414	0.83	0.71
		0.39	0.388	0.901
		0.856	0.633	0.538
		0.789	0.641	0.708
		0.501	0.522	0.516
		0.729	0.754	0.804
		0.379	0.815	0.394
		0.4	0.411	0.903
		0.794	0.589	0.654
		0.635	0.693	0.677
		0.613	0.381	0.527
		0.722	0.688	0.545
		0.916	0.691	0.372
		0.618	0.511	0.91
		0.554	0.711	0.72
		0.574	0.559	0.555
		0.848	0.617	0.536
		0.621	0.732	0.68
		0.772	0.551	0.676
		0.63	0.701	0.424
		0.534	0.485	0.644
		0.448	0.326	0.816
		0.679	0.411	0.677
		0.343	0.81	0.571
		0.912	0.487	0.656
		0.697	0.475	0.86
		0.765	0.373	0.71
		0.619	0.45	0.632
		0.583	0.555	0.552
		0.761	0.741	0.72
		0.832	0.443	0.667
		0.462	0.424	0.481
		0.399	0.669	0.905
		0.562	0.791	0.954
		0.737	0.304	0.765
		0.464	0.67	0.565
		0.696	0.449	0.418
		0.877	0.621	0.694
		0.697	0.394	0.582
		0.822	0.885	0.831
		0.625	0.746	0.365
		0.775	0.483	0.556
		0.844	0.897	0.698
		0.614	0.599	0.489
		0.492	0.604	0.617
		0.79	0.771	0.94
		0.516	0.62	0.841
		0.804	0.793	0.55
		0.661	0.789	0.375
		0.817	0.629	0.639
		0.619	0.883	0.377
		0.638	0.374	0.7
		0.652	0.618	0.628
		0.866	0.579	0.796
		0.636	0.773	0.564
		0.48	0.716	0.647
		0.705	0.513	0.854
		0.763	0.701	0.71
		0.407	0.282	0.658
		0.717	0.435	0.66
		0.573	0.453	0.541
		0.762	0.53	0.606
		0.606	0.568	0.515
		0.814	0.367	0.839
		0.818	0.742	0.688
		0.46	0.842	0.545
		0.402	0.524	0.485
		0.604	0.522	0.905
		0.818	0.559	0.692
		0.755	0.707	0.555
		0.809	0.726	0.977
		0.837	0.862	0.498
		0.743	0.308	0.685
		0.781	0.876	0.607
		0.603	0.595	0.888
		0.592	0.524	0.582
		0.813	0.611	0.282
		0.787	0.402	0.702
		0.716	0.604	0.318
		0.874	0.426	0.832
		0.604	0.586	0.68
		0.384	0.869	0.481
		0.84	0.538	0.912
		0.839	0.556	0.697
		0.762	0.547	0.692
		0.617	0.477	0.918
		0.439	0.557	0.56
		0.821	0.871	0.674
		0.856	0.483	0.599
		0.712	0.407	0.67
		0.852	0.771	0.43
		0.463	0.797	0.83
		0.709	0.507	0.573
		0.757	0.549	0.595
		0.793	0.514	0.594
		0.862	0.737	0.594
		0.734	0.873	0.876
		0.921	0.933	0.746
		0.869	0.687	0.648
		0.84	0.646	0.752
		0.452	0.449	0.638
		0.7	0.7	0.811
		0.647	0.702	0.586
		0.606	0.601	0.742
		0.738	0.527	0.655
		0.869	0.506	0.596
		0.488	0.474	0.763
		0.77	0.702	0.805
		0.515	0.732	0.407
		0.508	0.617	0.935
		0.676	0.806	0.519
		0.676	0.434	0.617
		0.72	0.641	0.447
		0.815	0.809	0.822
		0.933	0.862	0.688
		0.767	0.364	0.68
		0.691	0.805	0.661
		0.408	0.382	0.701
		0.539	0.675	0.311
		0.563	0.567	0.709
		0.508	0.626	0.671
		0.686	0.512	0.744
		0.878	0.916	0.87
		0.39	0.769	0.651
		0.679	0.843	0.928
		0.552	0.846	0.724
		0.788	0.711	0.521
		0.68	0.673	0.725
		0.384	0.503	0.644
		0.861	0.512	0.399
		0.648	0.802	0.722
		0.709	0.843	0.463
		0.919	0.487	0.743
		0.586	0.507	0.654
		0.585	0.415	0.933
		0.622	0.83	0.265
		0.687	0.522	0.742
		0.8	0.758	0.269
		0.65	0.373	0.641
		0.889	0.783	0.631
		0.815	0.435	0.543
		0.708	0.743	0.535
		0.415	0.605	0.656
		0.825	0.379	0.394
		0.557	0.655	0.451
		0.848	0.705	0.857
		0.726	0.649	0.628
		0.45	0.443	0.723
		0.582	0.617	0.607
		0.555	0.579	0.883
		0.887	0.8	0.516
		0.472	0.564	0.628
		0.916	0.504	0.461
		0.375	0.786	0.7
		0.449	0.389	0.57
		0.927	0.759	0.524
		0.908	0.701	0.762
		0.74	0.437	0.615
		0.648	0.204	0.478
		0.463	0.852	0.685
		0.769	0.687	0.745
		0.659	0.466	0.37
		0.563	0.904	0.91
		0.477	0.545	0.591
		0.771	0.834	0.58
		0.757	0.683	0.692
		0.61	0.848	0.462
		0.552	0.398	0.75
		0.821	0.609	0.568
		0.842	0.291	0.671
		0.564	0.483	0.844
		0.758	0.572	0.417
		0.663	0.445	0.8
		0.805	0.712	0.913
		0.673	0.866	0.861
		0.803	0.784	0.667
		0.932	0.84	0.697
		0.961	0.541	0.334
		0.423	0.857	0.442
		0.609	0.53	0.658
		0.692	0.436	0.505
		0.845	0.622	0.794
		0.618	0.576	0.579
		0.469	0.419	0.454
		0.668	0.907	0.757
		0.783	0.555	0.359
		0.662	0.643	0.619
		0.606	0.714	0.527
		0.716	0.759	0.476
		0.712	0.874	0.905
		0.646	0.595	0.681
		0.724	0.283	0.632
		0.391	0.771	0.98
		0.495	0.587	0.631
		0.608	0.662	0.829
		0.495	0.875	0.391
		0.842	0.751	0.489
		0.778	0.564	0.645
		0.814	0.645	0.716
		0.466	0.664	0.527
		0.863	0.887	0.595
		0.738	0.741	0.758
		0.593	0.592	0.437
		0.768	0.531	0.823
		0.591	0.847	0.787
		0.561	0.645	0.772
		0.713	0.488	0.679
		0.863	0.347	0.846
		0.813	0.507	0.699
		0.891	0.532	0.69
		0.617	0.613	0.43
		0.959	0.703	0.91
		0.653	0.764	0.738
		0.798	0.677	0.612
		0.853	0.626	0.642
		0.476	0.502	0.586
		0.68	0.606	0.511
		0.837	0.902	0.793
		0.819	0.582	0.554
		0.633	0.514	0.576
		0.819	0.708	0.957
		0.911	0.578	0.781
		0.979	0.94	0.321
		0.742	0.668	0.657
		0.477	0.268	0.749
		0.635	0.65	0.354
		0.434	0.862	0.833
		0.609	0.876	0.549
		0.904	0.457	0.73
		0.69	0.649	0.493
		0.878	0.41	0.632
		0.482	0.547	0.49
		0.525	0.534	0.886
		0.508	0.868	0.453
		0.975	0.296	0.674
		0.705	0.525	0.862
		0.77	0.904	0.859
		0.71	0.613	0.736
		0.628	0.549	0.456
		0.658	0.46	0.555
		0.659	0.602	0.789
		0.733	0.87	0.526
		0.936	0.7	0.63
		0.502	0.788	0.614
		0.472	0.568	0.581
		0.779	0.634	0.503
		0.406	0.848	0.834
		0.503	0.688	0.661
		0.585	0.653	0.446
		0.827	0.623	0.485
		0.792	0.72	0.871
		0.453	0.293	0.423
		0.682	0.834	0.802
		0.591	0.542	0.631
		0.615	0.49	0.271
		0.578	0.782	0.817
		0.489	0.624	0.887
		0.786	0.657	0.719
		0.549	0.628	0.525
		0.587	0.726	0.552
		0.862	0.508	0.817
		0.822	0.638	0.428
		0.896	0.439	0.704
		0.949	0.619	0.421
		0.426	0.545	0.606
		0.546	0.446	0.582
		0.799	0.671	0.709
		0.542	0.924	0.243
		0.715	0.803	0.384
		0.653	0.886	0.738
		0.727	0.658	0.69
		0.574	0.375	0.506
		0.483	0.669	0.448
		0.534	0.811	0.611
		0.922	0.817	0.793
		0.691	0.424	0.537
		0.518	0.414	0.967
		0.658	0.643	0.363
		0.683	0.894	0.242
		0.566	0.859	0.306
		0.707	0.832	0.785
		0.864	0.504	0.461
		0.302	0.319	0.785
		0.83	0.961	0.419
		0.7	0.471	0.637
		0.927	0.814	0.84
		0.695	0.681	0.652
		0.739	0.38	0.354
		0.884	0.763	0.913
		0.579	0.626	0.918
		0.809	0.945	0.506
		0.593	0.851	0.469
		0.887	0.762	0.416
		0.506	0.529	0.646
		0.709	0.375	0.842
		0.633	0.683	0.681
		0.462	0.334	0.729
		0.62	0.832	0.762
		0.714	0.745	0.606
		0.559	0.457	0.444
		0.422	0.393	0.497
		0.873	0.752	0.416
		0.777	0.726	0.821
		0.948	0.465	0.839
		0.516	0.668	0.743
		0.405	0.921	0.756
		0.531	0.724	0.574
		0.663	0.41	0.833
		0.649	0.509	0.648
		0.427	0.311	0.692
		0.553	0.461	0.587
		0.503	0.789	0.492
		0.681	0.512	0.496
		0.423	0.647	0.673
		0.693	0.846	0.7
		0.59	0.491	0.584
		0.742	0.808	0.514
		0.798	0.626	0.652
		0.74	0.887	0.759
		0.632	0.646	0.67
		0.521	0.783	0.364
		0.518	0.613	0.4
		0.845	0.646	0.823
		0.428	0.327	0.624
		0.505	0.491	0.852
		0.857	0.737	0.835
		0.699	0.763	0.426
		0.874	0.88	0.66
		0.779	0.815	0.609
		0.652	0.632	0.415
		0.733	0.605	0.481
		0.797	0.66	0.617
		0.74	0.752	0.434
		0.677	0.714	0.739
		0.445	0.647	0.605
		0.583	0.55	0.857
		0.534	0.723	0.565
		0.857	0.388	0.919
		0.965	0.477	0.795
		0.417	0.812	0.25
		0.53	0.235	0.807
		0.843	0.922	0.782
		0.44	0.503	0.775
		0.839	0.313	0.439
		0.665	0.501	0.502
		0.685	0.519	0.469
		0.461	0.766	0.914
		0.619	0.545	0.84
		0.783	0.704	0.506
		0.669	0.411	0.546
		0.817	0.859	0.666
		0.599	0.634	0.804
		0.874	0.726	0.482
		0.633	0.405	0.325
		0.494	0.758	0.476
		0.722	0.565	0.512
		0.606	0.655	0.61
		0.658	0.627	0.756
		0.849	0.766	0.891
		0.659	0.57	0.497
		0.57	0.594	0.861
		0.436	0.859	0.684
		0.624	0.676	0.797
		0.737	0.577	0.832
		0.892	0.792	0.454
		0.409	0.531	0.947
		0.484	0.576	0.625
		0.746	0.644	0.614
		0.648	0.451	0.494
		0.465	0.649	0.414
		0.574	0.682	0.417
		0.791	0.594	0.829
		0.775	0.719	0.538
		0.532	0.586	0.724
		0.337	0.644	0.759
		0.581	0.653	0.588
		0.722	0.563	0.512
		0.928	0.386	0.522
		0.845	0.458	0.892
		0.82	0.547	0.515
		0.852	0.908	0.648
		0.772	0.527	0.455
		0.868	0.479	0.498
		0.665	0.875	0.841
		0.568	0.478	0.832
		0.645	0.678	0.558
		0.57	0.453	0.605
		0.738	0.662	0.623
		0.477	0.874	0.412
		0.564	0.567	0.606
		0.868	0.615	0.491
		0.594	0.442	0.547
		0.519	0.485	0.682
		0.777	0.762	0.645
		0.738	0.586	0.826
		0.639	0.468	0.625
		0.745	0.749	0.707
		0.515	0.411	0.569
		0.705	0.387	0.957
		0.974	0.565	0.775
		0.713	0.729	0.597
		0.929	0.617	0.89
		0.858	0.57	0.448
		0.694	0.517	0.834
		0.494	0.697	0.799
		0.995	0.747	0.437
		0.476	0.629	0.526
		0.706	0.49	0.762
		0.829	0.425	0.732
		0.718	0.41	0.986
		0.421	0.488	0.893
		0.689	0.794	0.663
		0.703	0.702	0.746
		0.898	0.551	0.54
		0.586	0.413	0.916
		0.58	0.953	0.929
		0.598	0.67	0.674
		0.676	0.674	0.499
		0.501	0.649	0.658
		0.306	0.464	0.691
		0.559	0.65	0.372
		0.98	0.487	0.759
		0.485	0.701	0.58
		0.877	0.872	0.344
		0.398	0.673	0.599
		0.522	0.547	0.871
		0.57	0.377	0.768
		0.848	0.545	0.408
		0.558	0.893	0.803
		0.681	0.584	0.633
		0.937	0.45	0.524
		0.528	0.638	0.542
		0.78	0.378	0.399
		0.751	0.269	0.778
		0.841	0.924	0.399
		0.69	0.616	0.762
		0.459	0.626	0.655
		0.534	0.496	0.665
		0.586	0.553	0.369
		0.354	0.444	0.639
		0.496	0.477	0.765
		0.737	0.507	0.653
		0.605	0.694	0.894
		0.807	0.637	0.674
		0.68	0.643	0.779
		0.584	0.593	0.684
		0.82	0.382	0.476
		0.713	0.645	0.329
		0.708	0.527	0.745
		0.615	0.472	0.597
		0.823	0.505	0.62
		0.542	0.784	0.596
		0.57	0.549	0.294
		0.54	0.378	0.559
		0.902	0.373	0.533
		0.485	0.378	0.597
		0.52	0.592	0.656
		0.375	0.607	0.49
		0.904	0.779	0.727
		0.365	0.759	0.792
		0.627	0.495	0.85
		0.787	0.778	0.499
		0.81	0.735	0.648
		0.576	0.467	0.624
		0.694	0.864	0.627
		0.531	0.679	0.677
		0.414	0.647	0.912
		0.643	0.674	0.719
		0.735	0.853	0.599
		0.597	0.595	0.633
		0.333	0.706	0.883
		0.374	0.556	0.623
		0.698	0.701	0.507
		0.634	0.497	0.461
		0.354	0.795	0.706
		0.783	0.743	0.927
		0.781	0.846	0.786
		0.404	0.712	0.61
		0.597	0.582	0.51
		0.47	0.491	0.687
		0.775	0.416	0.571
		0.917	0.711	0.414
		0.636	0.884	0.719
		0.661	0.615	0.824
		0.785	0.381	0.758
		0.653	0.649	0.858
		0.602	0.5	0.931
		0.891	0.769	0.685
		0.541	0.354	0.572
		0.632	0.399	0.38
		0.839	0.894	0.874
		0.822	0.882	0.888
		0.594	0.914	0.815
		0.842	0.659	0.705
		0.673	0.522	0.938
		0.777	0.867	0.583
		0.737	0.748	0.404
		0.519	0.886	0.871
		0.679	0.607	0.313
		0.72	0.919	0.735
		0.794	0.842	0.919
		0.591	0.487	0.735
		0.934	0.637	0.329
		0.573	0.775	0.565
		0.545	0.423	0.352
		0.817	0.591	0.663
		0.705	0.581	0.642
		0.666	0.777	0.673
		0.74	0.469	0.56
		0.693	0.833	0.887
		0.563	0.632	0.468
		0.416	0.576	0.36
		0.669	0.72	0.547
		0.812	0.705	0.936
		0.629	0.971	0.671
		0.849	0.563	0.681
		0.877	0.693	0.932
		0.905	0.377	0.835
		0.917	0.876	0.555
		0.724	0.508	0.633
		0.62	0.627	0.516
		0.665	0.589	0.356
		0.916	0.765	0.612
		0.415	0.803	0.33
		0.596	0.609	0.479
		0.53	0.486	0.934
		0.674	0.765	0.712
		0.381	0.758	0.758
		0.672	0.372	0.962
		0.597	0.914	0.808
		0.612	0.801	0.79
		0.466	0.834	0.575
		0.873	0.305	0.934
		0.347	0.746	0.648
		0.781	0.836	0.789
		0.5	0.256	0.659
		0.672	0.719	0.884
		0.787	0.56	0.495
		0.636	0.726	0.689
		0.822	0.703	0.512
		0.459	0.515	0.789
		0.833	0.703	0.903
		0.949	0.605	0.636
		0.783	0.72	0.552
		0.41	0.902	0.758
		0.504	0.525	0.733
		0.609	0.526	0.494
		0.651	0.397	0.834
		0.554	0.383	0.789
		0.905	0.469	0.841
		0.506	0.358	0.482
		0.601	0.919	0.694
		0.574	0.702	0.428
		0.613	0.59	0.698
		0.797	0.598	0.46
		0.693	0.794	0.602
		0.789	0.598	0.495
		0.76	0.826	0.911
		0.284	0.501	0.713
		0.652	0.582	0.621
		0.603	0.847	0.618
		0.715	0.786	0.644
		0.786	0.589	0.808
		0.542	0.492	0.904
		0.575	0.444	0.578
		0.649	0.844	0.449
		0.556	0.518	0.742
		0.707	0.442	0.583
		0.556	0.847	0.743
		0.485	0.816	0.488
		0.801	0.533	0.852
		0.685	0.887	0.445
		0.409	0.847	0.564
		0.817	0.808	0.699
		0.588	0.592	0.512
		0.57	0.528	0.808
		0.464	0.642	0.681
		0.626	0.533	0.745
		0.617	0.581	0.83
		0.438	0.5	0.558
		0.85	0.775	0.49
		0.781	0.576	0.969
		0.665	0.537	0.476
		0.77	0.541	0.545
		0.721	0.624	0.388
		0.59	0.461	0.423
		0.789	0.384	0.507
		0.873	0.779	0.5
		0.679	0.829	0.812
		0.974	0.583	0.538
		0.693	0.691	0.668
		0.816	0.596	0.761
		0.695	0.785	0.685
		0.628	0.468	0.662
		0.894	0.794	0.782
		0.798	0.652	0.528
		0.628	0.403	0.76
		0.788	0.701	0.457
		0.653	0.782	0.5
		0.63	0.593	0.373
		0.686	0.487	0.469
		0.665	0.687	0.463
		0.759	0.671	0.642
		0.76	0.763	0.909
		0.387	0.776	0.773
		0.709	0.633	0.434
		0.612	0.556	0.706
		0.342	0.931	0.869
		0.432	0.706	0.521
		0.557	0.605	0.72
		0.762	0.43	0.725
		0.641	0.492	0.646
		0.608	0.88	0.657
		0.727	0.655	0.575
		0.704	0.769	0.471
		0.779	0.78	0.776
		0.647	0.498	0.556
		0.431	0.838	0.919
		0.564	0.456	0.549
		0.884	0.48	0.592
		0.545	0.808	0.723
		0.662	0.737	0.547
		0.649	0.631	0.751
		0.563	0.456	0.633
		0.674	0.515	0.629
		0.73	0.461	0.811
		0.529	0.823	0.691
		0.462	0.89	0.943
		0.243	0.724	0.911
		0.778	0.625	0.685
		0.723	0.683	0.783
		0.889	0.52	0.804
		0.768	0.529	0.667
		0.926	0.381	0.608
		0.919	0.567	0.445
		0.873	0.536	0.615
		0.58	0.56	0.389
		0.688	0.879	0.463
		0.929	0.822	0.616
		0.564	0.656	0.522
		0.694	0.698	0.497
		0.633	0.675	0.705
		0.545	0.817	0.814
		0.272	0.675	0.897
		0.565	0.811	0.678
		0.521	0.522	0.87
		0.724	0.748	0.71
		0.784	0.532	0.803
		0.872	0.541	0.64
		0.874	0.659	0.635
		0.793	0.849	0.704
		0.889	0.667	0.506
		0.672	0.584	0.573
		0.562	0.754	0.787
		0.77	0.579	0.722
		0.585	0.659	0.82
		0.448	0.57	0.736
		0.612	0.778	0.694
		0.752	0.547	0.807
		0.724	0.543	0.58
		0.57	0.386	0.559
		0.808	0.896	0.514
		0.604	0.455	0.785
		0.731	0.344	0.725
		0.675	0.547	0.579
		0.66	0.638	0.779
		0.661	0.389	0.319
		0.623	0.87	0.748
		0.936	0.525	0.673
		0.731	0.752	0.655
		0.548	0.334	0.823
		0.536	0.322	0.86
		0.693	0.682	0.539
		0.854	0.533	0.59
		0.293	0.336	0.626
		0.583	0.753	0.746
		0.504	0.414	0.34
		0.618	0.611	0.479
		0.491	0.678	0.655
		0.81	0.627	0.691
		0.862	0.619	0.451
		0.682	0.635	0.684
		0.859	0.743	0.499
		0.761	0.771	0.352
		0.541	0.563	0.809
		0.917	0.607	0.853
		0.565	0.781	0.636
		0.835	0.59	0.399
		0.791	0.642	0.738
		0.429	0.878	0.615
		0.463	0.586	0.585
		0.679	0.939	0.833
		0.661	0.606	0.734
		0.406	0.66	0.582
		0.55	0.88	0.854
		0.653	0.483	0.906
		0.776	0.666	0.7
		0.879	0.528	0.759
		0.59	0.415	0.768
		0.47	0.65	0.581
		0.343	0.483	0.405
		0.652	0.521	0.873
		0.647	0.621	0.529
		0.602	0.732	0.747
		0.985	0.499	0.42
		0.893	0.744	0.66
		0.774	0.622	0.815
		0.504	0.713	0.541
		0.777	0.811	0.336
		0.764	0.74	0.832
		0.53	0.862	0.725
		0.892	0.906	0.636
		0.781	0.652	0.833
		0.787	0.754	0.833
		0.8	0.756	0.442
		0.583	0.637	0.689
		0.697	0.608	0.595
		0.625	0.538	0.78
		0.648	0.556	0.526
		0.644	0.886	0.886
		0.658	0.409	0.537
		0.661	0.504	0.855
		0.918	0.789	0.743
		0.795	0.382	0.682
		0.433	0.55	0.549
		0.571	0.745	0.305
		0.45	0.62	0.379
		0.664	0.799	0.584
		0.5	0.774	0.915
		0.49	0.363	0.77
		0.666	0.382	0.78
		0.832	0.601	0.941
		0.907	0.393	0.704
		0.963	0.547	0.752
		0.539	0.351	0.882
		0.73	0.725	0.63
		0.896	0.224	0.879
		0.504	0.728	0.483
		0.7	0.701	0.723
		0.432	0.372	0.582
		0.482	0.556	0.482
		0.758	0.608	0.659
		0.668	0.298	0.47
		0.377	0.977	0.628
		0.657	0.513	0.732
		0.393	0.64	0.591
		0.949	0.392	0.786
		0.456	0.323	0.368
		0.79	0.286	0.619
		0.734	0.6	0.513
		0.647	0.765	0.535
		0.67	0.604	0.532
		0.787	0.568	0.481
		0.765	0.61	0.467
		0.916	0.74	0.694
		0.682	0.836	0.407
		0.621	0.591	0.936
		0.58	0.866	0.538
		0.893	0.475	0.849
		0.542	0.619	0.593
		0.502	0.661	0.486
		0.735	0.618	0.448
		0.864	0.803	0.894
		0.47	0.752	0.759
		0.659	0.538	0.725
		0.706	0.736	0.782
		0.906	0.673	0.77
		0.783	0.386	0.455
		0.406	0.728	0.467
		0.389	0.527	0.873
		0.697	0.437	0.492
		0.528	0.869	0.646
		0.645	0.426	0.734
		0.26	0.611	0.556
		0.539	0.84	0.529
		0.735	0.661	0.94
		0.774	0.287	0.478
		0.831	0.385	0.745
		0.71	0.729	0.474
		0.815	0.525	0.931
		0.925	0.729	0.542
		0.763	0.625	0.561
		0.773	0.637	0.651
		0.543	0.483	0.574
		0.874	0.593	0.955
		0.881	0.487	0.808
		0.652	0.613	0.443
		0.709	0.595	0.664
		0.388	0.457	0.914
		0.634	0.426	0.692
		0.774	0.65	0.546
		0.764	0.875	0.648
		0.833	0.58	0.322
		0.665	0.84	0.518
		0.699	0.264	0.656
		0.663	0.59	0.464
		0.885	0.481	0.78
		0.453	0.508	0.73
		0.695	0.756	0.662
		0.692	0.37	0.651
		0.473	0.578	0.703
		0.767	0.883	0.734
		0.991	0.595	0.6
		0.839	0.881	0.747
		0.425	0.733	0.955
		0.571	0.805	0.727
		0.467	0.571	0.748
		0.696	0.549	0.464
		0.564	0.512	0.475
		0.925	0.645	0.409
		0.634	0.617	0.722
		0.712	0.744	0.688
		0.571	0.588	0.658
		0.841	0.647	0.818
		0.668	0.361	0.811
		0.893	0.657	0.959
		0.893	0.563	0.481
		0.903	0.78	0.535
		0.892	0.555	0.557
		0.451	0.658	0.375
		0.721	0.699	0.732
		0.624	0.634	0.762
		0.841	0.502	0.464
		0.792	0.677	0.909
		0.561	0.642	0.92
		0.5	0.605	0.684
		0.595	0.813	0.546
		0.785	0.775	0.643
		0.458	0.8	0.74
		0.76	0.507	0.331
		0.755	0.568	0.651
		0.611	0.476	0.808
		0.528	0.436	0.534
		0.633	0.514	0.496
		0.457	0.414	0.912
		0.972	0.807	0.644
		0.741	0.828	0.618
		0.574	0.297	0.644
		0.786	0.783	0.537
		0.414	0.781	0.668
		0.828	0.7	0.76
		0.86	0.784	0.792
		0.768	0.726	0.716
		0.392	0.795	0.525
		0.568	0.57	0.494
		0.789	0.83	0.471
		0.812	0.861	0.89
		0.86	0.891	0.731
		0.699	0.813	0.916
		0.676	0.396	0.7
		0.777	0.537	0.359
		0.673	0.953	0.54
		0.629	0.726	0.69
		0.604	0.88	0.673
		0.722	0.286	0.331
		0.844	0.555	0.577
		0.927	0.626	0.734
		0.517	0.528	0.331
		0.751	0.71	0.553
		0.751	0.631	0.858
		0.789	0.455	0.844
		0.8	0.575	0.777
		0.759	0.828	0.891
		0.687	0.616	0.72
		0.471	0.663	0.448
		0.668	0.631	0.501
		0.799	0.556	0.719
		0.72	0.405	0.765
		0.686	0.446	0.71
		0.788	0.935	0.526
		0.955	0.674	0.359
		0.937	0.663	0.495
		0.863	0.684	0.573
		0.643	0.797	0.748
		0.612	0.674	0.425
		0.687	0.586	0.742
		0.738	0.66	0.466
		0.693	0.68	0.788
		0.413	0.71	0.69
		0.223	0.763	0.776
		0.736	0.478	0.958
		0.729	0.682	0.586
		0.792	0.51	0.566
		0.749	0.735	0.602
		0.93	0.606	0.591
		0.531	0.288	0.72
		0.672	0.561	0.952
		0.549	0.808	0.694
		0.796	0.895	0.664
		0.713	0.368	0.631
		0.9	0.885	0.579
		0.858	0.707	0.752
		0.585	0.433	0.912
		0.767	0.694	0.459
		0.677	0.438	0.639
		0.962	0.589	0.659
		0.711	0.797	0.544
		0.686	0.441	0.504
		0.32	0.75	0.388
		0.979	0.658	0.511
		0.721	0.712	0.516
		0.654	0.369	0.825
		0.746	0.385	0.515
		0.657	0.851	0.663
		0.794	0.713	0.768
		0.648	0.614	0.541
		0.69	0.572	0.349
		0.771	0.703	0.768
		0.484	0.611	0.461
		0.588	0.612	0.673
		0.722	0.678	0.479
		0.654	0.682	0.358
		0.506	0.311	0.597
		0.787	0.996	0.761
		0.623	0.467	0.371
		0.592	0.87	0.551
		0.671	0.675	0.568
		0.78	0.795	0.58
		0.748	0.64	0.637
		0.428	0.438	0.693
		0.68	0.5	0.711
		0.727	0.561	0.816
		0.549	0.627	0.757
		0.826	0.577	0.799
		0.774	0.485	0.583
		0.701	0.937	0.756
		0.706	0.434	0.706
		0.821	0.515	0.971
		0.756	0.503	0.636
		0.503	0.691	0.494
		0.597	0.852	0.656
		0.626	0.732	0.804
		0.849	0.67	0.743
		0.545	0.687	0.76
		0.869	0.691	0.65
		0.435	0.442	0.781
		0.668	0.388	0.758
			0.6	0.483
		0.84	0.83	0.465
		0.947	0.632	0.677
		0.513	0.784	0.485
		0.673	0.635	0.652
		0.793	0.824	0.445
		0.398	0.491	0.627
		0.689	0.583	0.851
		0.904	0.559	0.765
		0.346	0.911	0.556
		0.767	0.746	0.769
		0.767	0.88	0.931
		0.581	0.694	0.625
		0.77	0.511	0.575
		0.707	0.788	0.603
		0.837	0.834	0.558
		0.94	0.764	0.777
		0.55	0.356	0.462
		0.839	0.691	0.843
		0.83	0.706	0.337
		0.781	0.28	0.748
		0.633	0.31	0.578
		0.902	0.387	0.669
		0.652	0.644	0.738
		0.853	0.664	0.673
		0.79	0.928	0.374
		0.618	0.623	0.406
		0.509	0.583	0.664
		0.701	0.643	0.682
		0.831	0.76	0.432
		0.633	0.505	0.632
		0.476	0.576	0.79
		0.576	0.489	0.718
		0.819	0.918	0.937
		0.671	0.451	0.409
		0.546	0.555	0.612
		0.542	0.682	0.587
		0.334	0.626	0.794
		0.403	0.498	0.431
		0.521	0.905	0.898
		0.909	0.595	0.453
		0.459	0.586	0.505
		0.763	0.363	0.608
		0.766	0.749	0.674
		0.583	0.75	0.875
		0.686	0.44	0.459
		0.571	0.856	0.903
		0.944	0.659	0.814
		0.611	0.388	0.975
		0.6	0.903	0.875
		0.809	0.754	0.537
		0.861	0.641	0.572
		0.545	0.375	0.807
		0.892	0.452	0.7
		0.62	0.772	0.754
		0.748	0.692	0.307
		0.662	0.448	0.761
		0.884	0.771	0.881
		0.909	0.484	0.705
		0.6	0.544	0.602
		0.81	0.75	0.826
		0.581	0.667	0.804
		0.79	0.742	0.695
		0.843	0.839	0.823
		0.678	0.716	0.366
		0.432	0.666	0.628
		0.369	0.717	0.364
		0.948	0.627	0.48
		0.656	0.373	0.692
		0.518	0.565	0.625
		0.705	0.571	0.765
		0.706	0.53	0.448
		0.851	0.745	0.76
		0.606	0.906	0.687
		0.577	0.92	0.864
		0.442	0.83	0.649
		0.65	0.693	0.537
		0.733	0.936	0.518
		0.285	0.692	0.361
		0.919	0.866	0.458
		0.672	0.771	0.454
		0.941	0.627	0.734
		0.937	0.814	0.464
		0.479	0.577	0.585
		0.701	0.539	0.516
		0.427	0.662	0.336
		0.808	0.747	0.605
		0.458	0.784	0.339
		0.627	0.918	0.589
		0.718	0.57	0.574
		0.463	0.409	0.865
		0.593	0.318	0.442
		0.417	0.409	0.528
		0.661	0.444	0.363
		0.747	0.845	0.506
		0.649	0.508	0.613
		0.762	0.892	0.495
		0.81	0.86	0.78
		0.634	0.744	0.575
		0.854	0.406	0.294
		0.379	0.841	0.663
		0.619	0.243	0.682
		0.877	0.895	0.795
		0.62	0.438	0.505
		0.496	0.749	0.417
		0.614	0.798	0.627
		0.596	0.86	0.753
		0.815	0.914	0.735
		0.912	0.354	0.541
		0.754	0.719	0.644
		0.773	0.53	0.523
		0.866	0.854	0.87
		0.734	0.815	0.383
		0.87	0.856	0.786
		0.776	0.403	0.412
		0.801	0.798	0.349
		0.539	0.899	0.657
		0.748	0.684	0.614
		0.703	0.714	0.841
		0.351	0.775	0.499
		0.661	0.797	0.887
		0.887	0.549	0.491
		0.749	0.553	0.619
		0.667	0.565	0.626
		0.675	0.583	0.669
		0.479	0.799	0.477
		0.808	0.678	0.746
		0.839	0.555	0.564
		0.823	0.842	0.313
		0.801	0.476	0.923
		0.496	0.59	0.46
		0.432	0.728	0.659
		0.61	0.811	0.52
		0.606	0.564	0.749
		0.438	0.638	0.627
		0.43	0.559	0.559
		0.889	0.966	0.552
		0.621	0.353	0.649
		0.784	0.763	0.688
		0.795	0.784	0.5
		0.762	0.643	0.847
		0.923	0.709	0.548
		0.786	0.838	0.421
		0.422	0.607	0.352
		0.437	0.919	0.74
		0.877	0.464	0.574
		0.683	0.577	0.661
		0.755	0.685	0.67
		0.639	0.313	0.598
		0.743	0.381	0.662
		0.461	0.474	0.575
		0.497	0.809	0.494
		0.774	0.915	0.939
		0.543	0.84	0.699
		0.784	0.608	0.86
		0.7	0.432	0.756
		0.576	0.745	0.42
		0.693	0.777	0.422
		0.695	0.705	0.514
		0.321	0.345	0.51
		0.566	0.705	0.477
		0.838	0.623	0.795
		0.522	0.306	0.87
		0.77	0.882	0.844
		0.662	0.469	0.745
		0.822	0.715	0.584
		0.68	0.581	0.534
		0.73	0.502	0.438
		0.336	0.546	0.448
		0.471	0.686	0.601
		0.712	0.507	0.512
		0.86	0.727	0.37
		0.517	0.65	0.519
		0.729	0.602	0.681
		0.855	0.461	0.819
		0.288	0.429	0.634
		0.747	0.47	0.583
		0.423	0.762	0.7
		0.512	0.727	0.406
		0.708	0.548	0.723
		0.618	0.746	0.612
		0.912	0.591	0.591
		0.668	0.609	0.763
		0.673	0.731	0.426
		0.573	0.674	0.722
		0.56	0.441	0.869
		0.631	0.614	0.837
		0.656	0.743	0.635
		0.63	0.81	0.634
		0.666	0.877	0.567
		0.685	0.676	0.602
		0.683	0.701	0.639
		0.835	0.513	0.299
		0.799	0.734	0.688
		0.344	0.846	0.482
		0.324	0.618	0.585
		0.631	0.695	0.653
		0.819	0.671	0.429
		0.738	0.463	0.694
		0.645	0.584	0.603
		0.619	0.663	0.582
		0.844	0.423	0.586
		0.764	0.57	0.941
		0.527	0.567	0.574
		0.593	0.496	0.633
		0.552	0.606	0.638
		0.52	0.531	0.337
		0.844	0.799	0.844
		0.608	0.409	0.957
		0.672	0.856	0.515
		0.82	0.798	0.582
		0.95	0.931	0.912
		0.762	0.944	0.844
		0.588	0.51	0.657
		0.438	0.388	0.775
		0.591	0.679	0.585
		0.66	0.56	0.538
		0.644	0.604	0.666
		0.909	0.722	0.392
		0.482	0.379	0.617
		0.797	0.431	0.715
		0.931	0.646	0.647
		0.378	0.748	0.361
		0.451	0.519	0.514
		0.42	0.806	0.28
		0.841	0.855	0.451
		0.744	0.836	0.626
		0.591	0.848	0.55
		0.893	0.909	0.51
		0.709	0.274	0.849
		0.742	0.438	0.631
		0.658	0.804	0.609
		0.7	0.938	0.673
		0.889	0.581	0.598
		0.656	0.331	0.618
		0.763	0.729	0.574
		0.516	0.608	0.444
		0.243	0.681	0.722
		0.835	0.557	0.597
		0.754	0.559	0.781
		0.766	0.394	0.482
		0.83	0.671	0.399
		0.886	0.695	0.711
		0.832	0.611	0.56
		0.622	0.712	0.62
		0.709	0.538	0.522
		0.534	0.619	0.38
		0.915	0.619	0.6
		0.785	0.425	0.377
		0.918	0.644	0.832
		0.833	0.524	0.576
		0.693	0.73	0.699
		0.686	0.74	0.807
		0.878	0.714	0.546
		0.487	0.91	0.675
		0.766	0.717	0.732
		0.523	0.489	0.757
		0.705	0.691	0.551
		0.692	0.849	0.808
		0.254	0.802	0.936
		0.703	0.61	0.831
		0.631	0.529	0.67
		0.503	0.642	0.856
		0.577	0.523	0.812
		0.637	0.836	0.752
		0.642	0.864	0.629
		0.661	0.716	0.843
		0.692	0.638	0.776
		0.731	0.473	0.761
		0.811	0.503	0.859
		0.689	0.439	0.485
		0.448	0.752	0.44
		0.26	0.568	0.903
		0.862	0.561	0.371
		0.711	0.48	0.515
		0.928	0.628	0.549
		0.532	0.442	0.714
		0.974	0.614	0.771
		0.607	0.853	0.655
		0.467	0.54	0.7
		0.859	0.761	0.695
		0.854	0.52	0.721
		0.639	0.42	0.392
		0.71	0.756	0.817
		0.761	0.851	0.8
		0.713	0.599	0.491
		0.933	0.771	0.519
		0.461	0.6	0.703
		0.693	0.59	0.533
		0.941	0.673	0.678
		0.862	0.641	0.936
		0.828	0.513	0.871
		0.905	0.573	0.421
		0.741	0.892	0.523
		0.539	0.774	0.763
		0.877	0.593	0.695
		0.839	0.653	0.799
		0.624	0.957	0.721
		0.73	0.499	0.484
		0.748	0.578	0.799
		0.639	0.408	0.538
		0.672	0.33	0.4
		0.659	0.56	0.638
		0.578	0.49	0.588
		0.27	0.635	0.661
		0.814	0.672	0.482
		0.807	0.93	0.35
		0.887	0.825	0.443
		0.505	0.584	0.762
		0.465	0.561	0.387
		0.684	0.768	0.25
		0.732	0.509	0.777
		0.624	0.449	0.402
		0.834	0.588	0.69
		0.814	0.669	0.624
		0.405	0.623	0.673
		0.858	0.527	0.768
		0.888	0.37	0.865
		0.856	0.398	0.738
		0.689	0.789	0.693
		0.858	0.555	0.757
		0.801	0.346	0.496
		0.487	0.373	0.375
		0.96	0.648	0.551
		0.928	0.985	0.879
		0.906	0.801	0.75
		0.768	0.873	0.594
		0.753	0.727	0.365
		0.658	0.805	0.653
		0.639	0.387	0.527
		0.633	0.812	0.873
		0.984	0.415	0.602
		0.815	0.981	0.571
		0.505	0.765	0.922
		0.648	0.434	0.519
		0.713	0.43	0.829
		0.724	0.642	0.986
		0.934	0.55	0.841
		0.822	0.599	0.816
		0.67	0.726	0.912
		0.608	0.551	0.637
		0.514	0.687	0.868
		0.938	0.461	0.914
		0.566	0.614	0.803
		0.912	0.91	0.385
		0.712	0.598	0.689
		0.774	0.37	0.488
		0.63	0.31	0.572
		0.821	0.819	0.48
		0.692	0.614	0.664
		0.679	0.85	0.493
		0.682	0.913	0.769
		0.922	0.56	0.65
		0.69	0.569	0.677
		0.616	0.906	0.696
		0.907	0.449	0.707
		0.615	0.483	0.637
		0.899	0.661	0.504
		0.526	0.508	0.671
		0.593	0.506	0.553
		0.695	0.601	0.885
		0.702	0.513	0.322
		0.721	0.575	0.584
		0.669	0.421	0.629
		0.474	0.706	0.787
		0.654	0.826	0.922
		0.765	0.514	0.566
		0.729	0.887	0.795
		0.748	0.585	0.554
		0.463	0.669	0.521
		0.658	0.708	0.62
		0.779	0.309	0.809
		0.605	0.416	0.511
		0.952	0.629	0.827
		0.739	0.449	0.628
		0.515	0.633	0.946
		0.806	0.707	0.405
		0.685	0.558	0.508
		0.769	0.681	0.624
		0.604	0.439	0.612
		0.93	0.682	0.563
		0.742	0.652	0.805
		0.505	0.644	0.559
		0.723	0.878	0.495
		0.516	0.558	0.509
		0.474	0.731	0.728
		0.754	0.468	0.291
		0.51	0.573	0.503
		0.707	0.556	0.871
		0.959	0.688	0.571
		0.96	0.572	0.483
		0.52	0.293	0.876
		0.65	0.51	0.626
		0.645	0.59	0.495
		0.903	0.877	0.573
		0.559	0.456	0.8
		0.599	0.36	0.713
		0.559	0.566	0.358
		0.649	0.303	0.689
		0.795	0.592	0.79
		0.916	0.523	0.304
		0.416	0.577	0.476
		0.869	0.843	0.605
		0.667	0.908	0.545
		0.717	0.633	0.826
		0.724	0.754	0.439
		0.539	0.743	0.47
		0.93	0.794	0.584
		0.752	0.653	0.642
		0.883	0.787	0.564
		0.413	0.514	0.333
		0.874	0.351	0.432
		0.751	0.756	0.561
		0.791	0.635	0.684
		0.716	0.498	0.875
		0.748	0.687	0.665
		0.703	0.766	0.623
		0.81	0.695	0.896
		0.894	0.549	0.474
		0.674	0.521	0.312
		0.84	0.89	0.781
		0.535	0.395	0.585
		0.635	0.589	0.566
		0.599	0.63	0.9
		0.703	0.958	0.824
		0.673	0.651	0.616
		0.535	0.492	0.632
		0.423	0.587	0.577
		0.827	0.832	0.65
		0.576	0.613	0.499
		0.873	0.677	0.601
		0.372	0.742	0.479
		0.779	0.562	0.573
		0.227	0.707	0.356
		0.965	0.767	0.486
		0.795	0.765	0.966
		0.543	0.552	0.559
		0.891	0.837	0.629
		0.521	0.836	0.606
		0.733	0.831	0.917
		0.619	0.512	0.502
		0.761	0.359	0.357
		0.865	0.601	0.47
		0.851	0.812	0.887
		0.743	0.494	0.832
		0.754	0.658	0.941
		0.685	0.681	0.859
		0.557	0.446	0.711
		0.912	0.387	0.336
		0.405	0.97	0.426
		0.676	0.799	0.583
		0.34	0.665	0.776
		0.746	0.635	0.752
		0.794	0.487	0.537
		0.622	0.379	0.553
		0.517	0.32	0.719
		0.661	0.746	0.434
		0.841	0.724	0.758
		0.598	0.479	0.553
		0.446	0.581	0.711
		0.617	0.458	0.396
		0.918	0.626	0.419
		0.606	0.774	0.59
		0.782	0.494	0.723
		0.413	0.716	0.745
		0.692	0.384	0.592
		0.736	0.401	0.886
		0.731	0.414	0.71
		0.824	0.669	0.716
		0.685	0.722	0.397
		0.383	0.655	0.687
		0.918	0.614	0.406
		0.472	0.571	0.765
		0.772	0.792	0.669
		0.83	0.68	0.703
		0.853	0.643	0.474
		0.724	0.591	0.601
		0.561	0.641	0.916
		0.536	0.442	0.816
		0.374	0.772	0.496
		0.481	0.396	0.687
		0.814	0.514	0.43
		0.642	0.637	0.616
		0.691	0.517	0.47
		0.518	0.582	0.508
		0.827	0.696	0.771
		0.882	0.618	0.949
		0.591	0.709	0.538
		0.834	0.714	0.781
		0.735	0.433	0.641
		0.75	0.935	0.412
		0.611	0.913	0.957
		0.842	0.638	0.555
		0.837	0.767	0.964
		0.833	0.644	0.528
		0.897	0.615	0.478
		0.45	0.41	0.508
		0.835	0.495	0.936
		0.875	0.456	0.893
		0.863	0.812	0.701
		0.799	0.728	0.338
		0.346	0.859	0.707
		0.739	0.77	0.635
		0.871	0.879	0.688
		0.836	0.459	0.623
		0.438	0.739	0.567
		0.639	0.638	0.761
		0.993	0.788	0.75
		0.757	0.585	0.589
		0.559	0.934	0.561
		0.712	0.427	0.822
		0.903	0.52	0.371
		0.662	0.651	0.844
		0.737	0.72	0.641
		0.204	0.399	0.367
		0.892	0.79	0.674
		0.788	0.674	0.422
		0.562	0.728	0.382
		0.583	0.572	0.649
		0.83	0.439	0.814
		0.645	0.613	0.425
		0.865	0.492	0.442
		0.562	0.787	0.538
		0.821	0.436	0.608
		0.525	0.678	0.729
		0.698	0.939	0.594
		0.658	0.471	0.792
		0.419	0.416	0.696
		0.658	0.606	0.863
		0.845	0.532	0.74
		0.921	0.471	0.235
		0.544	0.652	0.841
		0.572	0.885	0.541
		0.426	0.657	0.679
		0.571	0.386	0.46
		0.508	0.347	0.646
		0.618	0.777	0.6
		0.684	0.824	0.944
		0.329	0.792	0.481
		0.39	0.688	0.47
		0.381	0.773	0.37
		0.331	0.562	0.776
		0.491	0.503	0.73
		0.799	0.669	0.549
		0.664	0.646	0.384
		0.552	0.562	0.676
		0.579	0.687	0.822
		0.427	0.803	0.478
		0.704	0.472	0.799
		0.457	0.55	0.696
		0.715	0.736	0.712
		0.472	0.605	0.811
		0.729	0.906	0.791
		0.718	0.425	0.698
		0.478	0.779	0.699
		0.938	0.455	0.442
		0.611	0.431	0.568
		0.539	0.738	0.754
		0.892	0.52	0.643
		0.713	0.419	0.636
		0.778	0.791	0.495
		0.643	0.95	0.699
		0.713	0.836	0.776
		0.441	0.406	0.584
		0.891	0.67	0.721
		0.722	0.666	0.551
		0.83	0.433	0.489
		0.642	0.575	0.461
		0.801	0.434	0.576
		0.707	0.48	0.601
		0.473	0.383	0.698
		0.654	0.521	0.262
		0.777	0.545	0.903
		0.767	0.829	0.615
		0.548	0.349	0.901
		0.701	0.909	0.456
		0.571	0.445	0.544
		0.705	0.86	0.468
		0.763	0.729	0.887
		0.465	0.715	0.594
		0.805	0.772	0.413
		0.576	0.729	0.455
		0.743	0.679	0.647
		0.633	0.44	0.861
		0.796	0.582	0.459
		0.638	0.726	0.692
		0.547	0.622	0.713
		0.355	0.41	0.787
		0.819	0.452	0.523
		0.66	0.765	0.755
		0.566	0.77	0.676
		0.629	0.674	0.705
		0.414	0.458	0.992
		0.428	0.606	0.698
		0.613	0.97	0.704
		0.419	0.575	0.508
		0.744	0.72	0.521
		0.773	0.699	0.457
		0.853	0.468	0.263
		0.66	0.797	0.544
		0.631	0.398	0.513
		0.592	0.378	0.439
		0.423	0.708	0.492
		0.818	0.598	0.634
		0.672	0.411	0.582
		0.823	0.897	0.84
		0.767	0.728	0.381
		0.64	0.659	0.527
		0.906	0.593	0.723
		0.852	0.773	0.561
		0.755	0.353	0.823
		0.639	0.45	0.272
		0.729	0.815	0.405
		0.742	0.57	0.456
		0.91	0.81	0.615
		0.829	0.916	0.656
		0.72	0.615	0.746
		0.964	0.539	0.551
		0.66	0.675	0.677
		0.272	0.561	0.626
		0.727	0.567	0.59
		0.625	0.745	0.681
		0.778	0.575	0.715
		0.951	0.786	0.643
		0.591	0.717	0.723
		0.44	0.833	0.265
		0.802	0.675	0.787
		0.659	0.503	0.943
		0.388	0.649	0.735
		0.837	0.371	0.581
		0.661	0.596	0.489
		0.722	0.558	0.525
		0.798	0.377	0.49
		0.764	0.595	0.375
		0.466	0.877	0.539
		0.937	0.544	0.815
		0.809	0.477	0.578
		0.661	0.604	0.579
		0.784	0.634	0.458
		0.534	0.569	0.502
		0.719	0.443	0.355
		0.558	0.644	0.649
		0.664	0.455	0.52
		0.959	0.391	0.921
		0.814	0.874	0.844
		0.548	0.51	0.595
		0.606	0.887	0.707
		0.458	0.651	0.72
		0.412	0.429	0.365
		0.647	0.603	0.635
		0.878	0.791	0.481
		0.733	0.611	0.446
		0.805	0.806	0.49
		0.725	0.605	0.647
		0.626	0.813	0.877
		0.818	0.646	0.404
		0.75	0.597	0.437
		0.63	0.827	0.447
		0.702	0.612	0.449
		0.569	0.807	0.596
		0.446	0.346	0.683
		0.84	0.693	0.747
		0.558	0.804	0.891
		0.735	0.818	0.931
		0.664	0.706	0.723
		0.539	0.659	0.754
		0.907	0.59	0.545
		0.795	0.506	0.855
		0.508	0.505	0.897
		0.78	0.328	0.775
		0.728	0.327	0.543
		0.691	0.851	0.735
		0.959	0.885	0.665
		0.852	0.638	0.891
		0.65	0.746	0.453
		0.853	0.473	0.89
		0.965	0.523	0.628
		0.862	0.707	0.594
		0.702	0.703	0.582
		0.686	0.63	0.588
		0.729	0.757	0.697
		0.847	0.775	0.675
		0.911	0.888	0.597
		0.286	0.6	0.688
		0.428	0.475	0.715
		0.375	0.639	0.717
		0.426	0.731	0.643
		0.431	0.58	0.646
		0.569	0.279	0.961
		0.69	0.619	0.803
		0.552	0.538	0.636
		0.556	0.781	0.468
		0.534	0.862	0.702
		0.706	0.365	0.781
[truncated: 6,576 more rows]

## Sheet: ΔcetZ2
			Roudness						Length (um)
		ΔcetZ2						ΔcetZ2
		1hr	3hr	6hr				1hr	3hr	6hr
		0.421	0.545	0.68				2.817	1.093	2.3
		0.861	0.857	0.818				1.676	4.505	1.545
		0.761	0.672	0.806				1.778	1.185	1.545
		0.504	0.724	0.817				3.604	4.628	8.455
		0.795	0.435	0.505				2.07	0.955	1.093
		0.827	0.629	0.61				1.676	8.321	1.325
		0.629	0.909	0.962				2.018	4.01	2.136
		0.93	0.62	0.463				1.124	5.359	1.124
		0.329	0.541	0.646				1.545	3.94	1.427
		0.516	0.925	0.738				2.12	2.5	3.202
		0.722	0.687	0.71				1.911	1.427	2.07
		0.723	0.788	0.583				1.325	1.676	7.42
		0.52	0.753	0.797				0.593	2.136	0.955
		0.823	0.805	0.818				1.325	4.528	1.59
		0.579	0.78	0.623				1.325	1.093	2.28
		0.737	0.584	0.826				9.719	2.37	3.235
		0.725	0.873	0.866				1.612	1.612	2.443
		0.622	0.783	0.858				1.185	3.224	3.445
		0.899	0.677	0.746				1.612	1.874	1.499
		0.652	0.622	0.888				0.955	7.579	1.325
		0.259	0.746	0.396				1.697	2.264	1.676
		1	0.615	0.62				0.955	1.124	7.425
		0.962	0.905	0.739				1.124	1.325	1.325
		0.535	0.967	0.767				3.766	6.545	1.093
		0.669	0.463	0.865				1.59	1.185	2.018
		0.593	0.483	0.862				5.326	0.838	3.021
		0.58	0.744	0.915				2.12	1.325	2.443
		0.411	0.85	0.805				2.4	2.185	2.185
		0.771	0.25	0.947				2.07	2.915	4.148
		0.796	0.649	0.635				9.107	2.443	3.191
		0.651	0.808	0.757				1.325	1.185	2.385
		0.828	0.867	0.703				1.185	1.325	5.59
		0.505	0.959	0.975				1.929	1.676	5.812
		0.729	0.76	0.821				3.235	3.102	2.443
		0.283	0.529	0.673				1.545	2.37	2.136
		0.629	0.745	0.703				1.351	1.545	3.794
		0.826	0.654	0.801				2.185	2.817	1.911
		0.779	0.472	0.908				1.124	3.191	3.32
		0.356	0.617	0.543				2.28	1.545	4.314
		0.82	0.692	0.594				1.545	0.955	2.65
		0.816	0.51	0.804				1.676	1.778	1.545
		0.727	0.422	0.755				0.955	1.185	1.911
		0.457	0.838	0.824				1.351	2.264	4.628
		0.915	0.858	0.802				1.874	3.191	6.254
		0.839	0.859	0.627				2.07	3.021	1.185
		0.842	0.564	0.747				1.325	1.06	1.499
		0.212	0.651	0.293				1.06	1.545	3.191
		0.712	0.748	0.438				1.325	1.612	1.855
		0.852	0.588	0.694				1.911	1.676	2.136
		0.495	0.94	0.59				2.07	2.136	1.427
		0.885	0.422	0.646				2.65	1.855	1.929
		0.387	0.412	0.696				1.325	2.136	3.719
		0.668	0.39	0.81				1.911	1.545	1.911
		0.324	0.496	0.712				1.325	1.874	2.37
		0.883	0.725	0.634				1.325	1.778	3.32
		0.329	0.664	0.335				1.911	1.427	3.766
		0.741	0.589	0.967				1.06	1.325	1.676
		0.691	0.685	0.849				1.06	1.427	2.136
		0.918	0.674	0.752				1.778	1.612	1.59
		0.914	0.571	0.884				1.778	1.427	1.612
		0.488	0.563	0.772				1.124	1.778	2.018
		0.761	0.561	0.876				1.325	1.185	0.955
		0.739	0.64	0.715				1.093	2.443	4.696
		0.821	0.488	0.634				0.955	2.136	4.148
		0.674	0.677	0.426				1.545	3.822	1.612
		0.843	0.843	0.631				1.697	1.59	2.443
		0.668	0.807	0.575				1.124	1.351	1.325
		0.573	0.344	0.62				1.427	0.955	6.186
		0.89	0.937	0.808				1.093	2.5	1.676
		0.822	0.44	0.5				3.719	2.728	1.545
		0.62	0.636	0.877				8.809	1.06	2.963
		0.786	0.772	0.687				1.697	1.697	2.28
		0.663	0.889	0.797				2.663	1.874	2.4
		0.76	0.576	0.892				5.307	1.325	2.728
		0.85	0.292	0.716				1.427	1.855	3.486
		0.578	0.646	0.603				0.75	10.389	2.998
		0.794	0.782	0.482				2.4	5.571	1.911
		0.863	0.591	0.446				8.845	5.28	2.663
		0.714	0.934	0.661				1.325	3.352	2.185
		0.488	0.482	0.715				1.351	4.122	2.963
		0.415	0.426	0.598				1.06	7.866	1.855
		0.789	0.71	0.697				1.185	4.628	3.565
		0.672	0.631	0.931				0.838	2.443	2.018
		0.415	0.743	0.687				0.955	4.979	1.874
		0.677	0.848	0.834				1.325	5.063	1.911
		0.612	0.607	0.739				1.427	3.224	1.59
		0.905	0.614	0.595				1.325	1.499	4.777
		0.811	0.641	0.873				1.185	1.325	7.392
		0.81	0.772	0.542				1.185	1.697	2.443
		0.213	0.423	0.571				1.911	0.955	2.264
		0.451	0.942	0.612				1.185	2.136	2.963
		0.419	0.915	0.509				2.249	1.325	2.136
		0.736	0.833	0.953				0.955	2.866	2.37
		0.648	0.945	0.901				2.514	2.018	1.874
		0.629	0.787	0.929				2.07	1.185	2.514
		0.846	0.84	0.685				1.06	1.325	4.718
		0.49	0.628	0.567				2.07	0.955	0.955
		0.698	0.579	0.834				1.545	0.955	2.702
		0.844	0.446	0.679				1.325	0.593	4.41
		0.574	0.944	0.777				1.697	1.911	1.124
		0.637	0.939	0.524				1.351	3.455	3.822
		0.949	0.744	0.753				2.5	2.264	3.604
		0.646	0.54	0.684				1.185	1.778	3.984
		0.778	0.832	0.368				1.093	1.545	2.249
		0.666	0.721	0.794				1.697	1.676	2.249
		0.705	0.69	0.866				1.545	1.351	1.855
		0.716	0.561	0.951				1.124	0.955	2.817
		0.889	0.845	0.459				0.593	1.124	2.37
		0.724	0.435	0.696				1.929	1.697	3.102
		0.899	0.78	0.618				2.866	1.778	1.676
		0.771	0.576	0.582				1.124	1.185	1.874
		0.467	0.649	0.564				0.838	2.963	2.185
		0.872	0.892	0.658				2.514	1.427	4.688
		0.477	0.775	0.37				1.325	3.191	2.136
		0.747	0.904	0.666				2.264	1.06	2.5
		0.322	0.711	0.617				1.427	1.185	1.911
		0.908	0.838	0.421				1.185	0.593	1.697
		0.807	0.652	0.521				1.124	1.124	2.998
		0.781	0.701	0.609				1.325	2.185	4.688
		0.749	0.879	0.576				2.136	1.06	2.018
		0.398	0.792	0.668				0.53	1.185	1.325
		0.867	0.643	0.838				1.874	1.545	1.697
		0.746	0.746	0.5				1.351	0.795	1.325
		0.833	0.818	0.786				3.102	1.093	2.702
		0.962	0.598	0.669				1.676	3.822	2.07
		0.79	0.897	0.681				0.795	1.093	1.185
		0.932	0.739	0.574				1.855	1.911	2.4
		0.912	0.915	0.387				0.593	1.325	1.778
		0.527	0.609	0.766				1.325	2.28	1.325
		0.517	0.438	0.642				2.61	1.351	5.665
		0.72	0.722	0.521				1.427	1.185	1.697
		0.756	0.799	0.477				4.41	0.795	1.612
		0.471	0.8	0.77				1.929	2.767	1.929
		0.776	0.635	0.84				1.325	0.795	1.874
		0.735	0.829	0.925				1.325	1.911	2.28
		0.871	0.965	0.634				3.794	1.325	1.929
		0.705	0.823	0.618				4.559	1.06	1.874
		0.4	0.611	0.743				1.06	1.124	2.817
		0.964	0.736	0.678				0.955	1.325	1.676
		0.763	0.423	0.539				1.185	0.838	2.018
		0.666	0.439	0.904				0.838	0.838	4.054
		0.782	0.74	0.843				1.093	2.136	1.427
		0.821	0.752	0.909				0.53	1.874	3.766
		0.79	0.316	0.287				1.185	1.499	1.874
		0.608	0.874	0.784				4.636	2.963	1.185
		0.703	0.676	0.702				1.185	0.795	5.28
		0.679	0.83	0.734				1.325	1.545	1.427
		0.832	0.665	0.689				1.697	1.185	2.963
		0.627	0.625	0.601				1.545	0.53	2.5
		0.678	0.821	0.594				1.676	1.59	1.929
		0.775	0.816	0.912				1.676	6.772	2.61
		0.612	0.716	0.43				1.325	8.38	2.018
		0.645	0.986	0.781				2.136	3.352	1.697
		0.706	0.375	0.582				2.07	4.777	2.185
		0.83	0.73	0.578				1.697	3.766	1.325
		0.643	0.681	0.976				1.545	2.963	1.874
		0.955	0.773	0.797				0.955	4.314	1.697
		0.441	0.808	0.803				0.75	3.984	3.555
		0.859	0.103	0.525				1.185	1.874	2.767
		0.815	0.436	0.596				5.671	2.728	1.676
		0.501	0.794	0.31				4.036	3.191	1.929
		0.809	0.796	0.924				3.09	1.499	2.136
		0.719	0.912	0.651				6.582	1.124	2.663
		0.619	0.613	0.709				1.325	2.866	2.443
		0.359	0.411	0.645				1.325	1.499	4.24
		0.928	0.611	0.693				5.634	1.697	1.545
		0.344	0.796	0.684				1.697	1.325	1.911
		0.657	0.705	0.644				1.929	1.697	2.61
		0.583	0.788	0.746				1.499	1.325	2.28
		0.722	0.861	0.665				1.325	3.202	4.951
		0.558	0.787	0.436				0.955	1.185	1.874
		0.762	0.756	0.635				0.75	1.093	5.621
		0.64	0.975	0.729				2.514	2.866	2.018
		0.721	0.732	0.513				1.59	2.07	1.929
		0.681	0.9	0.491				1.427	2.767	7.579
		0.659	0.589	0.806				1.325	1.427	1.697
		0.908	0.463	0.645				0.955	1.06	3.102
		0.665	0.698	0.82				1.427	2.385	1.874
		0.276	0.378	0.546				1.185	1.325	1.59
		0.7	0.854	0.802				1.325	1.351	1.325
		0.938	0.511	0.759				1.911	0.955	2.07
		0.577	0.828	0.553				0.795	2.185	2.37
		0.692	0.635	0.809				1.124	2.136	2.514
		0.66	0.768	0.858				0.955	1.185	2.07
		0.587	0.465	0.89				1.06	2.514	1.325
		0.495	0.676	0.515				1.093	1.874	2.249
		0.793	0.832	0.842				2.185	1.325	2.07
		0.847	0.468	0.713				1.185	1.124	2.443
		0.655	0.734	0.553				0.955	1.612	2.136
		0.748	0.798	0.539				1.06	0.795	2.65
		0.526	0.461	0.67				1.697	0.838	1.59
		0.891	0.833	0.622				2.443	1.325	1.697
		0.304	0.74	0.858				2.5	0.838	2.136
		0.75	0.785	0.786				1.093	1.185	2.37
		0.822	0.743	0.568				1.697	1.06	1.778
		0.823	0.707	1				1.612	1.124	1.612
		0.596	0.809	0.874				0.955	1.697	2.663
		0.812	0.288	0.757				2.443	1.185	1.676
		0.862	0.981	0.848				1.929	2.136	1.612
		0.743	0.866	0.758				3.102	1.697	1.874
		0.467	0.667	0.887				0.838	1.59	13.411
		0.901	0.454	0.718				1.855	1.093	1.351
		0.88	0.831	0.638				1.911	2.07	2.264
		0.866	0.478	0.861				1.325	1.427	2.443
		0.211	0.699	0.168				1.325	1.124	2.07
		0.73	0.428	0.644				1.676	1.427	2.37
		0.881	0.986	0.741				1.093	1.325	1.124
		0.518	0.713	0.577				1.929	1.427	5.097
		0.403	0.816	0.495				0.955	1.06	1.59
		0.991	0.528	0.7				0.795	0.75	2.264
		0.691	0.385	0.715				1.325	1.929	1.697
		0.329	0.779	0.463				1.697	2.65	1.499
		0.965	0.665	0.535				1.545	1.325	3.102
		0.356	0.802	0.491				1.06	1.06	2.915
		0.737	0.562	0.585				0.53	2.927	1.911
		0.61	0.624	0.619				0.955	2.4	2.12
		0.875	0.743	0.794				2.623	1.874	1.778
		0.86	0.714	0.599				2.963	1.325	1.929
		0.521	0.772	0.444				2.185	1.124	2.12
		0.758	0.761	0.855				1.06	1.427	2.07
		0.783	0.642	0.585				1.185	0.795	1.911
		0.805	0.726	0.695				1.778	0.955	1.325
		0.706	0.674	0.844				2.018	2.136	12.421
		0.844	0.485	0.692				1.676	1.325	6.756
		0.608	0.512	0.602				1.545	1.351	2.767
		0.56	0.835	0.606				1.697	11.441	3.021
		0.913	0.813	0.784				0.795	2.728	2.018
		0.785	0.704	0.641				1.59	3.373	1.325
		0.607	0.763	0.865				2.623	1.545	3.604
		0.692	0.913	0.739				0.795	3.748	2.514
		0.697	0.797	0.687				4.054	6.89	1.325
		0.683	0.73	0.844				1.545	6.415	2.702
		0.779	0.719	0.905				0.838	4.688	2.28
		0.892	0.782	0.438				1.185	4.148	1.929
		0.563	0.652	0.632				2.07	1.697	2.65
		0.77	0.649	0.718				1.911	1.325	2.018
		0.838	0.821	0.489				1.325	0.955	1.325
		0.703	0.344	0.653				1.06	1.874	2.443
		0.489	0.851	0.719				2.702	0.955	1.676
		0.498	0.903	0.636				2.136	1.093	1.545
		0.877	0.775	0.455				2.28	2.249	2.136
		0.673	0.905	0.65				2.663	1.124	1.778
		0.583	0.558	0.774				0.593	1.093	4.688
		0.909	0.336	0.59				1.325	1.59	2.817
		0.663	0.656	0.673				0.955	1.093	2.702
		0.817	0.548	0.868				1.874	2.37	2.963
		0.22	0.792	0.895				1.545	1.325	1.325
		0.46	0.765	0.779				1.124	1.325	5.405
		0.728	0.656	0.688				2.07	4.528	1.874
		0.738	0.771	0.838				1.124	1.124	2.07
		0.642	0.842	0.737				2.817	1.676	2.866
		0.636	0.44	0.935				1.093	0.593	3.394
		0.82	0.548	0.544				0.593	0.955	1.545
		0.55	0.645	0.744				1.093	0.955	1.874
		0.722	0.358	0.376				1.499	1.124	2.07
		0.899	0.604	0.852				0.838	3.09	1.697
		0.626	0.37	0.859				1.093	2.817	2.623
		0.947	0.646	0.853				0.593	2.514	4.036
		0.651	0.898	0.295				1.59	1.676	1.093
		0.681	0.866	0.501				0.75	1.185	2.443
		0.806	0.909	0.693				1.124	4.41	2.65
		0.655	0.679	0.954				1.697	0.955	2.728
		0.69	0.743	0.5				2.018	1.06	1.545
		0.74	0.35	0.641				1.124	1.185	2.12
		0.793	0.716	0.805				1.185	3.191	1.697
		0.773	0.85	0.903				0.955	1.124	1.911
		0.889	0.802	0.413				2.443	2.728	2.61
		0.757	0.388	0.853				1.545	1.093	2.018
		0.491	0.635	0.608				1.093	1.499	11.249
		0.816	0.844	0.342				0.75	1.874	1.874
		0.492	0.543	0.745				1.676	2.37	1.778
		0.785	0.495	0.85				1.093	1.929	1.697
		0.346	0.47	0.799				0.955	1.499	8.888
		0.916	0.374	0.381				0.955	1.545	1.427
		0.843	0.534	0.771				4.872	1.697	2.136
		0.794	0.807	0.915				2.185	1.697	4.777
		0.921	0.475	0.26				3.555	1.06	2.37
		0.319	0.424	0.852				0.53	1.185	2.5
		0.933	0.622	0.795				0.795	0.955	2.12
		0.405	0.862	0.935				0.795	1.676	1.929
		0.74	0.952	0.472				1.612	1.427	2.136
		0.844	0.91	0.616				2.28	1.325	1.697
		0.869	0.611	0.741				1.325	1.874	2.998
		0.883	0.446	0.323				0.795	1.325	8.821
		0.897	0.647	0.65				1.427	1.325	3.021
		0.909	0.448	0.431				0.838	2.37	1.697
		0.558	0.875	0.712				2.28	1.545	4.122
		0.535	0.753	0.7				1.545	1.612	4.929
		0.778	0.685	0.769				0.838	1.325	3.102
		0.775	0.883	0.588				1.325	0.795	2.264
		0.466	0.78	0.672				1.427	3.191	3.235
		0.827	0.565	0.867				3.94	1.778	2.767
		0.737	0.683	0.631				1.124	1.545	2.07
		0.6	0.761	0.649				1.911	2.5	2.623
		0.905	0.643	0.633				1.325	2.07	2.37
		0.629	0.521	0.321				1.874	0.838	1.59
		0.949	0.623	0.759				1.093	1.325	1.499
		0.758	0.654	0.461				1.325	1.185	2.61
		0.7	0.659	0.48				1.427	1.06	2.728
		0.645	0.701	0.217				1.929	0.838	1.697
		0.893	0.259	0.815				1.325	9.256	1.911
		0.81	0.636	0.882				1.676	4.513	2.136
		0.591	0.595	0.822				1.185	4.139	2.249
		0.721	0.841	0.484				2.963	4.513	3.766
		0.72	0.482	0.602				1.325	2.5	2.998
		0.79	0.467	0.71				0.795	4.636	2.385
		0.632	0.708	0.813				2.249	2.817	1.874
		0.671	0.616	0.674				1.612	2.07	2.65
		0.782	0.775	0.521				2.927	6.147	3.32
		0.698	0.678	0.789				0.838	2.963	2.866
		0.695	0.755	0.584				1.427	1.676	2.4
		0.648	0.467	0.745				1.874	0.795	4.19
		0.698	0.44	0.859				0.593	1.06	7.33
		0.663	0.691	0.467				2.12	2.963	1.929
		0.906	0.866	0.486				2.927	3.191	7.495
		0.841	0.639	0.554				0.75	0.593	4.036
		0.718	0.616	0.571				1.545	0.955	4.37
		0.839	0.716	0.487				0.955	3.394	4.559
		0.872	0.931	0.469				0.838	2.37	2.866
		0.697	0.69	0.565				1.124	1.676	1.697
		0.392	0.679	0.594				2.65	1.093	4.148
		0.375	0.816	0.991				0.838	1.06	2.37
		0.634	0.369	0.711				2.28	2.702	2.854
		0.753	0.702	0.706				1.325	1.325	3.455
		0.534	0.751	0.729				1.185	2.07	2.728
		0.638	0.633	0.836				1.911	1.929	3.191
		0.578	0.78	0.564				1.185	1.185	1.499
		0.85	0.446	0.666				0.593	1.325	2.65
		0.662	0.729	0.915				1.697	0.955	3.71
		0.735	0.882	0.496				0.838	1.06	2.623
		0.938	0.539	0.727				1.06	1.427	2.854
		0.808	0.939	0.46				1.499	2.443	1.874
		0.86	0.502	0.842				1.545	3.235	4.696
		0.778	0.342	0.812				1.185
		0.738	0.773	0.665					2.264	3.021
		0.627	0.817	0.937				0.593	3.394	1.676
		0.639	0.651	0.714				2.514	3.681	2.07
		0.777	0.873	0.898				2.185	5.26	1.06
		0.771	0.619	0.914				4.559	3.794	1.499
		0.673	0.687	0.89				2.61	2.61	2.663
		0.695	0.606	0.642				2.443	2.385	2.018
		0.657	0.476	0.82				3.224	3.021	1.929
		0.664	0.747	0.891				3.224	2.65	1.778
		0.574	0.627	0.733				2.07	3.604	2.4
		0.785	0.867	0.844				2.702	2.866	4.314
		0.747	0.408	0.805				3.455	9.704	1.325
		0.53	0.538	0.759				1.778	2.65	3.858
		0.924	0.378	0.672				1.124	2.12	1.06
		0.539	0.626	0.649				1.093	2.37	1.929
		0.54	0.719	0.526				14.045	2.443	1.545
		0.885	0.928	0.482				2.854	2.12	3.455
		0.997	0.909	0.765				1.612	2.07	17.804
		0.624	0.669	0.67				1.874	1.697	1.874
		0.933	0.85	0.604				3.235	2.07	1.427
		0.716	0.326	0.95				1.499	1.545	3.766
		0.592	0.406	0.615				1.093	1.697	1.676
		0.666	0.767	0.546				1.124	1.325	2.998
		0.634	0.786	0.694				1.093	2.443	1.325
		0.519	0.679	0.677				1.676	1.325	3.373
		0.755	0.754	0.502				1.676	1.499	1.06
		0.671	0.551	0.576				1.676	1.874	1.676
		0.905	0.86	0.531				0.955	2.728	1.545
		0.949	0.49	0.684				1.185	1.697	3.719
		0.978	0.412	0.662				0.955	1.325	3.455
		0.749	0.519	0.397				1.325	1.325	3.09
		0.659	0.718	0.679				1.325	1.325	1.427
		0.598	0.877	0.98				0.955	4.139	1.676
		0.5	0.781	0.84				0.955	1.325	2.728
		0.772	0.718	0.907				2.018	1.929	2.866
		0.637	0.991	0.664				2.5	3.536	1.325
		0.133	0.875	0.689				1.697	3.565	2.28
		0.994	0.638	0.424				2.136	1.911	1.59
		0.776	0.407	0.85				1.59	2.514	1.697
		0.655	0.493	0.59				1.185	3.32	2.264
		0.344	0.662	0.676				1.427	3.913	2.4
		0.573	0.843	0.628				1.855	1.545	2.07
		0.55	0.617	0.442				1.929	1.874	2.264
		0.702	0.657	0.302				1.855	3.394	3.352
		0.817	0.899	0.73				2.854	1.874	2.136
		0.684	0.493	0.794				0.838	1.185	2.28
		0.511	0.67	0.92				1.499	1.351	2.12
		0.609	0.691	0.845				0.838	1.612	3.191
		0.623	0.538	0.555				1.325	1.325	2.623
		0.282	0.496	0.652				2.385	3.191	1.185
		0.255	0.612	0.749				2.07	1.855	1.697
		0.947	0.312	0.721				0.955	2.018	1.185
		0.741	0.656	0.449				1.325	2.61	1.06
		0.822	0.758	0.613				1.351	3.102	1.676
		0.733	0.469	0.637				0.955	1.325	3.235
		0.296	0.614	0.611				2.443	0.75	4.777
		0.87	0.719	0.818				0.838	2.37	1.06
		0.843	0.6	0.811				1.929	1.697	1.697
		0.928	0.629	0.803				1.676	2.963	2.817
		0.433	0.634	0.489				1.093	1.124	1.778
		0.879	0.916	0.644				1.124	1.855	1.351
		0.773	0.651	0.457				1.185	2.249	1.911
		0.736	0.851	0.561				0.838	1.697	1.499
		0.443	0.847	0.873				1.778	1.545	1.093
		0.921	0.753	0.526				1.06	1.545	1.697
		0.78	0.703	0.775				1.185	1.676	1.676
		0.559	0.885	0.65				4.688	1.874	2.37
		0.831	0.644	0.758				2.28	2.866	3.445
		0.537	0.866	0.814				4.696	3.09	1.612
		0.673	0.743	0.847				2.37	1.874	2.817
		0.759	0.904	0.895				2.702	2.663	1.855
		0.736	0.92	0.774				3.604	2.018	1.929
		0.653	0.962	0.978				2.37	2.702	2.61
		0.8	0.483	0.596				1.855	2.817	2.37
		0.624	0.89	0.746				2.12	4.148	1.093
		0.64	0.557	0.678				3.224	3.794	1.06
		0.719	0.705	0.924				3.94	4.148	3.565
		0.888	0.827	0.741				3.235	3.32	1.185
		0.724	0.769	0.331				4.036	2.5	2.702
		0.854	0.542	0.717				2.915	4.314	1.499
		0.685	0.637	0.709				1.351	4.281	1.778
		0.283	0.854	0.708				2.28	3.681	2.854
		0.774	0.764	0.819				0.795	3.102	1.545
		0.568	0.444	0.63				1.427	2.264	2.185
		0.911	0.491	0.687				1.427	1.612	2.12
		0.689	0.732	0.722				1.124	3.021	3.822
		0.734	0.789	0.834				2.28	1.929	1.093
		0.672	0.354	0.364				3.191	3.913	1.874
		0.914	0.365	0.521				1.929	2.018	2.817
		0.809	0.428	0.402				1.427	2.018	1.06
		0.777	0.698	0.918				1.06	1.545	1.124
		0.77	0.701	0.858				2.07	2.5	2.136
		0.735	0.523	0.583				1.545	3.445	5.063
		0.48	0.361	0.819				0.838	0.838	1.427
		0.763	0.621	0.173				1.911	3.394	3.913
		0.525	0.77	0.696				1.185	3.604	1.612
		0.249	0.504	0.773				1.499	1.874	1.911
		0.828	0.916	0.955				0.955	1.06	1.545
		0.293	0.415	0.763				1.499	2.61	1.911
		0.637	0.865	0.333				1.778	1.874	2.443
		0.723	0.756	0.223				1.697	1.676	2.018
		0.512	0.692	0.706				1.855	1.697	1.929
		0.683	0.922	0.895				1.676	1.124	1.325
		0.813	0.608	0.906				1.697	3.71	2.963
		0.493	0.88	0.783				1.697	2.728	1.545
		0.646	0.511	0.334				2.65	3.191	1.612
		0.882	0.631	0.759				1.697	1.697	7.31
		0.516	0.605	0.473				1.855	2.018	3.486
		0.983	0.684	0.766				3.191	1.855	1.874
		0.934	0.742	0.884				1.325	0.955	2.018
		0.727	0.405	0.65				1.697	2.28	1.778
		0.904	0.736	0.73				0.838	1.778	1.325
		0.676	0.883	0.936				1.124	1.351	1.911
		0.754	0.662	0.432				0.955	2.28	1.499
		0.912	0.697	0.488				0.838	1.185	1.093
		0.643	0.6	0.726				1.911	2.37	1.778
		0.63	0.839	0.711				1.911	1.427	2.136
		0.379	0.604	0.784				2.07	2.663	3.565
		0.942	0.631	0.611				1.697	2.963	1.325
		0.607	0.64	0.785				1.427	3.021	1.185
		0.46	0.721	0.739				1.545	3.394	3.681
		0.882	0.871	0.71				1.427	1.427	2.185
		0.491	0.53	0.627				2.28	1.093	1.499
		0.768	0.604	0.96				1.325	3.021	1.185
		0.826	0.941	0.828				1.093	1.697	2.927
		0.953	0.389	0.479				1.697	2.136	2.07
		0.428	0.737	0.523				2.385	3.18	1.325
		0.632	0.687	0.703				1.325	2.443	1.911
		0.861	0.288	0.651				1.351	1.778	3.794
		0.767	0.82	0.707				0.955	3.691	2.767
		0.306	0.817	0.861				3.021	3.202	2.443
		0.731	0.486	0.615				2.249	2.136	1.697
		0.594	0.998	0.802				2.018	2.12	1.325
		0.741	0.714	0.736				2.728	2.136	1.325
		0.639	0.65	0.774				4.636	2.37	2.65
		0.957	0.458	0.534				3.691	1.874	1.911
		0.803	0.464	0.924				2.65	3.021	1.427
		0.691	0.756	0.77				1.697	2.963	2.514
		0.509	0.878	0.61				4.688	2.385	1.325
		0.643	0.908	0.807				6.895	3.235	1.612
		0.61	0.864	0.741				1.545	3.94	2.136
		0.54	0.192	0.581				1.124	1.499	1.697
		0.603	0.515	0.677				3.224	1.676	2.623
		0.725	0.485	0.688				2.018	1.545	1.545
		0.696	0.85	0.717				1.874	1.676	1.325
		0.569	0.85	0.896				1.697	2.927	2.018
		0.731	0.772	0.84				1.697	2.514	1.325
		0.553	0.649	0.603				1.325	2.65	2.28
		0.767	0.379	0.515				1.697	2.136	8.02
		0.872	0.394	0.787				2.28	10.826	2.4
		0.583	0.88	0.657				1.676	12.764	1.929
		0.833	0.35	0.676				2.514	4.19	2.443
		0.586	0.891	0.806				1.929	2.07	2.65
		0.469	0.777	0.685				0.75	3.455	2.443
		0.897	0.906	0.595				1.874	2.514	1.545
		0.845	0.911	0.799				2.443	3.604	1.59
		0.261	0.862	0.8				1.59	3.748	2.136
		0.607	0.838	0.604				2.12	3.794	2.07
		0.85	0.918	0.904				1.06	3.102	2.07
		0.868	0.658	0.654				1.545	2.65	2.4
		0.557	0.518	0.933				0.838	4.696	2.65
		0.543	0.688	0.508				1.325	1.697	2.264
		0.69	0.673	0.647				1.351	1.499	1.325
		0.736	0.688	0.422				1.325	2.443	1.325
		0.679	0.398	0.641				1.325	1.06	3.021
		0.917	0.708	0.705				1.124	1.185	3.235
		0.685	0.605	0.589				1.427	1.545	2.136
		0.879	0.957	0.297				1.929	2.136	7.277
		0.476	0.795	0.664				1.427	1.325	2.018
		0.697	0.566	0.661				1.929	0.838	3.394
		0.974	0.844	0.739				2.018	2.018	2.136
		0.568	0.587	0.654				3.09	1.499	2.07
		0.768	0.58	0.611				2.37	1.325	1.325
		0.689	0.856	0.595				0.795	1.325	2.963
		0.762	0.813	0.654				1.325	1.427	1.185
		0.565	0.631	0.584				1.874	2.514	2.28
		0.602	0.894	0.823				1.325	1.59	2.07
		0.773	0.691	0.609				0.795	1.676	1.612
		0.747	0.522	0.622				1.778	1.06	2.443
		0.465	0.759	0.484				2.07	1.325	4.036
		0.744	0.897	0.958				1.545	1.929	2.264
		0.944	0.742	0.66				0.838	1.427	3.486
		0.513	0.739	0.851				1.124	2.37	2.866
		0.525	0.611	0.645				1.124	2.963	3.822
		0.922	0.855	0.719				1.325	2.136	3.278
		0.698	0.284	0.592				1.325	1.697	1.855
		0.519	0.948	0.578				1.06	1.545	1.499
		0.55	0.942	0.892				1.929	1.093	2.663
		0.674	0.785	0.481				1.093	2.817	1.874
		0.832	0.703	0.877				1.778	1.325	5.621
		0.945	0.457	0.807				0.795	1.911	1.874
		0.511	0.447	0.652				1.676	1.545	3.565
		0.749	0.971	0.792				1.124	1.545	3.555
		0.625	0.796	0.553				1.612	1.325	3.455
		0.729	0.821	0.721				1.351	2.136	1.325
		0.821	0.792	0.612				2.018	1.545	2.963
		0.767	0.714	0.748				1.185	3.021	4.628
		0.656	0.69	0.779				1.427	2.61	1.929
		0.808	0.574	0.723				1.185	2.385	1.778
		0.599	0.842	0.592				1.545	1.929	1.778
		0.534	0.447	0.75				1.697	1.697	2.385
		0.79	0.377	0.71				1.427	2.136	1.697
		0.597	0.396	0.771				12.086	2.136	1.911
		0.799	0.523	0.747				2.915	0.955	1.325
		0.431	0.364	0.856				8.228	1.59	2.65
		0.617	0.468	0.356				3.352	1.351	2.61
		0.727	0.656	0.683				2.443	1.778	2.28
		0.82	0.336	0.781				1.778	3.352	1.911
		0.668	0.575	0.84				2.07	1.325	2.817
		0.69	0.746	0.535				1.325	0.955	2.185
		0.609	0.694	0.372				1.427	1.929	1.612
		0.455	0.788	0.564				2.623	2.385	2.65
		0.735	0.578	0.578				3.191	2.136	1.778
		0.86	0.867	0.636				2.866	2.136	2.443
		0.785	0.926	0.796				2.65	2.663	2.5
		0.859	0.641	0.809				1.855	3.94	3.021
		0.757	0.498	0.858				2.28	1.545	1.612
		0.538	0.649	0.631				1.545	0.838	1.911
		0.886	0.819	0.823				1.185	2.854	2.264
		0.817	0.504	0.79				3.021	2.185	1.325
		0.668	0.836	0.449				1.855	3.94	2.185
		0.594	0.52	0.716				1.499	1.697	1.697
		0.777	0.758	0.387				2.37	3.191	2.136
		0.636	0.922	0.916				1.093	2.12	3.748
		0.562	0.583	0.516				1.929	14.085	2.963
		0.766	0.661	0.836				3.021	3.748	3.748
		0.759	0.632	0.672				1.427	2.5	2.728
		0.91	0.796	0.455				1.124	3.748	2.249
		0.947	0.823	0.437				2.136	3.18	2.264
		0.639	0.617	0.459				1.911	3.191	1.427
		0.88	0.877	0.742				2.28	2.264	2.28
		0.842	0.815	0.761				1.697	2.443	1.929
		0.818	0.735	0.632				2.65	5.405	1.778
		0.961	0.644	0.814				1.929	3.32	2.767
		0.81	0.335	0.335				2.443	1.874	3.565
		0.87	0.665	0.816				1.093	2.136	2.443
		0.926	0.343	0.55				2.07	2.854	2.854
		0.761	0.519	0.445				1.778	1.697	1.499
		0.638	0.82	0.349				2.018	1.185	3.455
		0.91	0.649	0.552				1.351	1.185	1.778
		0.834	0.841	0.56				1.185	0.795	3.102
		0.654	0.797	0.489				1.185	0.955	1.778
		0.697	0.498	0.76				1.855	1.676	1.325
		0.697	0.608	0.601				1.929	1.427	2.07
		0.343	0.737	0.623				2.443	1.612	2.443
		0.911	0.681	0.859				1.778	1.911	3.486
		0.502	0.883	0.533				3.021	1.093	1.697
		0.688	0.583	0.909				1.59	1.093	2.249
		0.697	0.589	0.762				2.28	2.018	2.385
		0.828	0.941	0.885				1.185	0.955	1.06
		0.808	0.745	0.685				1.325	1.911	1.911
		0.675	0.54	0.758				2.37	0.955	1.185
		0.619	0.342	0.757				2.136	1.59	1.855
		0.684	0.86	0.787				1.778	1.545	1.778
		0.341	0.651	0.589				1.612	2.854	3.858
		0.823	0.631	0.744				1.325	0.795	2.61
		0.59	0.655	0.383				1.093	1.185	2.28
		0.644	0.59	0.263				1.427	1.59	2.702
		0.876	0.659	0.712				3.445	1.06	2.136
		0.857	0.465	0.468				1.325	2.728	2.5
		0.811	0.837	0.827				1.427	3.455	1.612
		0.856	0.48	0.815				1.545	1.124	1.325
		0.642	0.878	0.854				1.427	3.102	3.32
		0.778	0.913	0.893				1.612	2.963	1.185
		0.8	0.79	0.782				1.325	2.702	2.443
		0.716	0.525	0.364				1.325	3.766	1.545
		0.97	0.839	0.893				2.443	1.778	3.455
		0.598	0.441	0.747				1.06	2.018	1.185
		0.577	0.556	0.704				1.911	1.06	4.036
		0.77	0.54	0.901				2.264	1.545	1.325
		0.695	0.874	0.49				2.65	1.545	2.07
		0.741	0.847	0.817				6.688	3.021	2.018
		0.711	0.758	0.605				4.281	4.505	1.612
		0.747	0.718	0.527				3.455	5.359	2.12
		0.671	0.93	0.618				3.021	1.545	1.929
		0.685	0.664	0.673				4.045	2.12	2.915
		0.303	0.784	0.707				3.235	0.838	3.604
		0.93	0.74	0.569				4.01	2.018	1.093
		0.457	0.321	0.842				1.545	1.427	1.325
		0.728	0.673	0.586				2.264	2.5	3.09
		0.753	0.829	0.316				3.278	1.697	2.28
		0.429	0.497	0.921				3.445	3.224	3.09
		0.993	0.823	0.962				2.65	3.021	2.07
		0.824	0.84	0.44				2.443	1.612	0.955
		0.799	0.711	0.856				2.443	1.325	2.5
		0.592	0.839	0.5				1.676	2.443	1.874
		0.707	0.448	0.636				1.124	2.185	2.817
		0.591	0.733	0.737				2.514	1.676	1.612
		0.666	0.801	0.649				0.955	1.499	0.955
		0.563	0.737	0.808				2.185	1.911	2.443
		0.858	0.281	0.758				1.929	1.59	1.911
		0.656	0.622	0.561				1.778	2.07	2.37
		0.64	0.847	0.592				2.854	2.28	2.136
		0.464	0.565	0.746				0.75	2.249	2.28
		0.82	0.693	0.412				1.545	2.514	1.545
		0.413	0.702	0.664				1.325	1.697	2.443
		0.695	0.519	0.613				1.427	1.185	2.018
		0.533	0.725	0.513				1.185	2.61	3.09
		0.677	0.579	0.839				1.093	1.185	2.018
		0.544	0.805	0.41				0.795	12.681	2.37
		0.417	0.71	0.391				2.136	13.833	2.702
		0.867	0.641	0.942				2.136	5.571	2.185
		0.787	0.723	0.383				2.264	4.346	1.676
		0.518	0.799	0.499				1.185	4.513	1.427
		0.858	0.424	0.801				1.185	4.979	1.911
		0.713	0.414	0.861				1.124	1.911	3.536
		0.702	0.489	0.726				1.427	3.235	1.124
		0.554	0.803	0.771				1.59	1.499	1.911
		0.558	0.809	0.601				0.955	3.455	2.728
		0.818	0.689	0.741				1.911	1.697	1.612
		0.871	0.845	0.434				2.018	2.5	2.65
		0.862	0.933	0.784				1.778	2.728	1.325
		0.569	0.838	0.744				2.767	2.65	1.612
		0.666	0.952	0.479				1.325	2.136	1.499
		0.536	0.633	0.705				1.124	1.874	0.838
		0.792	0.724	0.375				1.545	2.264	2.65
		0.959	0.878	0.852				1.911	2.12	1.499
		0.685	0.822	0.682				1.874	3.09	1.911
		0.781	0.443	0.558				1.697	1.499	1.59
		0.766	0.885	0.867				1.093	3.822	3.021
		0.729	0.644	0.218				1.427	1.676	2.702
		0.345	0.706	0.434				2.264	1.59	1.676
		0.647	0.597	0.902				2.07	2.136	2.61
		0.67	0.64	0.719				3.565	1.855	1.427
		0.92	0.558	0.759				1.855	1.325	2.162
		0.832	0.73	0.576				1.325	3.021	2.161
		0.464	0.701	0.783				0.955	3.191	2.16
		0.802	0.776	0.606				1.185	1.676	2.16
		0.965	0.267	0.599				1.612	2.663	2.159
		0.519	0.663	0.537				1.612	1.59	2.158
		0.744	0.794	0.578				1.929	3.224	2.157
		0.635	0.778	0.846				2.4	2.136	2.156
		0.663	0.486	0.873				0.955	2.385	2.156
		0.768	0.717	0.626				1.545		2.155
		0.821	0.345	0.571					1.081
		0.811	0.723	0.639				1.165	1.451	1.994
		0.711	0.968	0.226				1.861	2.522	1.935
		0.651	0.985	0.68				1.56	2.041	2.163
		0.852	0.559	0.677				2.052	1.784	1.744
		0.5	0.676	0.852				1.261	2.736	2.64
		0.567	0.681	0.48				2.13	2.174	1.861
		0.272	0.74	0.531				1.514	2.466	1.784
		0.809	0.606	0.416				2.206	2.605	2.466
		0.74	0.906	0.725				2.389	1.935	1.861
		0.477	0.376	0.767				2.299	2.902	1.994
		0.666	0.878	0.807				3.702	2.258	1.368
		0.647	0.652	0.949				1.848	2.041	1.848
		0.32	0.542	0.663				2.163	1.861	1.451
		0.539	0.641	0.483				2.206	1.689	3.244
		0.623	0.542	0.89				2.418	2.258	2.299
		0.621	0.832	0.534				1.56	3.215	2.258
		0.829	0.264	0.914				3.119	1.994	3.42
		0.683	0.755	0.749				2.041	1.316	2.33
		0.786	0.492	0.685				1.861	3.097	2.812
		0.618	0.81	0.661				2.174	1.451	1.744
		0.744	0.702	0.435				1.224	4.454	2.71
		0.666	0.434	0.815				2.299	1.368	1.081
		0.638	0.444	0.525				2.605	2.206	1.744
		0.356	0.813	0.867				2.596	1.385	5.159
		0.656	0.636	0.74				2.631	1.224	3.005
		0.856	0.813	0.83				1.744	2.675	1.103
		0.8	0.798	0.715				3.302	2.605	2.522
		0.818	0.871	0.76				1.848	1.451	3.827
		0.683	0.555	0.475				5.64	3.42	1.744
		0.681	0.797	0.565				2.227	2.13	1.224
		0.851	0.802	0.62				3.386	2.13	2.522
		0.55	0.542	0.784				3.036	1.451	2.605
		0.358	0.941	0.671				1.451	2.379	1.261
		0.215	0.922	0.704				1.451	2.418	3.059
		0.561	0.855	0.891				1.514	2.91	2.82
		0.944	0.784	0.799				2.227	2.174	1.514
		0.818	0.61	0.644				4.459	1.575	2.379
		0.744	0.954	0.818				3.215	2.631	2.041
		0.451	0.672	0.905				1.994	2.041	1.689
		0.8	0.939	0.776				1.861	2.942	1.689
		0.526	0.878	0.698				2.64	2.82	2.466
		0.632	0.883	0.708				1.529	2.82	2.33
		0.678	0.754	0.519				2.71	1.56	2.041
		0.829	0.924	0.579				1.861	1.744	1.744
		0.608	0.852	0.207				1.261	1.861	2.675
		0.761	0.412	0.703				2.77	1.935	3.097
		0.774	0.494	0.78				1.935	1.261	1.165
		0.685	0.679	0.942				2.041	1.385	2.942
		0.669	0.872	0.699				3.244	2.82	2.299
		0.615	0.93	0.771				2.34	2.34	2.596
		0.598	0.724	0.654				1.385	2.631	2.041
		0.488	0.732	0.308				2.206	5.091	2.466
		0.797	0.626	0.698				2.299	3.899	1.994
		0.78	0.783	0.607				2.418	2.522	1.994
		0.576	0.871	0.61				3.119	1.835	2.174
		0.891	0.729	0.632				2.64	2.227	1.744
		0.763	0.538	0.958				2.379	2.052	2.82
		0.735	0.682	0.62				2.163	2.227	2.227
		0.919	0.386	0.63				1.689	1.385	1.56
		0.746	0.486	0.482				2.418	2.206	1.224
		0.953	0.939	0.623				2.71	1.298	2.675
		0.75	0.308	0.791				1.848	2.418	2.33
		0.786	0.634	0.676				1.744	2.605	2.91
		0.794	0.936	0.592				1.689	2.206	2.77
		0.678	0.806	0.694				1.848	2.33	2.902
		0.723	0.728	0.76				3.521	1.835	2.64
		0.566	0.871	0.884				1.385	2.613	2.258
		0.637	0.455	0.738				1.689	2.522	2.596
		0.798	0.841	0.672				3.059	2.227	1.744
		0.661	0.353	0.464				4.861	2.141	2.942
		0.785	0.772	0.892				3.244	2.466	2.902
		0.829	0.597	0.751				1.529	2.466	1.56
		0.745	0.888	0.663				2.299	1.224	4.31
		0.744	0.712	0.904				1.689	2.299	1.784
		0.897	0.661	0.901				3.358	3.521	2.605
		0.776	0.847	0.787				2.418	3.777	3.036
		0.773	0.602	0.69				8.578	1.861	1.451
		0.466	0.639	0.652				2.299	2.82	3.119
		0.533	0.133	0.495				2.163	2.227	1.689
		0.386	0.728	0.924				1.56	2.605	1.575
		0.518	0.292	0.635				3.379	2.299	2.91
		0.853	0.632	0.815				2.041	3.721	1.165
		0.481	0.871	0.612				1.935	2.34	2.418
		0.964	0.619	0.712				2.299	1.385	3.777
		0.904	0.813	0.85				2.141	2.052	2.052
		0.552	0.817	0.622				2.942	1.73	3.059
		0.861	0.663	0.837				1.689	1.994	2.13
		0.645	0.887	0.576				2.174	2.418	1.514
		0.593	0.682	0.692				5.342	3.777	1.935
		0.625	0.781	0.802				1.298	1.744	2.34
		0.705	0.768	0.763				2.041	2.605	1.848
		0.85	0.87	0.962				1.994	3.036	1.298
		0.631	0.565	0.503				1.529	1.529	1.689
		0.625	0.904	0.811				2.64	1.224	2.163
		0.877	0.271	0.875				2.532	2.041	3.734
		0.576	0.699	0.763				2.64	1.529	2.753
		0.821	0.613	0.667				4.177	2.041	3.059
		0.897	0.853	0.577				1.368	2.77	1.689
		0.757	0.566	0.549				1.73	1.081	2.605
		0.779	0.854	0.71				1.744	1.529	2.34
		0.797	0.65	0.649				1.947	5.727	3.461
		0.201	0.747	0.58				1.784	2.041	3.074
		0.714	0.898	0.374				5.049	2.845	2.418
		0.504	0.92	0.675				2.91	2.33	1.385
		0.726	0.763	0.632				2.91	2.596	2.041
		0.799	0.69	0.691				1.529	2.141	1.744
		0.451	0.82	0.881				1.744	2.532	2.34
		0.95	0.574	0.844				2.753	1.316	1.744
		0.887	0.751	0.634				1.935	1.56	2.631
		0.803	0.516	0.668				1.689	2.34	3.013
		0.827	0.482	0.864				2.812	2.052	1.784
		0.874	0.455	0.764				3.671	1.994	1.848
		0.79	0.579	0.335				1.994	1.744	2.227
		0.626	0.618	0.902				3.036	2.13	1.73
		0.745	0.474	0.842				1.994	1.385	2.227
		0.926	0.783	0.425				4.459	1.451	2.379
		0.545	0.835	0.45				2.389	2.605	2.418
		0.377	0.816	0.765				1.165	3.097	1.451
		0.837	0.734	0.741				2.389	3.074	1.994
		0.703	0.847	0.704				3.309	2.942	3.074
		0.54	0.779	0.946				1.647	1.081	2.418
		0.805	0.373	0.581				2.13	2.299	1.529
		0.64	0.391	0.755				1.689	2.418	3.005
		0.117	0.833	0.792				3.215	1.298	2.466
		0.623	0.906	0.501				2.605	2.77	2.631
		0.689	0.798	0.816				2.605	2.812	1.835
		0.824	0.407	0.863				2.206	2.886	3.851
		0.846	0.744	0.813				3.005	1.575	1.994
		0.516	0.525	0.889				2.163	4.679	2.258
		0.336	0.756	0.359				2.13	2.33	2.466
		0.82	0.813	0.904				1.935	1.529	3.379
		0.577	0.795	0.815				2.227	2.447	1.368
		0.702	0.43	0.572				5.759	2.299	2.532
		0.746	0.941	0.669				3.42	1.298	2.942
		0.723	0.594	0.743				2.163	2.174	5.407
		0.797	0.927	0.812				0.967	2.886	1.56
		0.725	0.947	0.504				3.677	2.13	1.848
		0.865	0.782	0.825				2.141	2.163	1.647
		0.742	0.885	0.508				1.529	1.861	6.729
		0.627	0.671	0.516				2.052	2.041	3.494
		0.703	0.818	0.75				4.115	2.163	1.994
		0.834	0.617	0.561				4.38	2.71	2.206
		0.771	0.626	0.523				3.309	1.689	3.683
		0.558	0.689	0.458				2.163	1.56	1.784
		0.534	0.638	0.75				2.34	1.529	2.052
		0.712	0.814	0.802				1.647	7.894	2.631
		0.736	0.715	0.623				1.835	1.744	1.744
		0.76	0.579	0.741				1.56	2.052	1.575
		0.546	0.634	0.548				1.261	1.385	1.994
		0.672	0.775	0.682				3.899	2.91	3.721
		0.59	0.48	0.793				1.514	3.244	2.299
		0.977	0.518	0.772				2.33	5.045	1.575
		0.771	0.777	0.672				1.689	2.605	2.299
		0.468	0.256	0.67				1.744	2.64	2.605
		0.699	0.719	0.406				0.78	2.052	1.368
		0.724	0.807	0.767				2.418	1.575	1.224
		0.704	0.807	0.623				1.261	2.466	2.466
		0.661	0.728	0.58				1.575	1.451	1.514
		0.812	0.773	0.473				8.003	2.91	2.141
		0.556	0.64	0.88				1.848	1.081	2.812
		0.853	0.621	0.871				1.935	1.994	2.845
		0.571	0.702	0.417				1.689	1.261	1.575
		0.699	0.787	0.904				1.689	1.947	2.418
		0.95	0.788	0.445				1.835	1.848	2.418
		0.674	0.749	0.509				1.368	1.744	2.34
		0.866	0.71	0.582				1.647	1.744	2.596
		0.613	0.879	0.922				2.753	1.385	2.902
		0.833	0.708	0.381				2.258	2.812	3.244
		0.608	0.908	0.203				2.596	1.935	2.052
		0.96	0.72	0.861				4.583	2.466	1.994
		0.85	0.792	0.965				1.689	1.261	3.988
		0.78	0.628	0.448				2.812	1.385	2.605
		0.596	0.83	0.512				2.258	2.418	1.689
		0.515	0.575	0.463				1.994	2.227	3.851
		0.537	0.479	0.744				3.244	2.753	0.967
		0.93	0.627	0.595				2.34	3.488	1.994
		0.685	0.601	0.499				3.294	1.935	1.835
		0.633	0.67	0.802				3.521	1.861	0.918
		0.208	0.391	0.523				1.298	1.861	3.488
		0.84	0.884	0.953				3.494	1.368	2.227
		0.784	0.594	0.302				2.605	1.848	2.258
		0.768	0.46	0.5				1.647	1.451	1.451
		0.577	0.734	0.779				2.163	1.861	3.273
		0.567	0.831	0.938				3.777	1.994	1.575
		0.934	0.77	0.562				1.744	3.059	1.647
		0.764	0.505	0.8				3.683	2.522	1.647
		0.817	0.631	0.725				2.466	3.215	1.261
		0.719	0.639	0.864				2.466	1.744	2.942
		0.863	0.617	0.5				1.744	2.64	2.041
		0.518	0.599	0.584				1.994	2.845	1.994
		0.506	0.873	0.766				1.575	1.784	2.227
		0.826	0.804	0.661				3.947	3.488	3.215
		0.704	0.939	0.543				1.744	1.935	2.299
		0.76	0.339	0.942				2.82	2.753	1.784
		0.762	0.781	0.762				2.447	1.316	3.097
		0.675	0.564	0.411				2.77	3.119	4.861
		0.288	0.631	0.467				1.56	1.744	2.299
		0.861	0.69	0.683				2.466	1.744	2.379
		0.371	0.842	0.512				1.081	2.466	3.097
		0.613	0.79	0.702				1.744	2.522	2.33
		0.726	0.823	0.729				1.529	1.744	1.994
		0.909	0.798	0.223				3.036	2.052	2.052
		0.558	0.584	0.452				2.163	2.389	2.82
		0.882	0.717	0.794				1.784	1.647	2.174
		0.705	0.837	0.732				2.605	2.389	1.451
		0.851	0.704	0.601				2.141	3.074	1.647
		0.592	0.498	0.582				2.812	2.163	2.466
		0.673	0.642	0.572				1.368	1.647	2.299
		0.35	0.8	0.524				2.379	1.994	5.045
		0.844	0.739	0.599				1.529	5.628	1.73
		0.537	0.89	0.743				4.669	2.675	2.141
		0.475	0.757	0.746				1.529	1.647	2.34
		0.78	0.451	0.549				1.385	2.141	2.041
		0.754	0.643	0.726				2.389	2.418	2.77
		0.977	0.959	0.409				1.861	1.935	2.34
		0.716	0.843	0.971				1.744	1.385	2.041
		0.772	0.898	0.73				1.385	2.163	4.326
		0.833	0.424	0.781				2.753	3.097	4.041
		0.735	0.838	0.563				2.753	7.042	1.935
		0.758	0.492	0.635				1.261	2.33	1.994
		0.426	0.846	0.753				1.451	5.407	2.736
		0.491	0.595	0.919				2.141	2.052	4.2
		0.811	0.876	0.845				1.744	2.206	2.466
		0.755	0.261	0.567				2.605	1.935	1.298
		0.665	0.609	0.607				2.466	1.575	3.294
		0.54	0.711	0.583				1.689	2.77	2.389
		0.773	0.849	0.535				1.744	1.385	1.994
		0.506	0.713	0.417				4.975	2.34	3.869
		0.417	0.803	0.617				2.532	2.466	2.041
		0.664	0.834	0.444				2.174	2.631	2.71
		0.634	0.353	0.767				1.861	1.689	1.994
		0.64	0.669	0.986				2.631	2.163	3.244
		0.503	0.684	0.525				1.514	1.689	1.959
		0.887	0.881	0.44				1.575	2.902	3.702
		0.563	0.734	0.653				2.227	2.613	1.994
		0.699	0.867	0.559				2.174	2.71	2.532
		0.67	0.894	0.517				6.148	2.466	2.141
		0.464	0.56	0.677				1.689	2.299	1.744
		0.722	0.614	0.687				1.994	2.522	2.77
		0.579	0.571	0.845				3.036	3.097	2.389
		0.612	0.741	0.732				4.501	2.418	1.73
		0.504	0.93	0.421				2.258	2.13	1.647
		0.784	0.815	0.737				1.451	0.918	2.13
		0.843	0.765	0.454				2.942	1.994	3.013
		0.912	0.396	0.491				2.299	2.299	2.206
		0.966	0.788	0.686				3.358	1.385	1.947
		0.55	0.63	0.602				3.215	2.675	1.689
		0.737	0.869	0.581				1.744	6.091	2.522
		0.761	0.504	0.557				3.005	2.605	1.994
		0.817	0.886	0.83				2.605	1.861	1.165
		0.636	0.881	0.732				2.34	2.34	2.33
		0.489	0.688	0.714				2.77	2.041	1.784
		0.75	0.327	0.913				2.174	3.119	2.447
		0.877	0.699	0.6				1.451	4.177	2.163
		0.383	0.826	0.747				2.418	5.091	2.13
		0.836	0.834	0.613				2.141	2.605	2.82
		0.651	0.596	0.467				1.56	2.052	1.451
		0.579	0.877	0.591				2.736	2.605	2.613
		0.78	0.898	0.467				2.206	2.812	1.647
		0.866	0.775	0.583				1.647	2.736	2.466
		0.548	0.628	0.625				1.73	2.447	3.358
		0.919	0.837	0.904				1.947	1.994	1.451
		0.459	0.748	0.749				4.132	1.784	2.613
		0.45	0.846	0.869				1.689	1.647	1.861
		0.383	0.709	0.732				2.64	1.935	3.917
		0.645	0.385	0.553				2.596	2.613	3.851
		0.803	0.769	0.691				1.261	3.677	1.56
		0.7	0.391	0.697				1.56	3.273	1.73
		0.742	0.921	0.377				2.522	2.299	3.777
		0.742	0.687	0.808				2.041	2.447	1.647
		0.827	0.701	0.47				2.13	1.529	1.689
		0.137	0.378	0.805				2.227	1.959	1.385
		0.982	0.876	0.547				2.174	1.959	6.736
		0.6	0.468	0.754				1.575	2.418	1.451
		0.811	0.599	0.576				1.081	1.848	1.261
		0.8	0.799	0.847				1.848	3.119	1.848
		0.635	0.549	0.796				2.736	1.73	2.163
		0.499	0.616	0.698				1.368	2.041	3.013
		0.84	0.336	0.44				3.273	2.34	3.899
		0.9	0.592	0.793				1.56	1.647	2.466
		0.871	0.51	0.629				2.227	2.13	2.13
		0.366	0.098	0.911				2.206	2.33	1.947
		0.693	0.843	0.872				1.994	2.91	2.77
		0.753	0.697	0.729				2.258	1.848	2.64
		0.928	0.931	0.556				2.227	1.261	1.994
		0.521	0.939	0.897				3.379	1.647	2.299
		0.7	0.507	0.857				1.56	1.848	2.052
		0.625	0.299	0.749				1.529	3.059	1.994
		0.84	0.821	0.676				1.689	2.141	5.209
		0.431	0.729	0.821				1.994	2.141	1.575
		0.313	0.695	0.86				3.194	2.389	2.13
		0.805	0.779	0.666				3.036	2.605	2.64
		0.208	0.557	0.796				1.56	2.886	4.347
		0.734	0.88	0.495				1.575	2.227	2.71
		0.762	0.781	0.62				2.141	2.64	2.91
		0.456	0.481	0.626				1.261	1.959	2.675
		0.535	0.652	0.759				2.418	3.42	1.994
		0.831	0.486	0.662				2.631	2.613	3.386
		0.825	0.731	0.592				1.994	1.647	1.73
		0.623	0.834	0.782				1.861	1.994	2.675
		0.484	0.843	0.506				1.935	1.689	2.71
		0.757	0.775	0.836				1.744	1.848	2.33
		0.682	0.583	0.644				1.451	1.647	2.299
		0.756	0.739	0.715				1.647	2.522	1.647
		0.816	0.554	0.517				1.947	3.42	3.097
		0.825	0.77	0.848				1.994	2.13	1.744
		0.772	0.691	0.427				2.447	2.33	2.82
		0.685	0.546	0.725				2.206	2.466	2.753
		0.579	0.937	0.695				2.13	2.041	2.736
		0.568	0.762	0.544				1.744	3.149	2.041
		0.843	0.902	0.881				1.784	1.848	2.942
		0.597	0.863	0.347				3.467	2.13	2.389
		0.391	0.729	0.928				2.418	1.451	1.73
		0.713	0.612	0.388				3.149	1.368	1.744
		0.532	0.587	0.652				1.575	3.917	1.647
		0.588	0.758	0.673				1.261	2.33	2.206
		0.683	0.76	0.682				3.059	1.947	1.689
		0.736	0.54	0.683				1.994	1.848	2.812
		0.64	0.77	0.347				1.165	2.71	1.994
		0.824	0.531	0.476				1.261	1.689	1.744
		0.426	0.519	0.65				2.13	10.418	2.902
		0.645	0.595	0.661				2.227	1.451	2.77
		0.438	0.84	0.384				2.418	2.299	3.005
		0.878	0.768	0.521				2.163	1.385	1.689
		0.618	0.586	0.543				1.081	2.13	5.747
		0.677	0.885	0.76				2.466	2.041	2.13
		0.897	0.841	0.784				3.036	2.675	3.215
		0.811	0.938	0.794				2.163	2.206	2.64
		0.643	0.589	0.601				4.501	2.64	1.56
		0.807	0.933	0.7				3.626	1.575	1.994
		0.762	0.762	0.924				2.163	3.005	2.812
		0.686	0.79	0.792				1.861	1.385	1.368
		0.73	0.635	0.617				2.942	1.689	3.461
		0.71	0.924	0.45
		0.481	0.628	0.632
		0.636	0.792	0.547
		0.232	0.673	0.814
		0.598	0.783	0.601
		0.688	0.752	0.864
		0.849	0.546	0.743
		0.782	0.745	0.774
		0.687	0.785	0.887
		0.931	0.804	0.462
		0.617	0.802	0.527
		0.659	0.878	0.498
		0.858	0.506	0.802
		0.928	0.815	0.619
		0.768	0.676	0.739
		0.838	0.812	0.915
		0.549	0.796	0.764
		0.778	0.912	0.179
		0.375	0.655	0.748
		0.758	0.742	0.742
		0.975	0.893	0.517
		0.566	0.705	0.24
		0.849	0.803	0.66
		0.341	0.675	0.676
		0.823	0.594	0.453
		0.793	0.806	0.896
		0.831	0.556	0.921
		0.505	0.616	0.685
		0.878	0.664	0.623
		0.848	0.569	0.605
		0.557	0.573	0.535
		0.652	0.542	0.863
		0.817	0.741	0.485
		0.935	0.709	0.567
		0.814	0.829	0.718
		0.661	0.966	0.806
		0.854	0.534	0.625
		0.35	0.831	0.559
		0.544	0.451	0.583
		0.55	0.669	0.606
		0.606	0.614	0.661
		0.586	0.346	0.786
		0.717	0.843	0.665
		0.948	0.892	0.513
		0.735	0.853	0.468
		0.66	0.562	0.753
		0.92	0.918	0.68
		0.924	0.802	0.624
			0.839	0.428
		0.777	0.644	0.686
		0.351	0.891	0.704
		0.716	0.556	0.92
		0.623	0.598	0.786
		0.528	0.829	0.758
		0.722	0.668	0.729
		0.767	0.54	0.446
		0.593	0.567	0.558
		0.745	0.955	0.866
		0.635	0.476	0.592
		0.536	0.757	0.465
		0.716	0.842	0.708
		0.802	0.806	0.714
		0.817	0.788	0.376
		0.775	0.724	0.924
		0.526	0.533	0.828
		0.66	0.705	0.784
		0.887	0.44	0.762
		0.586	0.463	0.204
		0.519	0.78	0.702
		0.826	0.574	0.8
		0.823	0.439	0.729
		0.945	0.831	0.679
		0.546	0.637	0.643
		0.938	0.827	0.712
		0.2	0.627	0.874
		0.712	0.84	0.88
		0.419	0.776	0.807
		0.341	0.477	0.705
		0.52	0.687	0.952
		0.29	0.678	0.706
		0.531	0.882	0.946
		0.632	0.797	0.406
		0.927	0.821	0.417
		0.685	0.769	0.95
		0.352	0.922	0.603
		0.663	0.84	0.403
		0.69	0.729	0.897
		0.595	0.873	0.916
		0.596	0.682	0.766
		0.69	0.78	0.42
		0.609	0.427	0.581
		0.427	0.501	0.843
		0.874	0.669	0.812
		0.429	0.666	0.765
		0.505	0.918	0.871
		0.57	0.562	0.941
		0.614	0.829	0.412
		0.572	0.422	0.702
		0.661	0.727	0.802
		0.367	0.79	0.71
		0.471	0.824	0.32
		0.611	0.66	0.68
		0.362	0.687	0.809
		0.818	0.417	0.75
		0.676	0.788	0.746
		0.851	0.92	0.732
		0.701	0.419	0.626
		0.887	0.665	0.576
		0.764	0.81	0.732
		0.663	0.628	0.792
		0.487	0.637	0.576
		0.901	0.667	0.533
		0.706	0.554	0.682
		0.488	0.776	0.609
		0.539	0.645	0.699
		0.81	0.474	0.917
		0.694	0.836	0.715
		0.642	0.963	0.696
		0.781	0.739	0.58
		0.928	0.922	0.756
		0.696	0.516	0.627
		0.868	0.691	0.537
		0.651	0.546	0.498
		0.597	0.23	0.904
		0.638	0.65	0.827
		0.64	0.735	0.742
		0.803	0.602	0.539
		0.374	0.773	0.803
		0.883	0.504	0.839
		0.49	0.795	0.831
		0.462	0.193	0.707
		0.822	0.542	0.773
		0.557	0.717	0.757
		0.663	0.699	0.534
		0.537	0.892	0.793
		0.813	0.367	0.714
		0.68	0.756	0.815
		0.697	0.357	0.633
		0.585	0.588	0.875
		0.604	0.604	0.696
		0.884	0.323	0.744
		0.482	0.488	0.7
		0.373	0.714	0.754
		0.655	0.845	0.899
		0.763	0.562	0.6
		0.897	0.481	0.529
		0.583	0.857	0.569
		0.702	0.693	0.791
		0.586	0.79	0.744
		0.917	0.744	0.706
		0.387	0.924	0.731
		0.444	0.727	0.681
		0.686	0.257	0.84
		0.418	0.618	0.751
		0.275	0.696	0.595
		0.883	0.907	0.534
		0.385	0.849	0.44
		0.697	0.766	0.873
		0.741	0.697	0.608
		0.688	0.746	0.874
		0.631	0.672	0.83
		0.214	0.945	0.529
		0.65	0.568	0.595
		0.509	0.631	0.551
		0.487	0.794	0.964
		0.317	0.597	0.788
		0.537	0.683	0.614
		0.725	0.671	0.717
		0.705	0.746	0.613
		0.649	0.506	0.147
		0.513	0.888	0.865
		0.485	0.628	0.669
		0.711	0.523	0.685
		0.663	0.73	0.883
		0.389	0.828	0.839
		0.724	0.488	0.509
		0.767	0.673	0.674
		0.735	0.77	0.808
		0.754	0.583	0.805
		0.755	0.933	0.627
		0.882	0.56	0.77
		0.52	0.651	0.921
		0.848	0.713	0.645
		0.434	0.752	0.518
		0.792	0.759	0.791
		0.674	0.583	0.446
		0.472	0.511	0.697
		0.377	0.446	0.545
		0.579	0.451	0.768
		0.717	0.764	0.613
		0.609	0.594	0.712
		0.484	0.417	0.64
		0.824	0.552	0.443
		0.497	0.51	0.765
		0.63	0.478	0.616
		0.635	0.891	0.425
		0.715	0.577	0.462
		0.691	0.706	0.774
		0.531	0.711	0.742
		0.533	0.83	0.835
		0.714	0.553	0.639
		0.863	0.749	0.542
		0.687	0.585	0.779
		0.48	0.771	0.763
		0.655	0.506	0.481
		0.616	0.751	0.667
		0.476	0.57	0.776
		0.715	0.774	0.742
		0.657	0.642	0.518
		0.336	0.785	0.747
		0.723	0.474	0.916
		0.377	0.736	0.89
		0.472	0.939	0.439
		0.543	0.752	0.666
		0.775	0.628	0.617
		0.453	0.772	0.745
		0.497	0.53	0.637
		0.609	0.752	0.672
		0.603	0.657	0.697
		0.83	0.732	0.769
		0.417	0.713	0.742
		0.696	0.896	0.747
		0.952	0.738	0.213
		0.888	0.579	0.57
		0.495	0.83	0.638
		0.865	0.696	0.684
		0.558	0.798	0.617
		0.745	0.814	0.657
		0.895	0.866	0.721
		0.522	0.545	0.638
		0.596	0.404	0.842
		0.47	0.476	0.634
		0.943	0.828	0.557
		0.812	0.481	0.4
		0.632	0.503	0.695
		0.486	0.649	0.888
		0.786	0.64	0.681
		0.599	0.448	0.64
		0.709	0.785	0.605
		0.409	0.488	0.436
		0.616	0.704	0.77
		0.811	0.933	0.451
		0.411	0.813	0.362
		0.284	0.549	0.537
		0.723	0.737	0.78
		0.79	0.957	0.467
		0.723	0.524	0.27
		0.956	0.476	0.709
		0.672	0.809	0.819
		0.445	0.241	0.828
		0.777	0.724	0.598
		0.862	0.859	0.923
		0.736	0.608	0.644
		0.898	0.767	0.764
		0.534	0.663	0.783
		0.544	0.687	0.799
		0.918	0.687	0.528
		0.604	0.596	0.535
		0.633	0.524	0.694
		0.617	0.376	0.426
		0.743	0.677	0.527
		0.529	0.713	0.551
		0.53	0.676	0.841
		0.692	0.354	0.598
		0.744	0.713	0.375
		0.676	0.511	0.772
		0.545	0.578	0.844
		0.725	0.15	0.588
		0.701	0.468	0.857
		0.87	0.767	0.602
		0.239	0.79	0.907
		0.443	0.49	0.685
		0.634	0.881	0.517
		0.742	0.687	0.778
		0.783	0.969	0.636
		0.869	0.814	0.56
		0.477	0.785	0.726
		0.702	0.829	0.839
		0.663	0.729	0.537
		0.815	0.507	0.693
		0.851	0.821	0.496
		0.44	0.812	0.964
		0.585	0.665	0.793
		0.668	0.847	0.829
		0.552	0.806	0.775
		0.48	0.703	0.807
		0.604	0.59	0.896
		0.925	0.955	0.751
		0.815	0.795	0.728
		0.758	0.519	0.685
		0.763	0.576	0.854
		0.561	0.927	0.49
		0.658	0.612	0.708
		0.245	0.657	0.876
		0.365	0.46	0.878
		0.497	0.739	0.538
		0.803	0.621	0.692
		0.714	0.946	0.966
		0.375	0.697	0.682
		0.853	0.746	0.591
		0.816	0.93	0.593
		0.432	0.889	0.886
		0.445	0.926	0.825
		0.691	0.587	0.753
		0.471	0.733	0.864
		0.25	0.729	0.661
		0.86	0.909	0.623
		0.95	0.644	0.871
		0.306	0.758	0.573
		0.852	0.916	0.912
		0.355	1	0.56
		0.689	0.651	0.84
		0.878	0.844	0.685
		0.775	0.753	0.728
		0.775	0.556	0.733
		0.751	0.9	0.608
		0.739	0.886	0.489
		0.772	0.746	0.806
		0.692	0.8	0.908
		0.628	0.881	0.713
		0.723	0.673	0.585
		0.938	0.904	0.63
		0.7	0.932	0.602
		0.812	0.646	0.609
		0.644	0.627	0.901
		0.857	0.659	0.66
		0.636	0.696	0.681
		0.562	0.602	0.535
		0.619	0.607	0.904
		0.811	0.808	0.751
		0.754	0.418	0.615
		0.734	0.736	0.603
		0.619	0.836	0.551
		0.627	0.717	0.649
		0.651	0.834	0.663
		0.494	0.833	0.412
		0.814	0.85	0.418
		0.585	0.878	0.673
		0.742	0.642	0.895
		0.398	0.74	0.659
		0.6	0.782	0.718
		0.821	0.511	0.75
		0.555	0.551	0.585
		0.68	0.819	0.792
		0.738	0.486	0.758
		0.606	0.517	0.705
		0.795	0.467	0.77
		0.546	0.606	0.667
		0.806	0.307	0.407
		0.599	0.536	0.66
		0.662	0.863	0.807
		0.578	0.806	0.519
		0.846	0.716	0.735
		0.557	0.779	0.659
		0.649	0.811	0.783
		0.493	0.945	0.959
		0.807	0.82	0.709
		0.896	0.861	0.318
		0.431	0.674	0.691
		0.747	0.686	0.747
		0.61	0.674	0.877
		0.413	0.551	0.616
		0.671	0.625	0.923
		0.651	0.539	0.74
		0.701	0.348	0.707
		0.738	0.716	0.674
		0.732	0.739	0.906
		0.864	0.849	0.591
		0.631	0.498	0.797
		0.46	0.663	0.861
		0.366	0.933	0.677
		0.429	0.961	0.537
		0.695	0.494	0.712
		0.553	0.807	0.5
		0.733	0.721	0.525
		0.479	0.845	0.318
		0.363	0.422	0.852
		0.799	0.349	0.887
		0.448	0.712	0.753
		0.53	0.776	0.775
		0.916	0.454	0.479
		0.729	0.534	0.957
		0.315	0.645	0.421
		0.77	0.723	0.749
		0.896	0.764	0.683
		0.72	0.618	0.757
		0.912	0.701	0.751
		0.815	0.832	0.835
		0.678	0.871	0.556
		0.651	0.907	0.901
		0.6	0.747	0.668
		0.664	0.4	0.404
		0.564	0.867	0.712
		0.541	0.62	0.797
		0.678	0.936	0.411
		0.866	0.604	0.811
		0.673	0.758	0.88
		0.884	0.671	0.426
		0.653	0.47	0.571
		0.687	0.892	0.719
		0.604	0.867	0.692
		0.759	0.466	0.622
		0.72	0.768	0.737
		0.722	0.732	0.916
		0.594	0.749	0.857
		0.74	0.834	0.807
		0.704	0.955	0.445
		0.882	0.756	0.704
		0.568	0.811	0.684
		0.447	0.581	0.912
		0.769	0.587	0.802
		0.662	0.325	0.305
		0.742	0.479	0.6
		0.787	0.434	0.662
		0.568	0.708	0.529
		0.829	0.551	0.821
		0.785	0.921	0.849
		0.799	0.855	0.675
		0.873	0.578	0.623
		0.472	0.488	0.658
		0.594	0.988	0.584
		0.841	0.9	0.866
		0.814	0.633	0.826
		0.88	0.681	0.87
		0.653	0.642	0.787
		0.376	0.677	0.884
		0.97	0.731	0.87
		0.871	0.514	0.827
		0.749	0.843	0.826
		0.6	0.825	0.857
		0.756	0.667	0.406
		0.746	0.699	0.712
		0.575	0.382	0.464
		0.735	0.411	0.724
		0.74	0.616	0.688
		0.989	0.674	0.568
		0.745	0.595	0.765
		0.916	0.604	0.889
		0.462	0.483	0.739
		0.357	0.643	0.836
		0.833	0.818	0.629
		0.636	0.719	0.582
		0.843	0.749	0.663
		0.825	0.651	0.683
		0.716	0.63	0.628
		0.715	0.377	0.687
		0.701	0.684	0.844
		0.516	0.606	0.58
		0.817	0.56	0.585
		0.664	0.729	0.523
		0.702	0.789	0.962
		0.794	0.44	0.601
		0.935	0.616	0.548
		0.83	0.876	0.743
		0.739	0.839	0.386
		0.789	0.706	0.85
		0.761	0.788	0.564
		0.517	0.806	0.536
		0.564	0.695	0.844
		0.771	0.826	0.774
		0.289	0.789	0.591
		0.862	0.901	0.522
		0.647	0.496	0.702
		0.707	0.965	0.847
		0.542	0.838	0.54
		0.712	0.527	0.778
		0.721	0.61	0.949
		0.668	0.649	0.666
		0.641	0.437	0.769
		0.843	0.84	0.517
		0.786	0.46	0.513
		0.439	0.514	0.757
		0.414	0.616	0.506
		0.276	0.871	0.72
		0.709	0.916	0.648
		0.519	0.927	0.905
		0.74	0.821	0.53
		0.642	0.772	0.859
		0.832	0.582	0.618
		0.896	0.678	0.824
		0.729	0.689	0.404
		0.615	0.636	0.732
		0.628	0.796	0.601
		0.703	0.41	0.747
		0.55	0.611	0.594
		0.783	0.567	0.869
		0.579	0.786	0.803
		0.578	0.936	0.614
		0.762	0.646	0.411
		0.652	0.831	0.657
		0.821	0.855	0.468
		0.642	0.562	0.632
		0.891	0.817	0.584
		0.862	0.837	0.81
		0.878	0.807	0.792
		0.474	0.736	0.645
		0.514	0.701	0.603
		0.553	0.584	0.444
		0.584	0.51	0.608
		0.76	0.603	0.56
		0.429	0.697	0.917
		0.638	0.425	0.568
		0.979	0.793	0.496
		0.677	0.734	0.612
		0.541	0.483	0.701
		0.29	0.615	0.458
		0.682	0.797	0.848
		0.683	0.923	0.446
		0.625	0.921	0.716
		0.574	0.766	0.686
		0.59	0.645	0.124
		0.871	0.822	0.721
		0.719	0.735	0.757
		0.925	0.85	0.686
		0.824	0.802	0.77
		0.928	0.918	0.801
		0.54	0.541	0.848
		0.524	0.718	0.525
		0.392	0.843	0.745
		0.596	0.855	0.784
		0.496	0.641	0.931
		0.921	0.536	0.554
		0.723	0.514	0.744
		0.735	0.627	0.653
		0.804	0.603	0.928
		0.746	0.87	0.685
		0.666	0.762	0.5
		0.726	0.6	0.582
		0.944	0.8	0.975
		0.495	0.805	0.724
		0.633	0.744	0.901
		0.378	0.362	0.781
		0.74	0.984	0.813
		0.602	0.569	0.826
		0.919	0.753	0.52
		0.877	0.671	0.682
		0.9	0.621	0.712
		0.921	0.642	0.733
		0.539	0.444	0.723
		0.615	0.602	0.643
		0.655	0.751	0.544
		0.378	0.453	0.443
		0.652	0.785	0.662
		0.415	0.916	0.672
		0.732	0.791	0.467
		0.894	0.651	0.776
		0.79	0.86	0.446
		0.835	0.47	0.894
		0.908	0.783	0.372
		0.584	0.622	0.671
		0.55	0.636	0.609
		0.853	0.731	0.57
		0.648	0.68	0.841
		0.767	0.772	0.79
		0.487	0.631	0.565
		0.552	0.451	0.748
		0.687	0.811	0.687
		0.826	0.826	0.597
		0.919	0.614	0.722
		0.605	0.52	0.777
		0.373	0.936	0.466
		0.81	0.693	0.642
		0.586	0.364	0.963
		0.463	0.968	0.715
		0.8	0.639	0.526
		0.905	0.613	0.381
		0.825	0.935	0.78
		0.718	0.865	0.583
		0.924	0.596	0.631
		0.741	0.86	0.58
		0.723	0.827	0.559
		0.784	0.71	0.914
		0.494	0.91	0.566
		0.881	0.857	0.786
		0.468	0.59	0.307
		0.91	0.868	0.451
		0.307	0.79	0.463
		0.482	0.571	0.562
		0.68	0.826	0.528
		0.836	0.811	0.591
		0.793	0.827	0.641
		0.547	0.844	0.456
		0.735	0.98	0.841
		0.948	0.606	0.625
		0.763	0.814	0.863
		0.839	0.397	0.321
		0.524	0.923	0.41
		0.584	0.872	0.74
		0.586	0.769	0.786
		0.502	0.669	0.441
		0.803	0.967	0.668
		0.106	0.607	0.844
		0.557	0.647	0.502
		0.551	0.704	0.837
		0.915	0.753	0.74
		0.81	0.665	0.351
		0.793	0.808	0.71
		0.793	0.699	0.554
		0.736	0.712	0.466
		0.619	0.702	0.591
		0.578	0.669	0.836
		0.754	0.854	0.658
		0.532	0.892	0.468
		0.759	0.304	0.613
		0.427	0.894	0.769
		0.728	0.82	0.851
		0.802	0.819	0.508
		0.82	0.493	0.749
		0.719	0.714	0.685
		0.6	0.401	0.584
		0.584	0.933	0.915
		0.546	0.533	0.954
		0.707	0.715	0.619
		0.496	0.36	0.403
		0.579	0.546	0.546
		0.59	0.902	0.882
		0.837	0.786	0.619
		0.531	0.936	0.963
		0.403	0.876	0.896
		0.716	0.876	0.599
		0.737	0.367	0.65
		0.797	0.564	0.815
		0.552	0.512	0.585
		0.513	0.394	0.619
		0.467	0.607	0.397
		0.731	0.814	0.758
		0.489	0.73	0.754
		0.474	0.64	0.634
		0.727	0.727	0.525
		0.604	0.554	0.86
		0.755	0.649	0.8
		0.769	0.404	0.748
		0.682	0.384	0.793
		0.638	0.928	0.752
		0.523	0.408	0.439
		0.476	0.858	0.579
		0.566	0.917	0.58
		0.989	0.572	0.32
		0.547	0.929	0.635
		0.628	0.596	0.618
		0.676	0.818	0.649
		0.771	0.789	0.668
		0.435	0.518	0.603
		0.762	0.736	0.63
		0.685	0.494	0.454
		0.671	0.777	0.621
		0.59	0.772	0.95
		0.865	0.713	0.771
		0.704	0.618	0.374
		0.329	0.788	0.796
		0.442	0.256	0.821
		0.765	0.704	0.857
		0.829	0.908	0.832
		0.931	0.468	0.686
		0.754	0.816	0.925
		0.658	0.491	0.71
		0.695	0.8	0.665
		0.578	0.714	0.672
		0.29	0.488	0.346
		0.809	0.534	0.734
		0.505	0.777	0.698
		0.965	0.67	0.715
		0.757	0.818	0.689
		0.791	0.681	0.203
		0.538	0.423	0.656
		0.348	0.463	0.973
		0.659	0.566	0.485
		0.694	0.96	0.755
		0.787	0.641	0.697
		0.573	0.616	0.907
		0.635	0.756	0.624
		0.677	0.923	0.807
		0.543	0.687	0.606
		0.471	0.628	0.731
		0.719	0.584	0.665
		0.562	0.682	0.734
		0.884	0.555	0.793
		0.703	0.671	0.84
		0.93	0.94	0.497
		0.237	0.397	0.653
		0.809	0.499	0.605
		0.217	0.885	0.978
		0.352	0.796	0.855
		0.272	0.705	0.566
		0.417	0.692	0.692
		0.873	0.752	0.754
		0.607	0.779	0.744
		0.716	0.814	0.903
		0.691	0.704	0.896
		0.551	0.655	0.694
		0.505	0.813	0.558
		0.892	0.839	0.962
		0.652	0.692	0.508
		0.48	0.665	0.858
		0.511	0.654	0.57
		0.775	0.749	0.803
		0.938	0.816	0.8
		0.8	0.535	0.847
		0.755	0.677	0.83
		0.582	0.455	0.802
		0.681	0.662	0.57
		0.718	0.883	0.573
		0.979	0.453	0.531
		0.818	0.68	0.836
		0.769	0.687	0.846
		0.751	0.614	0.762
		0.641	0.791	0.654
		0.73	0.527	0.876
		0.586	0.714	0.809
		0.596	0.725	0.828
		0.932	0.907	0.884
		0.773	0.903	0.416
		0.743	0.849	0.622
		0.776	0.901	0.885
		0.729	0.596	0.729
		0.539	0.746	0.749
		0.235	0.802	0.761
		0.429	0.658	0.78
		0.799	0.729	0.564
		0.638	0.721	0.775
		0.646	0.776	0.807
		0.533	0.489	0.778
		0.884	0.423	0.617
		0.453	0.808	0.663
		0.377	0.624	0.908
		0.59	0.752	0.892
		0.736	0.884	0.448
		0.67	0.536	0.647
		0.627	0.523	0.856
		0.466	0.852	0.844
		0.877	0.13	0.775
		0.716	0.838	0.847
		0.81	0.668	0.752
		0.644	0.859	0.587
		0.482	0.846	0.718
		0.699	0.922	0.69
		0.693	0.39	0.723
		0.59	0.747	0.74
		0.745	0.836	0.534
		0.725	0.744	0.849
		0.517	0.898	0.778
		0.676	0.758	0.901
		0.601	0.889	0.684
		0.8	0.762	0.638
		0.973	0.585	0.825
		0.398	0.599	0.755
		0.499	0.609	0.583
		0.924	0.707	0.578
		0.721	0.588	0.8
		0.739	0.696	0.838
		0.712	0.78	0.534
		0.653	0.74	0.573
		0.426	0.527	0.62
		0.306	0.78	0.581
		0.682	0.786	0.618
		0.575	0.902	0.727
		0.805	0.501	0.544
		0.838	0.564	0.857
		0.587	0.758	0.788
		0.687	0.55	0.742
		0.559	0.675	0.912
		0.571	0.5	0.645
		0.425	0.363	0.548
		0.932	0.579	0.571
		0.664	0.738	0.699
		0.753	0.786	0.742
		0.555	0.217	0.461
		0.807	0.609	0.678
		0.48	0.464	0.877
		0.616	0.57	0.477
		0.342	0.835	0.779
		0.75	0.5	0.621
		0.82	0.76	0.668
		0.694	0.856	0.507
		0.772	0.789	0.634
		0.617	0.921	0.675
		0.822	0.496	0.631
		0.529	0.875	0.452
		0.73	0.75	0.776
		0.53	0.58	0.626
		0.6	0.763	0.871
		0.572	0.541	0.857
		0.851	0.898	0.75
		0.876	0.474	0.698
		0.64	0.696	0.518
		0.901	0.379	0.34
		0.856	0.882	0.853
		0.781	0.621	0.337
		0.743	0.723	0.818
		0.852	0.9	0.619
		0.794	0.87	0.769
		0.831	0.886	0.623
		0.75	0.357	0.199
		0.704	0.793	0.905
		0.559	0.602	0.836
		0.539	0.753	0.717
		0.46	0.984	0.771
		0.534	0.77	0.739
		0.77	0.795	0.207
		0.595	0.371	0.527
		0.555	0.484	0.657
		0.813	0.515	0.618
		0.576	0.639	0.798
		0.571	0.418	0.855
		0.609	0.756	0.532
		0.757	0.708	0.753
		0.59	0.418	0.917
		0.56	0.598	0.635
		0.654	0.718	0.628
		0.788	0.586	0.595
		0.67	0.519	0.686
		0.757	0.706	0.621
		0.723	0.716	0.752
		0.788	0.578	0.544
		0.904	0.656	0.835
		0.849	0.887	0.425
		0.848	0.791	0.706
		0.511	0.808	0.375
		0.602	0.638	0.941
		0.672	0.925	0.745
		0.528	0.731	0.862
		0.57	0.729	0.365
		0.367	0.818	0.361
		0.736	0.467	0.576
		0.916	0.951	0.649
		0.331	0.64	0.878
		0.328	0.578	0.736
		0.491	0.67	0.799
		0.491	0.903	0.597
		0.823	0.802	0.836
		0.581	0.898	0.553
		0.516	0.556	0.746
		0.818	0.709	0.777
		0.713	0.709	0.372
		0.771	0.921	0.562
		0.785	0.757	0.624
		0.495	0.621	0.878
		0.517	0.827	0.927
		0.518	0.679	0.704
		0.817	0.716	0.866
		0.708	0.803	0.395
		0.685	0.465	0.923
		0.696	0.645	0.586
		0.889	0.477	0.547
		0.27	0.806	0.846
		0.774	0.763	0.826
		0.923	0.599	0.752
		0.531	0.728	0.818
		0.621	0.974	0.907
		0.337	0.865	0.808
		0.613	0.459	0.63
		0.55	0.863	0.812
		0.468	0.867	0.68
		0.85	0.437	0.803
		0.721	0.611	0.902
		0.538	0.737	0.489
		0.711	0.538	0.786
		0.598	0.937	0.535
		0.642	0.764	0.689
		0.467	0.744	0.711
		0.605	0.845	0.527
		0.931	0.693	0.53
		0.297	0.677	0.781
		0.404	0.653	0.638
		0.47	0.595	0.795
		0.458	0.801	0.506
		0.706	0.53	0.499
		0.777	0.731	0.678
		0.406	0.523	0.643
		0.761	0.847	0.79
		0.876	0.473	0.681
		0.676	0.92	0.642
		0.729	0.95	0.708
		0.804	0.782	0.635
		0.92	0.549	0.292
		0.794	0.723	0.541
		0.704	0.855	0.708
		0.687	0.475	0.518
		0.415	0.564	0.626
		0.608	0.711	0.5
		0.591	0.972	0.791
		0.726	0.327	0.535
		0.72	0.682	0.667
		0.605	0.671	0.945
		0.28	0.611	0.901
		0.793	0.696	0.55
		0.775	0.69	0.272
		0.567	0.826	0.597
		0.444	0.807	0.726
		0.818	0.425	0.955
		0.566	0.448	0.484
		0.644	0.572	0.638
		0.422	0.654	0.616
		0.728	0.596	0.837
		0.625	0.979	0.815
		0.861	0.638	0.773
		0.357	0.843	0.829
		0.606	0.452	0.601
		0.923	0.474	0.746
		0.707	0.585	0.796
		0.58	0.837	0.763
		0.759	0.525	0.447
		0.672	0.885	0.602
		0.593	0.73	0.884
		0.887	0.923	0.737
		0.63	0.739	0.625
		0.872	0.585	0.513
		0.834	0.721	0.863
		0.415	0.766	0.601
		0.84	0.657	0.566
		0.851	0.572	0.635
		0.647	0.739	0.721
		0.838	0.716	0.739
		0.634	0.492	0.484
		0.64	0.815	0.664
		0.687	0.847	0.697
		0.58	0.897	0.718
		0.646	0.847	0.684
		0.743	0.486	0.902
		0.868	0.656	0.506
		0.654	0.563	0.722
		0.708	0.886	0.753
		0.784	0.544	0.368
		0.563	0.908	0.54
		0.567	0.601	0.538
		0.713	0.736	0.662
		0.962	0.418	0.69
		0.497	0.705	0.728
		0.974	0.201	0.633
		0.703	0.716	0.754
		0.917	0.59	0.733
		0.814	0.506	0.738
		0.826	0.895	0.509
		0.783	0.601	0.485
		0.811	0.731	0.706
		0.743	0.667	0.78
		0.561	0.429	0.764
		0.585	0.686	0.865
		0.483	0.555	0.635
		0.663	0.428	0.564
		0.939	0.676	0.618
		0.387	0.62	0.631
		0.83	0.95	0.615
		0.73	0.892	0.756
		0.583	0.816	0.74
		0.753	0.546	0.464
		0.493	0.42	0.814
		0.714	0.927	0.521
		0.124	0.687	0.654
		0.602	0.857	0.754
		0.831	0.74	0.62
		0.5	0.864	0.11
		0.421	0.644	0.961
		0.741	0.645	0.746
		0.623	0.672	0.39
		0.553	0.455	0.531
		0.543	0.526	0.637
		0.468	0.584	0.644
		0.772	0.584	0.785
		0.581	0.728	0.572
		0.66	0.706	0.67
		0.693	0.748	0.464
		0.632	0.747	0.923
		0.737	0.687	0.65
		0.862	0.439	0.792
		0.74	0.451	0.723
		0.66	0.65	0.123
		0.849	0.808	0.843
		0.88	0.515	0.882
		0.473	0.433	0.636
		0.787	0.507	0.811
		0.669	0.778	0.726
		0.475	0.618	0.722
		0.547	0.314	0.727
		0.656	0.499	0.475
		0.796	0.796	0.579
		0.441	0.547	0.865
		0.696	0.725	0.626
		0.793	0.539	0.876
		0.165	0.65	0.788
		0.678	0.641	0.643
		0.582	0.517	0.521
		0.576	0.486	0.619
		0.67	0.791	0.917
		0.713	0.587	0.782
		0.82	0.631	0.408
		0.79	0.803	0.728
		0.251	0.754	0.651
		0.941	0.517	0.634
		0.682	0.907	0.427
		0.51	0.783	0.903
		0.727	0.76	0.458
		0.479	0.559	0.393
		0.52	0.655	0.714
		0.484	0.866	0.91
[truncated: 9,809 more rows]

## Sheet: ΔcetZ3
			Roudness
		ΔcetZ3
		1hr	3hr	6hr
		0.603	0.781	0.786
		0.676	0.623	0.401
		0.909	0.594	0.64
		0.786	0.704	0.88
		0.949	0.51	0.573
		0.903	0.678	0.858
		0.896	0.653	0.865
		0.454	0.192	0.605
		0.547	0.483	0.836
		0.682	0.772	0.509
		0.885	0.638	0.42
		0.521	0.713	0.495
		0.849	0.729	0.3
		0.693	0.363	0.786
		0.46	0.657	0.878
		0.776	0.773	0.981
		0.714	0.713	0.573
		0.5	0.827	0.742
		0.648	0.71	0.615
		0.716	0.626	0.774
		0.885	0.902	0.79
		0.597	0.391	0.638
		0.602	0.673	0.732
		0.742	0.994	0.595
		0.926	0.537	0.786
		0.897	0.658	0.799
		0.681	0.696	0.824
		0.412	0.596	0.977
		0.819	0.782	0.969
		0.759	0.356	0.481
		0.486	0.766	0.625
		0.779	0.85	0.34
		0.658	0.479	0.361
		0.838	0.645	0.813
		0.894	0.568	0.574
		0.86	0.627	0.431
		0.681	0.745	0.879
		0.829	0.73	0.645
		0.61	0.779	0.73
		0.74	0.858	0.854
		0.579	0.713	0.408
		0.612	0.764	0.853
		0.628	0.895	0.628
		0.973	0.788	0.55
		0.837	0.497	0.715
		0.42	0.737	0.59
		0.806	0.566	0.436
		0.697	0.898	0.554
		0.953	0.597	0.801
		0.556	0.648	0.654
		0.645	0.955	0.599
		0.817	0.735	0.661
		0.73	0.384	0.697
		0.709	0.62	0.562
		0.766	0.544	0.937
		0.476	0.592	0.543
		0.777	0.771	0.807
		0.596	0.616	0.919
		0.919	0.979	0.577
		0.475	0.697	0.67
		0.603	0.799	0.946
		0.787	0.623	0.579
		0.876	0.659	0.602
		0.473	0.367	0.61
		0.532	0.634	0.725
		0.871	0.507	0.748
		0.593	0.444	0.716
		0.548	0.557	0.566
		0.881	0.681	0.592
		0.565	0.621	0.545
		0.551	0.92	0.886
		0.594	0.686	0.405
		0.875	0.853	0.913
		0.759	0.747	0.923
		0.935	0.672	0.712
		0.795	0.748	0.654
		0.645	0.561	0.484
		0.787	0.589	0.569
		0.658	0.633	0.831
		0.839	0.761	0.808
		0.911	0.536	0.51
		0.819	0.469	0.803
		0.524	0.604	0.825
		0.523	0.575	0.544
		0.594	0.836	0.728
		0.704	0.723	0.557
		0.722	0.911	0.816
		0.846	0.611	0.739
		0.637	0.812	0.7
		0.868	0.835	0.861
		0.835	0.734	0.758
		0.726	0.524	0.872
		0.908	0.908	0.571
		0.62	0.684	0.645
		0.753	0.627	0.79
		0.934	0.515	0.853
		0.738	0.747	0.629
		0.706	0.754	0.929
		0.856	0.514	0.797
		0.521	0.537	0.548
		0.946	0.487	0.53
		0.627	0.633	0.617
		0.133	0.854	0.341
		0.616	0.766	0.823
		0.591	0.684	0.481
		0.634	0.639	0.775
		0.596	0.679	0.724
		0.936	0.838	0.433
		0.715	0.828	0.587
		0.497	0.731	0.736
		0.322	0.792	0.613
		0.628	0.934	0.597
		0.945	0.764	0.655
		0.974	0.853	0.403
		0.814	0.371	0.682
		0.722	0.634	0.78
		0.88	0.326	0.907
		0.275	0.772	0.483
		0.689	0.764	0.765
		0.721	0.891	0.59
		0.919	0.398	0.826
		0.717	0.674	0.812
		0.885	0.778	0.754
		0.568	0.933	0.35
		0.504	0.826	0.555
		0.828	0.808	0.708
		0.772	0.53	0.585
		0.769	0.456	0.762
		0.553	0.5	0.609
		0.692	0.703	0.126
		0.539	0.64	0.752
		0.673	0.44	0.756
		0.778	0.891	0.533
		0.707	0.656	0.802
		0.746	0.961	0.833
		0.708	0.56	0.503
		0.806	0.505	0.672
		0.733	0.343	0.714
		0.724	0.901	0.809
		0.752	0.677	0.694
		0.4	0.637	0.659
		0.509	0.499	0.558
		0.926	0.605	0.91
		0.825	0.671	0.852
		0.775	0.639	0.793
		0.924	0.726	0.762
		0.539	0.462	0.912
		0.902	0.548	0.485
		0.551	0.948	0.79
		0.654	0.717	0.698
		0.785	0.471	0.676
		0.915	0.865	0.766
		0.791	0.745	0.675
		0.95	0.974	0.852
		0.453	0.867	0.511
		0.718	0.723	0.519
		0.656	0.907	0.616
		0.898	0.6	0.564
		0.919	0.662	0.785
		0.882	0.649	0.654
		0.823	0.788	0.573
		0.685	0.463	0.664
		0.593	0.475	0.484
		0.822	0.515	0.845
		0.798	0.802	0.584
		0.275	0.594	0.472
		0.868	0.847	0.416
		0.746	0.745	0.894
		0.33	0.614	0.697
		0.913	0.952	0.546
		0.789	0.713	0.675
		0.759	0.385	0.613
		0.77	0.772	0.892
		0.708	0.749	0.869
		0.869	0.875	0.624
		0.716	0.717	0.764
		0.419	0.797	0.525
		0.57	0.694	0.687
		0.921	0.566	0.351
		0.651	0.328	0.669
		0.82	0.879	0.694
		0.476	0.937	0.558
		0.53	0.463	0.821
		0.851	0.751	0.685
		0.944	0.543	0.613
		0.72	0.483	0.854
		0.821	0.386	0.463
		0.636	0.629	0.647
		0.799	0.823	0.887
		0.861	0.616	0.517
		0.556	0.531	0.568
		0.708	0.549	0.822
		0.595	0.87	0.588
		0.769	0.493	0.601
		0.61	0.797	0.51
		0.525	0.665	0.578
		0.701	0.422	0.889
		0.938	0.514	0.504
		0.466	0.684	0.86
		0.308	0.606	0.563
		0.908	0.571	0.807
		0.609	0.753	0.667
		0.943	0.8	0.757
		0.941	0.712	0.852
		0.81	0.667	0.881
		0.938	0.785	0.714
		0.415	0.701	0.868
		0.321	0.41	0.904
		0.845	0.886	0.585
		0.585	0.658	0.782
		0.582	0.798	0.743
		0.701	0.665	0.324
		0.789	0.389	0.753
		0.656	0.812	0.61
		0.526	0.58	0.601
		0.629	0.488	0.473
		0.574	0.561	0.502
		0.459	0.384	0.617
		0.839	0.694	0.712
		0.851	0.971	0.392
		0.632	0.601	0.815
		0.743	0.824	0.828
		0.486	0.954	0.634
		0.791	0.499	0.377
		0.639	0.915	0.836
		0.815	0.536	0.791
		0.593	0.92	0.636
		0.917	0.653	0.54
		0.649	0.802	0.91
		0.634	0.799	0.568
		0.798	0.558	0.965
		0.884	0.469	0.477
		0.718	0.84	0.699
		0.146	0.744	0.625
		0.606	0.509	0.972
		0.385	0.862	0.452
		0.667	0.429	0.714
		0.865	0.383	0.679
		0.962	0.48	0.478
		0.602	0.69	0.907
		0.847	0.886	0.663
		0.371	0.841	0.658
		0.68	0.81	0.567
		0.573	0.902	0.674
		0.794	0.663	0.779
		0.405	0.546	0.379
		0.868	0.895	0.58
		0.753	0.634	0.824
		0.649	0.713	0.543
		0.939	0.736	0.412
		0.34	0.542	0.571
		0.773	0.446	0.92
		0.38	0.921	0.796
		0.23	0.785	0.679
		0.872	0.952	0.805
		0.847	0.723	0.632
		0.857	0.861	0.897
		0.7	0.671	0.909
		0.453	0.836	0.568
		0.466	0.474	0.87
		0.769	0.736	0.587
		0.694	0.678	0.859
		0.906	0.56	0.937
		0.534	0.859	0.901
		0.718	0.678	0.602
		0.69	0.355	0.984
		0.576	0.853	0.636
		0.51	0.766	0.921
		0.739	0.693	0.582
		0.677	0.408	0.903
		0.688	0.758	0.725
		0.667	0.683	0.699
		0.844	0.933	0.782
		0.65	0.843	0.675
		0.865	0.676	0.773
		0.765	0.884	0.682
		0.8	0.725	0.802
		0.838	0.364	0.947
		0.696	0.749	0.829
		0.626	0.715	0.636
		0.964	0.297	0.886
		0.762	0.898	0.623
		0.337	0.556	0.369
		0.728	0.993	0.309
		0.765	0.467	0.563
		0.801	0.533	0.683
		0.618	0.893	0.803
		0.913	0.677	0.728
		0.514	0.674	0.772
		0.491	0.566	0.611
		0.563	0.616	0.617
		0.844	0.848	0.549
		0.531	0.846	0.371
		0.713	0.928	0.681
		0.58	0.741	0.803
		0.959	0.842	0.609
		0.697	0.417	0.672
		0.841	0.747	0.763
		0.437	0.799	0.546
		0.698	0.865	0.913
		0.702	0.772	0.562
		0.902	0.589	0.661
		0.807	0.52	0.959
		0.626	0.684	0.782
		0.727	0.753	0.478
		0.853	0.72	0.347
		0.801	0.814	0.612
		0.872	0.78	0.952
		0.896	0.801	0.465
		0.901	0.451	0.66
		0.568	0.558	0.651
		0.968	0.772	0.376
		0.804	0.32	0.626
		0.605	0.551	0.82
		0.81	0.689	0.754
		0.692	0.604	0.367
		0.537	0.675	0.855
		0.872	0.905	0.852
		0.561	0.921	0.791
		0.856	0.465	0.85
		0.738	0.762	0.589
		0.579	0.793	0.615
		0.823	0.453	0.439
		0.966	0.623	0.611
		0.788	0.697	0.674
		0.778	0.67	0.604
		0.675	0.56	0.866
		0.633	0.532	0.84
		0.579	0.872	0.623
		0.942	0.641	0.539
		0.78	0.725	0.539
		0.751	0.498	0.583
		0.774	0.586	0.803
		0.625	0.941	0.281
		0.476	0.291	0.677
		0.782	0.618	0.883
		0.648	0.827	0.322
		0.621	0.557	0.858
		0.894	0.425	0.472
		0.487	0.691	0.685
		0.776	0.594	0.596
		0.837	0.543	0.643
		0.574	0.657	0.583
		0.56	0.792	0.624
		0.817	0.734	0.755
		0.592	0.784	0.586
		0.504	0.689	0.719
		0.799	0.891	0.555
		0.869	0.591	0.708
		0.436	0.796	0.678
		0.659	0.537	0.736
		0.516	0.375	0.772
		0.656	0.633	0.772
		0.638	0.838	0.852
		0.631	0.758	0.4
		0.761	0.58	0.955
		0.935	0.636	0.662
		0.879	0.619	0.76
		0.466	0.765	0.682
		0.665	0.797	0.803
		0.729	0.795	0.798
		0.552	0.888	0.607
		0.607	0.448	0.782
		0.827	0.825	0.836
		0.624	0.827	0.549
		0.47	0.607	0.625
		0.507	0.776	0.532
		0.671	0.645	0.573
		0.645	0.946	0.893
		0.693	0.845	0.78
		0.797	0.912	0.77
		0.803	0.866	0.693
		0.723	0.738	0.888
		0.765	0.961	0.345
		0.79	0.79	0.509
		0.799	0.621	0.765
		0.864	0.783	0.759
		0.822	0.708	0.515
		0.629	0.56	0.745
		0.669	0.796	0.58
		0.928	0.631	0.81
		0.923	0.656	0.752
		0.479	0.599	0.815
		0.574	0.608	0.772
		0.917	0.865	0.649
		0.886	0.657	0.87
		0.603	0.614	0.663
		0.768	0.85	0.64
		0.715	0.61	0.802
		0.545	0.664	0.496
		0.802	0.871	0.74
		0.537	0.397	0.857
		0.4	0.799	0.777
		0.878	0.64	0.265
		0.755	0.858	0.523
		0.451	0.772	0.765
		0.791	0.895	0.393
		0.679	0.877	0.685
		0.758	0.731	0.502
		0.667	0.68	0.735
		0.862	0.165	0.389
		0.651	0.589	0.723
		0.673	0.806	0.547
		0.783	0.699	0.631
		0.591	0.585	0.524
		0.696	0.859	0.616
		0.885	0.555	0.625
		0.797	0.506	0.695
		0.675	0.829	0.884
		0.723	0.845	0.854
		0.611	0.583	0.493
		0.905	0.785	0.773
		0.677	0.911	0.673
		0.796	0.646	0.955
		0.412	0.859	0.682
		0.558	0.716	0.634
		0.605	0.651	0.731
		0.864	0.801	0.824
		0.535	0.925	0.78
		0.567	0.737	0.428
		0.654	0.623	0.906
		0.857	0.425	0.48
		0.581	0.447	0.8
		0.664	0.85	0.51
		0.499	0.749	0.933
		0.919	0.908	0.513
		0.899	0.733	0.82
		0.517	0.451	0.877
		0.581	0.718	0.875
		0.738	0.881	0.441
		0.943	0.744	0.675
		0.924	0.702	0.749
		0.935	0.931	0.304
		0.665	0.597	0.773
		0.675	0.655	0.515
		0.573	0.617	0.578
		0.741	0.771	0.284
		0.837	0.905	0.792
		0.832	0.782	0.978
		0.866	0.499	0.529
		0.872	0.384	0.57
		0.847	0.414	0.692
		0.796	0.624	0.608
		0.906	0.704	0.823
		0.883	0.973	0.805
		0.673	0.611	0.509
		0.964	0.74	0.715
		0.827	0.754	0.414
		0.425	0.897	0.961
		0.527	0.675	0.971
		0.759	0.367	0.983
		0.688	0.749	0.687
		0.993	0.491	0.581
		0.398	0.542	0.473
		0.64	0.646	0.595
		0.96	0.693	0.962
		0.729	0.916	0.715
		0.528	0.423	0.711
		0.932	0.649	0.32
		0.95	0.601	0.868
		0.657	0.517	0.803
		0.838	0.735	0.696
		0.623	0.979	0.584
		0.832	0.61	0.724
		0.723	0.766	0.785
		0.815	0.716	0.89
		0.81	0.652	0.743
		0.824	0.688	0.898
		0.737	0.521	0.696
		0.622	0.269	0.547
		0.905	0.496	0.968
		0.744	0.334	0.479
		0.708	0.518	0.863
		0.718	0.952	0.42
		0.784	0.509	0.733
		0.61	0.49	0.781
		0.704	0.5	0.708
		0.871	0.766	0.394
		0.642	0.716	0.553
		0.793	0.62	0.382
		0.866	0.415	0.499
		0.907	0.628	0.706
		0.628	0.464	0.833
		0.573	0.663	0.869
		0.502	0.82	0.639
		0.704	0.606	0.787
		0.572	0.791	0.797
		0.84	0.755	0.457
		0.872	0.468	0.878
		0.783	0.402	0.808
		0.911	0.848	0.594
		0.51	0.559	0.465
		0.668	0.828	0.727
		0.726	0.716	0.463
		0.66	0.668	0.61
		0.884	0.919	0.7
		0.926	0.779	0.642
		0.82	0.719	0.598
		0.824	0.831	0.558
		0.625	0.902	0.752
		0.734	0.743	0.924
		0.74	0.809	0.909
		0.781	0.551	0.499
		0.813	0.864	0.957
		0.851	0.722	0.692
		0.882	0.752	0.919
		0.631	0.671	0.545
		0.908	0.521	0.825
		0.901	0.974	0.522
		0.472	0.872	0.712
		0.728	0.791	0.665
		0.561	0.789	0.889
		0.559	0.843	0.498
		0.826	0.446	0.731
		0.844	0.726	0.734
		0.671	0.927	0.466
		0.683	0.866	0.727
		0.764	0.785	0.775
		0.711	0.797	0.53
		0.895	0.369	0.384
		0.853	0.719	0.557
		0.689	0.883	0.828
		0.871	0.543	0.993
		0.796	0.73	0.745
		0.703	0.871	0.698
		0.628	0.64	0.531
		0.733	0.764	0.821
		0.634	0.851	0.616
		0.718	0.614	0.782
		0.946	0.855	0.76
		0.559	0.909	0.498
		0.744	0.41	0.55
		0.653	0.513	0.51
		0.688	0.475	0.711
		0.745	0.819	0.424
		0.672	0.661	0.911
		0.646	0.488	0.599
		0.843	0.964	0.989
		0.671	0.522	0.89
		0.834	0.829	0.657
		0.843	0.884	0.753
		0.372	0.439	0.579
		0.745	0.688	0.85
		0.841	0.983	0.501
		0.617	0.903	0.97
		0.909	0.518	0.712
		0.546	0.786	0.482
		0.883	0.423	0.953
		0.894	0.746	0.657
		0.801	0.819	0.785
		0.754	0.575	0.596
		0.76	0.717	0.752
		0.452	0.868	0.846
		0.552	0.388	0.813
		0.87	0.667	0.508
		0.724	0.485	0.811
		0.828	0.618	0.716
		0.768	0.645	0.819
		0.783	0.937	0.924
		0.648	0.563	0.65
		0.852	0.783	0.751
		0.753	0.728	0.765
		0.735	0.929	0.506
		0.793	0.709	0.569
		0.885	0.463	0.594
		0.635	0.459	0.555
		0.711	0.624	0.871
		0.648	0.78	0.328
		0.536	0.68	0.726
		0.799	0.839	0.564
		0.634	0.758	0.873
		0.726	0.892	0.428
		0.85	0.863	0.792
		0.742	0.824	0.891
		0.817	0.64	0.693
		0.744	0.985	0.571
		0.92	0.631	0.377
		0.67	0.589	0.743
		0.739	0.639	0.744
		0.789	0.843	0.73
		0.632	0.681	0.666
		0.784	0.768	0.5
		0.789	0.782	0.796
		0.581	0.579	0.927
		0.82	0.716	0.63
		0.496	0.84	0.505
		0.601	0.883	0.902
		0.912	0.934	0.933
		0.596	0.767	0.765
		0.627	0.743	0.941
		0.65	0.459	0.843
		0.761	0.675	0.902
		0.74	0.815	0.458
		0.553	0.91	0.976
		0.854	0.74	0.621
		0.894	0.702	0.72
		0.725	0.766	0.762
		0.67	0.578	0.652
		0.623	0.638	0.593
		0.705	0.809	0.887
		0.398	0.836	0.813
		0.447	0.618	0.637
		0.726	0.388	0.476
		0.911	0.579	0.945
		0.898	0.77	0.654
		0.72	0.589	0.624
		0.823	0.728	0.831
		0.588	0.669	0.908
		0.922	0.679	0.788
		0.796	0.736	0.909
		0.841	0.877	0.461
		0.713	0.637	0.717
		0.633	0.75	0.892
		0.925	0.649	0.555
		0.878	0.669	0.722
		0.814	0.853	0.869
		0.575	0.723	0.789
		0.707	0.778	0.789
		0.869	0.493	0.64
		0.849	0.771	0.909
		0.657	0.545	0.895
		0.709	0.792	0.503
		0.817	0.776	0.685
		0.562	0.676	0.406
		0.407	0.847	0.879
		0.894	0.658	0.636
		0.767	0.779	0.509
		0.852	0.743	0.848
		0.948	0.86	0.57
		0.674	0.735	0.586
		0.647	0.627	0.703
		0.752	0.569	0.414
		0.734	0.659	0.578
		0.618	0.434	0.703
		0.779	0.344	0.676
		0.818	0.729	0.695
		0.887	0.633	0.888
		0.454	0.624	0.532
		0.711	0.612	0.863
		0.73	0.669	0.669
		0.943	0.823	0.836
		0.746	0.873	0.783
		0.43	0.817	0.821
		0.902	0.886	0.44
		0.533	0.677	0.627
		0.731	0.38	0.568
		0.341	0.508	0.757
		0.912	0.426	0.758
		0.861	0.746	0.953
		0.709	0.845	0.67
		0.606	0.728	0.567
		0.693	0.801	0.714
		0.968	0.769	0.754
		0.952	0.794	0.881
		0.614	0.699	0.821
		0.722	0.657	0.446
		0.686	0.635	0.712
		0.785	0.741	0.493
		0.584	0.712	0.828
		0.636	0.901	0.763
		0.69	0.769	0.97
		0.829	0.613	0.622
		0.491	0.765	0.508
		0.665	0.715	0.576
		0.881	0.766	0.863
		0.653	0.665	0.931
		0.566	0.61	0.594
		0.857	0.787	0.64
		0.656	0.598	0.548
		0.769	0.663	0.819
		0.819	0.809	0.721
		0.667	0.39	0.746
		0.479	0.653	0.78
		0.843	0.898	0.582
		0.674	0.952	0.669
		0.898	0.818	0.482
		0.722	0.709	0.953
		0.645	0.673	0.848
		0.845	0.604	0.879
		0.753	0.85	0.492
		0.605	0.683	0.542
		0.873	0.815	0.605
		0.943	0.295	0.579
		0.807	0.603	0.49
		0.819	0.546	0.598
		0.792	0.783	0.747
		0.713	0.61	0.619
		0.764	0.687	0.381
		0.69	0.9	0.77
		0.791	0.978	0.788
		0.518	0.542	0.312
		0.834	0.588	0.823
		0.793	0.612	0.648
		0.947	0.847	0.574
		0.621	0.892	0.876
		0.698	0.779	0.756
		0.722	0.849	0.629
		0.444	0.757	0.762
		0.911	0.759	0.624
		0.253	0.517	0.912
		0.421	0.469	0.696
		0.65	0.61	0.478
		0.781	0.594	0.862
		0.958	0.832	0.467
		0.782	0.831	0.354
		0.77	0.474	0.579
		0.603	0.895	0.756
		0.821	0.911	0.388
		0.772	0.71	0.83
		0.33	0.749	0.74
		0.686	0.735	0.502
		0.571	0.867	0.608
		0.632	0.496	0.495
		0.633	0.696	0.615
		0.928	0.526	0.486
		0.854	0.753	0.849
		0.709	0.803	0.702
		0.79	0.53	0.588
		0.695	0.335	0.869
		0.574	0.492	0.847
		0.95	0.571	0.431
		0.871	0.65	0.832
		0.837	0.771	0.533
		0.666	0.618	0.851
		0.685	0.685	0.748
		0.67	0.756	0.901
		0.746	0.319	0.717
		0.927	0.636	0.8
		0.736	0.865	0.479
		0.859	0.607	0.644
		0.625	0.553	0.801
		0.718	0.634	0.613
		0.904	0.781	0.456
		0.834	0.787	0.693
		0.672	0.513	0.541
		0.756	0.727	0.709
		0.654	0.893	0.481
		0.735	0.931	0.387
		0.715	0.803	0.621
		0.844	0.633	0.623
		0.555	0.876	0.769
		0.757	0.903	0.404
		0.778	0.645	0.51
		0.974	0.931	0.625
		0.568	0.938	0.427
		0.476	0.551	0.645
		0.879	0.58	0.59
		0.839	0.783	0.315
		0.739	0.955	0.644
		0.453	0.628	0.848
		0.701	0.791	0.552
		0.602	0.595	0.766
		0.747	0.725	0.395
		0.506	0.719	0.957
		0.569	0.833	0.64
		0.759	0.579	0.867
		0.491	0.843	0.752
		0.589	0.716	0.805
		0.862	0.621	0.721
		0.936	0.803	0.677
		0.558	0.852	0.773
		0.703	0.545	0.516
		0.76	0.521	0.322
		0.441	0.831	0.631
		0.574	0.699	0.708
		0.741	0.734	0.478
		0.809	0.629	0.579
		0.921	0.905	0.339
		0.445	0.596	0.487
		0.275	0.676	0.818
		0.654	0.655	0.454
		0.764	0.874	0.476
		0.826	0.617	0.407
		0.813	0.992	0.422
		0.709	0.559	0.225
		0.754	0.868	0.387
		0.872	0.586	0.425
		0.816	0.689	0.188
		0.731	0.898	0.564
		0.925	0.699	0.317
		0.726	0.681	0.219
		0.795	0.794	0.285
		0.705	0.351	0.359
		0.705	0.745	0.37
		0.869	0.685	0.191
		0.805	0.926	0.501
		0.632	0.776	0.58
		0.448	0.556	0.335
		0.771	0.49	0.918
		0.759	0.877	0.808
		0.934	0.641	0.382
		0.448	0.847	0.838
		0.738	0.616	0.688
		0.695	0.902	0.293
		0.77	0.655	0.535
		0.832	0.874	0.828
		0.74	0.68	0.564
		0.603	0.921	0.867
		0.916	0.928	0.671
		0.841	0.372	0.622
		0.839	0.654	0.765
		0.859	0.729	0.804
		0.95	0.783	0.748
		0.907	0.756	0.629
		0.834	0.796	0.706
		0.954	0.697	0.772
		0.832	0.619	0.77
		0.57	0.624	0.545
		0.849	0.839	0.653
		0.772	0.9	0.641
		0.882	0.616	0.587
		0.497	0.634	0.848
		0.644	0.664	0.832
		0.801	0.863	0.773
		0.812	0.769	0.614
		0.599	0.778	0.849
		0.635	0.903	0.833
		0.688	0.618	0.577
		0.852	0.575	0.385
		0.637	0.43	0.957
		0.714	0.652	0.87
		0.749	0.406	0.498
		0.748	0.76	0.754
		0.824	0.652	0.632
		0.724	0.63	0.821
		0.456	0.741	0.617
		0.681	0.668	0.746
		0.849	0.616	0.728
		0.738	0.825	0.552
		0.7	0.594	0.474
		0.848	0.6	0.824
		0.547	0.625	0.724
		0.795	0.897	0.801
		0.57	0.84	0.543
		0.557	0.639	0.71
		0.917	0.71	0.54
		0.871	0.876	0.728
		0.423	0.821	0.621
		0.772	0.693	0.536
		0.799	0.925	0.767
		0.591	0.758	0.842
		0.552	0.864	0.957
		0.681	0.477	0.881
		0.854	0.781	0.498
		0.613	0.452	0.742
		0.614	0.793	0.675
		0.592	0.938	0.556
		0.714	0.538	0.905
		0.798	0.503	0.966
		0.904	0.579	0.768
		0.866	0.56	0.64
		0.446	0.687	0.672
		0.691	0.675	0.589
		0.477	0.584	0.282
		0.744	0.599	0.759
		0.628	0.827	0.929
		0.581	0.836	0.797
		0.754	0.788	0.803
		0.708	0.602	0.73
		0.804	0.467	0.785
		0.63	0.468	0.923
		0.817	0.928	0.762
		0.735	0.858	0.479
		0.605	0.572	0.894
		0.626	0.712	0.456
		0.785	0.776	0.713
		0.881	0.767	0.832
		0.824	0.795	0.883
		0.897	0.675	0.77
		0.638	0.506	0.635
		0.545	0.925	0.556
		0.839	0.687	0.701
		0.69	0.579	0.876
		0.938	0.878	0.684
		0.522	0.76	0.497
		0.799	0.701	0.329
		0.852	0.858	0.918
		0.8	0.565	0.784
		0.923	0.796	0.81
		0.39	0.947	0.884
		0.464	0.47	0.708
		0.725	0.619	0.518
		0.897	0.821	0.664
		0.731	0.752	0.568
		0.667	0.876	0.677
		0.792	0.778	0.6
		0.512	0.698	0.806
		0.817	0.788	0.562
		0.737	0.924	0.83
		0.486	0.886	0.792
		0.471	0.784	0.545
		0.785	0.908	0.759
		0.832	0.734	0.785
		0.723	0.62	0.849
		0.683	0.52	0.709
		0.607	0.575	0.599
		0.514	0.874	0.654
		0.707	0.857	0.834
		0.557	0.603	0.472
		0.955	0.795	0.748
		0.573	0.749	0.664
		0.577	0.8	0.911
		0.748	0.66	0.547
		0.634	0.633	0.326
		0.78	0.75	0.717
		0.901	0.411	0.644
		0.599	0.827	0.364
		0.717	0.971	0.739
		0.787	0.621	0.793
		0.564	0.806	0.704
		0.681	0.389	0.917
		0.779	0.944	0.71
		0.752	0.651	0.85
		0.811	0.83	0.609
		0.52	0.631	0.685
		0.983	0.85	0.537
		0.651	0.757	0.556
		0.433	0.632	0.837
		0.573	0.742	0.749
		0.876	0.606	0.72
		0.695	0.741	0.843
		0.816	0.752	0.828
		0.727	0.901	0.427
		0.71	0.381	0.615
		0.887	0.553	0.324
		0.64	0.853	0.851
		0.517	0.928	0.944
		0.387	0.713	0.627
		0.753	0.712	0.6
		0.717	0.72	0.789
		0.907	0.863	0.759
		0.494	0.863	0.737
		0.895	0.871	0.965
		0.654	0.842	0.737
		0.771	0.29	0.625
		0.643	0.858	0.845
		0.799	0.414	0.739
		0.654	0.684	0.308
		0.612	0.73	0.8
		0.43	0.475	0.867
		0.778	0.869	0.737
		0.76	0.804	0.504
		0.788	0.783	0.981
		0.504	0.577	0.961
		0.839	0.395	0.722
		0.766	0.805	0.879
		0.742	0.911	0.651
		0.643	0.738	0.611
		0.844	0.951	0.723
		0.761	0.686	0.872
		0.405	0.603	0.886
		0.871	0.629	0.715
		0.68	0.762	0.72
		0.607	0.882	0.959
		0.622	0.437	0.979
		0.312	0.551	0.759
		0.806	0.704	0.594
		0.817	0.745	0.601
		0.21	0.77	0.657
		0.912	0.601	0.606
		0.763	0.693	0.588
		0.308	0.973	0.903
		0.838	0.854	0.897
		0.684	0.724	0.593
		0.558	0.823	0.786
		0.755	0.415	0.775
		0.764	0.696	0.59
		0.893	0.558	0.789
		0.725	0.654	0.433
		0.781	0.906	0.561
		0.726	0.803	0.66
		0.604	0.722	0.858
		0.784	0.591	0.61
		0.408	0.684	0.932
		0.981	0.87	0.899
		0.534	0.764	0.78
		0.688	0.707	0.672
		0.627	0.566	0.761
		0.542	0.76	0.824
		0.368	0.276	0.506
		0.547	0.743	0.816
		0.768	0.525	0.764
		0.515	0.827	0.874
		0.76	0.933	0.839
		0.659	0.649	0.815
		0.669	0.942	0.674
		0.824	0.915	0.861
		0.833	0.493	0.932
		0.894	0.148	0.581
		0.677	0.577	0.924
		0.803	0.653	0.827
		0.668	0.619	0.808
		0.831	0.576	0.853
		0.924	0.649	0.73
		0.915	0.621	0.872
		0.87	0.863	0.791
		0.411	0.706	0.574
		0.755	0.837	0.385
		0.895	0.61	0.868
		0.759	0.686	0.861
		0.524	0.665	0.638
		0.665	0.555	0.595
		0.868	0.643	0.782
		0.904	0.518	0.882
		0.608	0.531	0.82
		0.852	0.708	0.921
		0.794	0.566	0.7
		0.859	0.624	0.685
		0.549	0.723	0.567
		0.598	0.689	0.851
		0.792	0.903	0.677
		0.679	0.848	0.593
		0.745	0.955	0.816
		0.801	0.765	0.728
		0.763	0.678	0.651
		0.563	0.586	0.953
		0.805	0.58	0.531
		0.656	0.592	0.446
		0.751	0.629	0.659
		0.437	0.753	0.707
		0.802	0.87	0.747
		0.887	0.565	0.635
		0.781	0.676	0.456
		0.643	0.691	0.821
		0.701	0.528	0.668
		0.865	0.727	0.89
		0.675	0.863	0.725
		0.198	0.612	0.894
		0.883	0.686	0.843
		0.468	0.811	0.543
		0.752	0.315	0.809
		0.756	0.848	0.862
		0.523	0.842	0.91
		0.729	0.554	0.606
		0.738	0.812	0.614
		0.962	0.894	0.459
		0.75	0.717	0.499
		0.635	0.889	0.836
		0.76	0.762	0.319
		0.251	0.744	0.527
		0.746	0.593	0.909
		0.712	0.903	0.677
		0.873	0.803	0.592
		0.748	0.698	0.475
		0.792	0.725	0.856
		0.584	0.56	0.819
		0.9	0.702	0.741
		0.759	0.885	0.519
		0.815	0.528	0.542
		0.706	0.835	0.367
		0.927	0.759	0.655
		0.607	0.629	0.609
		0.76	0.803	0.624
		0.823	0.761	0.77
		0.554	0.774	0.897
		0.724	0.878	0.551
		0.557	0.773	0.563
		0.731	0.526	0.706
		0.828	0.929	0.626
		0.703	0.615	0.486
		0.784	0.622	0.799
		0.697	0.825	0.741
		0.732	0.538	0.802
		0.59	0.78	0.766
		0.654	0.581	0.517
		0.924	0.328	0.651
		0.791	0.674	0.892
		0.693	0.777	0.833
		0.795	0.691	0.539
		0.953	0.709	0.675
		0.531	0.835	0.517
		0.84	0.936	0.765
		0.702	0.799	0.579
		0.743	0.786	0.693
		0.464	0.402	0.745
		0.608	0.586	0.648
		0.862	0.728	0.358
		0.95	0.773	0.701
		0.748	0.761	0.426
		0.702	0.682	0.728
		0.833	0.621	0.803
		0.867	0.551	0.663
		0.735	0.806	0.983
		0.691	0.481	0.387
		0.844	0.597	0.874
		0.539	0.791	0.704
		0.621	0.785	0.85
		0.491	0.539	0.82
		0.495	0.828	0.605
		0.498	0.486	0.887
		0.535	0.332	0.703
		0.631	0.836	0.446
		0.588	0.446	0.696
		0.52	0.778	0.414
		0.487	0.65	0.913
		0.672	0.771	0.855
		0.656	0.436	0.763
		0.534	0.648	0.717
		0.853	0.629	0.887
		0.891	0.695	0.62
		0.598	0.487	0.821
		0.768	0.741	0.1
		0.855	0.468	0.871
		0.699	0.754	0.418
		0.81	0.621	0.679
		0.675	0.492	0.701
		0.807	0.895	0.538
		0.626	0.941	0.619
		0.773	0.823	0.568
		0.471	0.698	0.793
		0.621	0.495	0.697
		0.819	0.747	0.649
		0.66	0.293	0.929
		0.647	0.754	0.852
		0.686	0.763	0.733
		0.539	0.82	0.682
		0.735	0.717	0.621
		0.671	0.752	0.266
		0.768	0.695	0.577
		0.83	0.804	0.627
		0.601	0.606	0.602
		0.683	0.488	0.327
		0.499	0.75	0.589
		0.612	0.773	0.93
		0.813	0.663	0.629
		0.729	0.665	0.811
		0.859	0.794	0.637
		0.954	0.634	0.679
		0.844	0.872	0.665
		0.508	0.715	0.427
		0.642	0.748	0.679
		0.509	0.509	0.511
		0.698	0.616	0.562
		0.874	0.724	0.405
		0.915	0.743	0.527
		0.722	0.52	0.654
		0.485	0.633	0.873
		0.477	0.744	0.923
		0.902	0.47	0.381
		0.468	0.786	0.614
		0.766	0.705	0.671
		0.823	0.69	0.724
		0.631	0.471	0.503
		0.609	0.79	0.699
		0.544	0.835	0.509
		0.693	0.837	0.729
		0.612	0.718	0.663
		0.594	0.887	0.455
		0.809	0.505	0.935
		0.625	0.409	0.819
		0.601	0.562	0.764
		0.807	0.854	0.809
		0.808	0.733	0.645
		0.733	0.479	0.305
		0.775	0.829	0.697
		0.456	0.695	0.482
		0.445	0.347	0.818
		0.797	0.64	0.813
		0.851	0.359	0.653
		0.812	0.775	0.787
		0.582	0.782	0.719
		0.467	0.425	0.875
		0.644	0.581	0.856
		0.561	0.699	0.923
		0.945	0.693	0.798
		0.51	0.867	0.881
		0.642	0.689	0.513
		0.617	0.641	0.322
		0.802	0.541	0.807
		0.659	0.397	0.795
		0.688	0.506	0.613
		0.635	0.882	0.72
		0.553	0.56	0.862
		0.39	0.666	0.777
		0.912	0.686	0.835
		0.431	0.356	0.729
		0.684	0.75	0.626
		0.715	0.619	0.657
		0.748	0.7	0.948
		0.75	0.758	0.822
		0.732	0.796	0.888
		0.638	0.493	0.393
		0.608	0.804	0.703
		0.625	0.799	0.93
		0.657	0.719	0.593
		0.657	0.883	0.893
		0.958	0.436	0.889
		0.759	0.844	0.319
		0.644	0.64	0.41
		0.768	0.297	0.682
		0.816	0.93	0.686
		0.704	0.911	0.685
		0.835	0.835	0.616
		0.676	0.734	0.631
		0.865	0.462	0.384
		0.948	0.585	0.89
		0.801	0.403	0.58
		0.916	0.76	0.744
		0.737	0.691	0.72
		0.832	0.807	0.481
		0.93	0.395	0.772
		0.68	0.492	0.613
		0.532	0.596	0.618
		0.858	0.626	0.932
		0.602	0.294	0.573
		0.573	0.684	0.772
		0.873	0.981	0.652
		0.547	0.5	0.785
		0.582	0.778	0.676
		0.757	0.94	0.86
		0.808	0.469	0.669
		0.681	0.754	0.781
		0.782	0.818	0.717
		0.94	0.643	0.506
		0.479	0.868	0.693
		0.739	0.473	0.734
		0.613	0.659	0.537
		0.525	0.683	0.857
		0.528	0.78	0.63
		0.511	0.746	0.849
		0.839	0.652	0.485
		0.91	0.542	0.749
		0.669	0.46	0.471
		0.779	0.706	0.891
		0.927	0.934	0.793
		0.495	0.696	0.721
		0.735	0.903	0.845
		0.63	0.621	0.897
		0.939	0.797	0.938
		0.649	0.863	0.492
		0.648	0.783	0.409
		0.814	0.735	0.845
		0.87	0.691	0.765
		0.88	0.45	0.696
		0.879	0.898	0.672
			0.713	0.648
		0.479	0.671	0.506
		0.604	0.521	0.873
		0.407	0.827	0.597
		0.857	0.725	0.55
		0.719	0.678	0.596
		0.819	0.797	0.593
		0.569	0.884	0.536
		0.697	0.669	0.835
		0.862	0.46	0.616
		0.687	0.695	0.571
		0.612	0.601	0.697
		0.608	0.582	0.601
		0.532	0.854	0.626
		0.587	0.843	0.674
		0.736	0.526	0.722
		0.815	0.502	0.726
		0.9	0.77	0.489
		0.644	0.721	0.548
		0.732	0.554	0.72
		0.533	0.581	0.959
		0.667	0.814	0.737
		0.818	0.382	0.618
		0.672	0.5	0.467
		0.459	0.683	0.484
		0.802	0.738	0.82
		0.741	0.521	0.77
		0.371	0.865	0.57
		0.849	0.564	0.777
		0.64	0.67	0.453
		0.786	0.632	0.864
		0.464	0.57	0.755
		0.403	0.822	0.913
		0.858	0.807	0.951
		0.659	0.775	0.695
		0.865	0.507	0.881
		0.573	0.593	0.581
		0.48	0.748	0.52
		0.582	0.832	0.75
		0.429	0.686	0.536
		0.801	0.71	0.858
		0.928	0.579	0.505
		0.682	0.425	0.488
		0.764	0.774	0.935
		0.985	0.802	0.464
		0.877	0.714	0.819
		0.477	0.873	0.841
		0.729	0.831	0.536
		0.521	0.524	0.796
		0.559	0.459	0.751
		0.692	0.572	0.634
		0.508	0.588	0.585
		0.493	0.517	0.682
		0.593	0.439	0.773
		0.542	0.61	0.821
		0.631	0.871	0.723
		0.795	0.91	0.831
		0.318	0.91	0.822
		0.821	0.601	0.418
		0.578	0.645	0.669
		0.749	0.834	0.551
		0.631	0.449	0.424
		0.728	0.662	0.518
		0.412	0.637	0.84
		0.508	0.559	0.841
		0.765	0.731	0.502
		0.412	0.773	0.818
		0.719	0.683	0.675
		0.445	0.788	0.694
		0.851	0.748	0.875
		0.771	0.728	0.758
		0.662	0.544	0.73
		0.88	0.815	0.756
		0.906	0.699	0.645
		0.373	0.78	0.736
		0.567	0.854	0.754
		0.98	0.602	0.522
		0.631	0.753	0.48
		0.874	0.946	0.513
		0.934	0.533	0.79
		0.348	0.597	0.56
		0.399	0.778	0.558
		0.909	0.774	0.661
		0.529	0.582	0.52
		0.599	0.786	0.376
		0.597	0.491	0.564
		0.336	0.686	0.628
		0.881	0.547	0.738
		0.606	0.548	0.565
		0.708	0.829	0.501
		0.632	0.721	0.632
		0.931	0.507	0.618
		0.598	0.339	0.698
		0.646	0.837	0.748
		0.45	0.76	0.708
		0.51	0.685	0.678
		0.767	0.766	0.819
		0.856	0.54	0.637
		0.857	0.755	0.785
		0.563	0.732	0.647
		0.464	0.564	0.858
		0.45	0.811	0.838
		0.613	0.77	0.965
		0.649	0.66	0.595
		0.805	0.428	0.53
		0.884	0.77	0.44
		0.749	0.851	0.832
		0.592	0.632	0.805
		0.6	0.555	0.958
		0.493	0.809	0.525
		0.439	0.437	0.609
		0.881	0.735	0.637
		0.525	0.858	0.567
		0.671	0.889	0.704
		0.664	0.85	0.477
		0.791	0.658	0.887
		0.487	0.733	0.54
		0.755	0.69	0.601
		0.819	0.653	0.631
		0.67	0.364	0.604
		0.859	0.567	0.925
		0.718	0.531	0.923
		0.421	0.862	0.578
		0.911	0.837	0.57
		0.63	0.605	0.475
		0.912	0.852	0.777
		0.739	0.601	0.559
		0.528	0.428	0.945
		0.513	0.889	0.761
		0.559	0.371	0.499
		0.613	0.463	0.527
		0.733	0.748	0.552
		0.695	0.659	0.324
		0.575	0.84	0.75
		0.746	0.796	0.719
		0.674	0.936	0.63
		0.917	0.924	0.709
		0.887	0.717	0.947
		0.942	0.799	0.483
		0.612	0.667	0.575
		0.75	0.526	0.798
		0.68	0.461	0.518
		0.667	0.517	0.688
		0.635	0.586	0.793
		0.541	0.716	0.573
		0.775	0.431	0.531
		0.758	0.615	0.545
		0.73	0.502	0.324
		0.678	0.651	0.419
		0.704	0.387	0.566
		0.571	0.752	0.586
		0.854	0.659	0.871
		0.341	0.503	0.834
		0.41	0.689	0.36
		0.49	0.617	0.9
		0.684	0.74	0.499
		0.882	0.783	0.382
		0.554	0.707	0.64
		0.379	0.664	0.653
		0.511	0.535	0.536
		0.839	0.502	0.67
		0.529	0.879	0.712
		0.794	0.721	0.656
		0.833	0.608	0.756
		0.314	0.569	0.773
		0.828	0.535	0.4
		0.604	0.493	0.577
		0.891	0.645	0.556
		0.69	0.579	0.505
		0.863	0.371	0.538
		0.797	0.368	0.575
		0.862	0.869	0.507
		0.851	0.35	0.852
		0.683	0.784	0.721
		0.579	0.8	0.965
		0.518	0.693	0.651
		0.736	0.732	0.395
		0.722	0.743	0.592
		0.607	0.803	0.738
		0.516	0.565	0.604
		0.467	0.752	0.423
		0.308	0.69	0.596
		0.739	0.775	0.974
		0.865	0.5	0.763
		0.561	0.569	0.773
		0.78	0.886	0.49
		0.458	0.746	0.525
		0.486	0.88	0.249
		0.509	0.749	0.543
		0.484	0.904	0.492
		0.499	0.414	0.786
		0.701	0.598	0.63
		0.56	0.634	0.718
		0.836	0.683	0.759
		0.887	0.544	0.754
		0.548	0.797	0.715
		0.729	0.513	0.864
		0.576	0.861	0.447
		0.77	0.626	0.519
		0.606	0.713	0.492
		0.816	0.519	0.401
		0.483	0.557	0.574
		0.896	0.506	0.75
		0.755	0.583	0.413
		0.906	0.67	0.661
		0.966	0.668	0.874
		0.933	0.667	0.667
		0.576	0.618	0.834
		0.665	0.392	0.828
		0.861	0.325	0.529
		0.89	0.595	0.837
		0.738	0.702	0.912
		0.451	0.737	0.966
		0.571	0.796	0.542
		0.728	0.598	0.803
		0.502	0.874	0.672
		0.594	0.787	0.639
		0.847	0.524	0.758
		0.75	0.71	0.622
		0.455	0.741	0.836
		0.739	0.729	0.571
		0.718	0.883	0.905
		0.346	0.405	0.263
		0.672	0.603	0.763
		0.583	0.937	0.92
		0.298	0.647	0.769
		0.29	0.505	0.583
		0.61	0.852	0.582
		0.83	0.596	0.733
		0.823	0.674	0.942
		0.824	0.731	0.417
		0.618	0.648	0.732
		0.89	0.378	0.655
		0.651	0.479	0.245
		0.446	0.671	0.779
		0.587	0.62	0.799
		0.845	0.493	0.588
		0.649	0.638	0.46
		0.765	0.436	0.561
		0.718	0.922	0.845
		0.56	0.549	0.732
		0.661	0.966	0.599
		0.379	0.758	0.656
		0.442	0.826	0.696
		0.802	0.511	0.614
		0.832	0.688	0.674
		0.577	0.803	0.847
		0.689	0.745	0.817
		0.683	0.725	0.435
		0.747	0.856	0.607
		0.636	0.819	0.582
		0.875	0.786	0.472
		0.446	0.746	0.539
		0.819	0.862	0.557
		0.84	0.774	0.659
		0.672	0.903	0.418
		0.687	0.709	0.814
		0.831	0.333	0.825
		0.9	0.857	0.715
		0.77	0.401	0.436
		0.587	0.583	0.752
		0.787	0.748	0.513
		0.906	0.798	0.713
		0.634	0.474	0.802
		0.557	0.71	0.441
		0.947	0.395	0.786
		0.463	0.912	0.638
		0.69	0.967	0.756
		0.947	0.566	0.8
		0.801	0.753	0.479
		0.386	0.638	0.665
		0.772	0.766	0.515
		0.912	0.718	0.721
		0.863	0.943	0.482
		0.644	0.803	0.516
		0.58	0.873	0.87
		0.821	0.798	0.635
		0.762	0.869	0.766
		0.959	0.771	0.957
		0.372	0.844	0.538
		0.48	0.665	0.591
		0.915	0.88	0.519
		0.297	0.479	0.406
		0.457	0.817	0.637
		0.868	0.68	0.939
		0.862	0.589	0.502
		0.88	0.821	0.692
		0.501	0.777	0.532
		0.604	0.627	0.563
		0.874	0.807	0.803
		0.869	0.776	0.75
		0.831	0.484	0.758
		0.405	0.803	0.693
		0.709	0.675	0.695
		0.862	0.616	0.661
		0.923	0.822	0.701
		0.871	0.478	0.78
		0.587	0.626	0.812
		0.687	0.643	0.764
		0.942	0.882	0.877
		0.445	0.706	0.892
		0.918	0.861	0.687
		0.527	0.762	0.976
		0.614	0.933	0.71
		0.768	0.705	0.942
		0.774	0.514	0.706
		0.377	0.896	0.768
		0.673	0.766	0.516
		0.573	0.374	0.411
		0.584	0.799	0.77
		0.33	0.661	0.398
		0.917	0.305	0.768
		0.455	0.56	0.739
		0.387	0.618	0.587
		0.603	0.587	0.536
		0.594	0.425	0.806
		0.704	0.836	0.602
		0.667	0.705	0.805
		0.508	0.669	0.515
		0.645	0.428	0.743
		0.606	0.507	0.786
		0.714	0.824	0.678
		0.533	0.384	0.769
		0.737	0.915	0.796
		0.445	0.596	0.666
		0.478	0.833	0.734
		0.52	0.617	0.689
		0.538	0.705	0.624
		0.779	0.764	0.819
		0.688	0.628	0.558
		0.749	0.661	0.826
		0.693	0.77	0.443
		0.888	0.806	0.692
		0.28	0.824	0.288
		0.925	0.709	0.969
		0.911	0.929	0.718
		0.556	0.659	0.594
		0.65	0.842	0.339
		0.591	0.538	0.545
		0.568	0.773	0.597
		0.634	0.711	0.634
		0.767	0.186	0.65
		0.847	0.616	0.542
		0.578	0.939	0.502
		0.526	0.572	0.6
		0.503	0.721	0.929
		0.858	0.709	0.456
		0.838	0.769	0.611
		0.707	0.574	0.774
		0.901	0.955	0.658
		0.673	0.572	0.814
		0.641	0.764	0.497
		0.292	0.702	0.576
		0.597	0.442	0.811
		0.727	0.717	0.775
		0.663	0.923	0.56
		0.763	0.456	0.818
		0.742	0.971	0.476
		0.919	0.224	0.798
		0.633	0.855	0.66
		0.945	0.922	0.867
		0.712	0.637	0.855
		0.628	0.832	0.58
		0.626	0.9	0.649
		0.745	0.62	0.859
		0.733	0.631	0.713
		0.783	0.841	0.515
		0.77	0.686	0.901
		0.744	0.455	0.629
		0.66	0.786	0.635
		0.883	0.772	0.535
		0.567	0.499	0.439
		0.911	0.59	0.773
		0.3	0.694	0.417
		0.599	0.895	0.961
		0.563	0.961	0.68
		0.896	0.821	0.751
		0.649	0.728	0.477
		0.485	0.794	0.67
		0.583	0.595	0.651
		0.666	0.588	0.547
		0.558	0.692	0.944
		0.458	0.84	0.507
		0.553	0.776	0.666
		0.626	0.578	0.795
		0.806	0.76	0.56
		0.873	0.755	0.829
		0.279	0.537	0.458
		0.599	0.542	0.721
		0.958	0.642	0.84
		0.337	0.372	0.614
		0.721	0.756	0.555
		0.931	0.854	0.689
		0.819	0.61	0.729
		0.677	0.808	0.776
		0.951	0.602	0.782
		0.567	0.439	0.775
		0.862	0.785	0.754
		0.657	0.775	0.55
		0.703	0.822	0.693
		0.668	0.933	0.588
		0.837	0.939	0.872
		0.593	0.815	0.911
		0.609	0.657	0.623
		0.712	0.749	0.436
		0.347	0.838	0.84
		0.271	0.886	0.575
		0.501	0.794	0.411
		0.513	0.426	0.784
		0.924	0.672	0.868
		0.498	0.78	0.324
		0.702	0.77	0.713
		0.679	0.795	0.748
		0.886	0.83	0.821
		0.699	0.792	0.472
		0.794	0.328	0.51
		0.576	0.702	0.432
		0.449	0.671	0.778
		0.731	0.884	0.783
		0.68	0.598	0.667
		0.821	0.786	0.609
		0.829	0.555	0.427
		0.733	0.548	0.674
		0.643	0.77	0.511
		0.876	0.654	0.662
		0.825	0.413	0.902
		0.884	0.633	0.78
		0.688		0.664
		0.738	0.25	0.657
		0.911	0.233	0.647
		0.585	0.616	0.466
		0.937	0.575	0.608
		0.668	0.553	0.762
		0.639	0.796	0.749
		0.843	0.735	0.513
		0.551	0.353	0.729
		0.754	0.835	0.891
		0.782	0.491	0.444
		0.893	0.684	0.759
		0.39	0.547	0.612
		0.548	0.748	0.784
		0.912	0.515	0.81
		0.95	0.556	0.741
		0.688	0.852	0.928
		0.572	0.434	0.779
		0.596	0.863	0.756
		0.592	0.762	0.696
		0.627	0.537	0.399
		0.604	0.706	0.824
		0.383	0.798	0.649
		0.922	0.628	0.389
		0.686	0.679	0.817
		0.434	0.4	0.767
		0.835	0.79	0.682
		0.646	0.627	0.903
		0.541	0.868	0.627
		0.495	0.604	0.74
		0.864	0.604	0.806
		0.924	0.436	0.556
		0.705	0.414	0.421
		0.535	0.772	0.838
		0.869	0.299	0.54
		0.788	0.318	0.768
		0.721	0.372	0.679
		0.772	0.968	0.798
		0.495	0.919	0.663
		0.521	0.488	0.503
		0.756	0.773	0.807
		0.622	0.459	0.493
		0.583	0.621	0.482
		0.826	0.447	0.451
		0.809	0.813	0.874
		0.768	0.378	0.694
		0.958	0.663	0.726
		0.428	0.322	0.685
		0.962	0.768	0.534
		0.511	0.572	0.835
		0.717	0.846	0.603
		0.878	0.596	0.885
		0.63	0.887	0.867
		0.581	0.791	0.762
		0.378	0.662	0.585
		0.825	0.795	0.99
		0.645	0.722	0.517
		0.438	0.423	0.611
		0.804	0.453	0.357
		0.736	0.668	0.434
		0.801	0.549	0.621
		0.86	0.727	0.854
		0.521	0.497	0.687
		0.673	0.813	0.411
		0.366	0.755	0.888
		0.546	0.755	0.593
		0.685	0.355	0.596
		0.545	0.89	0.7
		0.649	0.302	0.707
		0.672	0.556	0.854
		0.725	0.602	0.764
		0.712	0.519	0.34
		0.716	0.527	0.856
		0.753	0.866	0.839
		0.749	0.559	0.878
		0.887	0.8	0.483
		0.537	0.471	0.705
		0.863	0.451	0.841
		0.904	0.775	0.554
		0.803	0.738	0.775
		0.304	0.416	0.777
		0.685	0.679	0.883
		0.791	0.451	0.344
		0.938	0.734	0.69
		0.594	0.605	0.61
		0.656	0.432	0.648
		0.354	0.355	0.685
		0.533	0.565	0.925
		0.648	0.621	0.714
		0.743	0.624	0.755
		0.537	0.855	0.607
		0.516	0.603	0.821
		0.687	0.546	0.735
		0.876	0.57	0.788
		0.429	0.452	0.797
		0.403	0.54	0.743
		0.481	0.485	0.924
		0.471	0.572	0.592
		0.924	0.928	0.52
		0.354	0.691	0.528
		0.818	0.774	0.807
		0.766	0.959	0.658
		0.895	0.837	0.519
		0.508	0.704	0.585
		0.635	0.431	0.585
		0.521	0.362	0.51
		0.531	0.983	0.741
		0.673	0.62	0.622
		0.522	0.423	0.801
		0.727	0.633	0.747
		0.473	0.634	0.613
		0.659	0.829	0.551
		0.569	0.698	0.558
		0.492	0.777	0.559
		0.931	0.63	0.24
		0.95	0.759	0.603
		0.761	0.708	0.771
		0.909	0.772	0.643
		0.796	0.533	0.403
		0.675	0.618	0.556
		0.72	0.822	0.57
		0.371	0.406	0.589
		0.761	0.895	0.666
		0.694	0.447	0.914
		0.707	0.442	0.6
		0.78	0.72	0.529
		0.773	0.82	0.9
		0.925	0.51	0.881
		0.71	0.476	0.628
		0.463	0.623	0.956
		0.847	0.826	0.723
		0.452	0.165	0.463
		0.55	0.839	0.549
		0.571	0.782	0.455
		0.964	0.777	0.587
		0.608	0.518	0.801
		0.581	0.83	0.699
		0.901	0.726	0.661
		0.684	0.371	0.88
		0.48	0.883	0.717
		0.897	0.31	0.591
		0.345	0.789	0.592
		0.759	0.369	0.599
		0.891	0.534	0.781
		0.857	0.878	0.698
		0.666	0.983	0.731
		0.521	0.278	0.813
		0.652	0.362	0.793
		0.868	0.571	0.629
		0.513	0.332	0.816
		0.642	0.448	0.384
		0.822	0.316	0.565
		0.489	0.675	0.715
		0.765	0.833	0.756
		0.757	0.874	0.865
		0.872	0.578	0.605
		0.711	0.692	0.837
		0.82	0.567	0.758
		0.835	0.427	0.684
		0.803	0.768	0.491
		0.576	0.644	0.787
		0.668	0.689	0.824
		0.596	0.629	0.611
		0.571	0.752	0.427
		0.718	0.64	0.688
		0.77	0.776	0.824
		0.712	0.506	0.807
		0.803	0.839	0.366
		0.744	0.681	0.712
		0.638	0.496	0.621
		0.542	0.662	0.608
		0.935	0.79	0.894
		0.537	0.379	0.928
		0.5	0.558	0.542
		0.875	0.897	0.808
		0.449	0.701	0.728
		0.757	0.616	0.652
		0.538	0.855	0.848
		0.783	0.612	0.807
		0.489	0.657	0.723
		0.863	0.682	0.487
		0.863	0.285	0.811
		0.498	0.887	0.6
		0.567	0.806	0.705
		0.531	0.911	0.868
		0.52	0.617	0.945
		0.706	0.904	0.812
		0.245	0.762	0.537
		0.823	0.799	0.8
		0.476	0.337	0.869
		0.42	0.545	0.659
		0.745	0.794	0.682
		0.69	0.874	0.769
		0.701	0.569	0.696
		0.704	0.801	0.465
		0.598	0.665	0.528
		0.384	0.65	0.802
		0.771	0.439	0.731
		0.597	0.81	0.663
		0.606	0.762	0.761
		0.663	0.388	0.674
		0.628	0.49	0.718
		0.384	0.501	0.578
		0.784	0.537	0.754
		0.638	0.562	0.594
		0.622	0.647	0.682
		0.629	0.723	0.796
		0.531	0.345	0.472
		0.978	0.387	0.41
		0.661	0.608	0.645
		0.645	0.843	0.652
		0.771	0.64	0.452
		0.581	0.485	0.504
		0.511	0.367	0.785
		0.839	0.902	0.382
		0.395	0.592	0.539
		0.946	0.644	0.734
		0.264	0.624	0.581
		0.862	0.8	0.374
		0.672	0.369	0.407
		0.867	0.964	0.433
		0.883	0.917	0.621
		0.352	0.396	0.31
		0.846	0.422	0.658
		0.734	0.455	0.78
		0.524	0.975	0.384
		0.45	0.39	0.386
		0.37	0.78	0.62
		0.874	0.642	0.763
		0.503	0.956	0.749
		0.826	0.951	0.629
		0.588	0.744	0.557
		0.785	0.888	0.831
		0.8	0.709	0.899
		0.5	0.724	0.745
		0.786	0.686	0.434
		0.81	0.899	0.753
		0.451	0.582	0.708
		0.84	0.599	0.606
		0.699	0.692	0.747
		0.766	0.495	0.539
		0.944	0.649	0.826
		0.849	0.401	0.581
		0.947	0.539	0.416
		0.393	0.459	0.757
		0.513	0.818	0.724
		0.764	0.555	0.555
		0.645	0.708	0.713
		0.967	0.715	0.858
		0.843	0.344	0.779
		0.256	0.444	0.745
		0.745	0.902	0.913
		0.822	0.409	0.439
		0.682	0.427	0.73
		0.644	0.556	0.655
		0.532	0.395	0.836
		0.556	0.819	0.538
		0.602	0.536	0.753
		0.947	0.859	0.628
		0.801	0.864	0.837
		0.622	0.641	0.461
		0.685	0.343	0.479
		0.69	0.422	0.335
		0.586	0.565	0.845
		0.649	0.653	0.659
		0.653	0.596	0.408
		0.791	0.448	0.433
		0.572	0.319	0.538
		0.615	0.474	0.453
		0.783	0.521	0.631
		0.77	0.492	0.885
		0.59	0.932	0.72
		0.87	0.551	0.705
		0.591	0.669	0.741
		0.887	0.655	0.691
		0.846	0.722	0.502
		0.854	0.6	0.693
		0.503	0.449	0.854
		0.677	0.651	0.534
		0.91	0.535	0.525
		0.733	0.624	0.616
		0.537	0.679	0.909
		0.872	0.802	0.583
		0.72	0.715	0.938
		0.8	0.526	0.749
		0.382	0.589	0.806
		0.744	0.534	0.584
		0.95	0.497	0.721
		0.499	0.831	0.894
		0.803	0.584	0.557
		0.634	0.921	0.528
		0.531	0.889	0.64
		0.686	0.803	0.722
		0.789	0.827	0.425
		0.721	0.609	0.666
		0.716	0.595	0.455
		0.779	0.656	0.335
		0.654	0.942	0.848
		0.563	0.921	0.995
		0.67	0.928	0.59
		0.575	0.779	0.428
		0.466	0.536	0.497
		0.622	0.638	0.699
		0.874	0.634	0.843
		0.897	0.355	0.566
		0.851	0.551	0.332
		0.672	0.683	0.779
		0.645	0.68	0.691
		0.895	0.698	0.704
		0.769	0.925	0.528
		0.89	0.669	0.548
		0.905	0.566	0.518
		0.457	0.82	0.661
		0.627	0.616	0.539
		0.877	0.896	0.838
		0.672	0.468	0.581
		0.706	0.767	0.592
		0.78	0.448	0.72
		0.642	0.344	0.583
		0.681	0.276	0.697
		0.609	0.459	0.785
		0.784	0.499	0.771
		0.445	0.821	0.586
		0.622	0.411	0.431
		0.708	0.489	0.6
		0.672	0.487	0.758
		0.662	0.818	0.517
		0.628	0.816	0.755
		0.802	0.805	0.409
		0.833	0.459	0.891
		0.574	0.51	0.606
		0.5	0.656	0.902
		0.717	0.697	0.723
		0.623	0.935	0.654
		0.941	0.676	0.555
[truncated: 8,964 more rows]

## Sheet: ΔcetZ4
			Roudness						Length (um)
		ΔcetZ4						ΔcetZ4
		1hr	3hr	6hr				1hr	3hr	6hr
		0.383	0.559	0.302				2.418	2.466	4.331
		0.394	0.167	0.264				3.827	3.42	2.82
		0.439	0.854	0.895				1.935	1.451	1.835
		0.839	0.542	0.423				3.215	3.059	3.215
		0.503	0.363	0.771				1.935	4.104	1.514
		0.41	0.797	0.645				4.438	1.689	3.784
		0.563	0.688	0.611				2.227	1.994	3.683
		0.785	0.422	0.58				3.784	0.967	1.784
		0.563	0.492	0.697				2.77	6.194	3.244
		0.427	0.696	0.277				1.385	1.385	3.488
		0.533	0.521	0.36				2.82	1.647	1.744
		0.791	0.346	0.496				2.379	4.894	2.466
		0.183	0.866	0.881				1.935	3.194	2.886
		0.356	0.653	0.658				2.942	5.54	3.013
		0.663	0.38	0.433				1.959	4.177	0.865
		0.385	0.501	0.716				3.309	1.647	3.215
		0.714	0.829	0.531				1.56	2.466	4.282
		0.287	0.331	0.768				3.851	2.418	4.16
		0.58	0.641	0.677				2.447	1.848	1.56
		0.465	0.4	0.499				2.71	1.385	6.06
		0.377	0.857	0.255				2.942	1.529	3.097
		0.678	0.394	0.549				2.163	2.418	3.005
		0.741	0.555	0.509				4.979	3.677	6.589
		0.432	0.454	0.309				2.299	2.77	2.605
		0.366	0.809	0.697				1.994	4.516	5.939
		0.689	0.665	0.49				1.689	4.744	4.763
		0.471	0.553	0.518				2.605	2.418	1.385
		0.259	0.122	0.819				1.861	3.683	1.744
		0.751	0.571	0.209				1.56	1.56	1.575
		0.648	0.303	0.762				2.299	1.848	4.31
		0.498	0.836	0.656				2.532	1.647	2.753
		0.833	0.625	0.846				2.886	1.861	2.64
		0.472	0.641	0.6				1.744	1.368	6.617
		0.823	0.855	0.396				2.77	9.772	3.149
		0.486	0.754	0.311				1.848	3.784	1.744
		0.409	0.621	0.44				1.56	1.935	2.77
		0.956	0.431	0.364				2.77	4.177	1.744
		0.895	0.525	0.912				2.258	1.947	2.418
		0.309	0.652	0.847				3.977	1.689	8.029
		0.379	0.176	0.458				6.033	2.613	2.845
		0.538	0.361	0.751				1.959	3.488	3.149
		0.764	0.533	0.748				1.689	4.326	1.529
		0.597	0.943	0.42				3.309	1.575	4.31
		0.437	0.591	0.491				6.539	6.757	2.418
		0.369	0.553	0.522				1.56	3.244	3.036
		0.874	0.486	0.659				1.261	1.316	2.34
		0.524	0.426	0.93				1.744	2.163	1.56
		0.553	0.494	0.481				2.71	0.967	3.302
		0.513	0.455	0.667				3.309	2.77	3.777
		0.882	0.24	0.457				3.683	1.103	1.081
		0.398	0.381	0.488				2.33	1.529	2.418
		0.433	0.377	0.454				4.412	1.744	4.26
		0.688	0.679	0.59				1.575	1.647	1.165
		0.495	0.36	0.369				4.501	1.994	3.074
		0.592	0.434	0.636				2.466	5.031	5.514
		0.651	0.189	0.227				2.052	2.163	1.103
		0.452	0.495	0.61				1.514	1.451	3.309
		0.603	0.823	0.346				2.77	1.848	2.163
		0.751	0.676	0.755				3.097	4.31	4.778
		0.595	0.509	0.479				3.521	1.835	1.647
		0.923	0.578	0.61				1.848	4.547	0.967
		0.766	0.343	0.373				1.935	2.466	3.097
		0.508	0.628	0.418				2.299	2.299	2.82
		0.374	0.257	0.695				1.647	3.869	2.163
		0.56	0.464	0.729				4.326	1.368	3.971
		0.622	0.52	0.549				2.052	1.081	1.744
		0.757	0.375	0.395				1.224	2.052	2.77
		0.735	0.474	0.426				2.812	1.935	5.425
		0.49	0.775	0.703				2.64	3.784	4.326
		0.555	0.589	0.463				3.097	1.261	2.33
		0.413	0.242	0.716				2.942	3.119	1.959
		0.835	0.483	0.247				4.679	0.918	2.532
		0.472	0.624	0.564				3.215	2.675	3.149
		0.611	0.306	0.673				3.42	1.994	2.299
		0.604	0.651	0.916				3.626	3.6	2.447
		0.351	0.513	0.549				1.529	3.893	2.379
		0.558	0.859	0.397				2.13	2.845	1.261
		0.632	0.604	0.308				1.385	3.059	1.261
		0.511	0.881	0.424				1.56	2.163	1.261
		0.622	0.599	0.6				2.605	1.529	3.119
		0.491	0.843	0.706				3.059	2.631	1.647
		0.372	0.839	0.903				3.365	5.611	3.567
		0.699	0.544	0.495				2.206	3.851	1.647
		0.773	0.605	0.698				1.451	2.052	1.385
		0.553	0.732	0.604				2.812	2.041	3.028
		0.705	0.637	0.272				4.326	2.13	2.041
		0.542	0.682	0.261				5.209	1.165	3.013
		0.44	0.229	0.675				2.418	2.91	1.994
		0.377	0.681	0.465				1.224	2.532	1.959
		0.419	0.448	0.711				1.935	1.165	3.215
		0.632	0.387	0.81				3.379	4.081	3.467
		0.363	0.723	0.985				1.935	1.56	1.575
		0.538	0.952	0.478				2.466	1.261	4.132
		0.607	0.771	0.583				2.206	6.492	3.013
		0.41	0.614	0.746				3.215	1.529	1.451
		0.291	0.419	0.635				2.299	4.16	3.028
		0.377	0.742	0.583				3.215	2.418	1.081
		0.655	0.177	0.325				2.163	1.647	3.42
		0.863	0.783	0.49				2.163	4.132	1.451
		0.529	0.355	0.738				3.097	1.103	1.959
		0.946	0.827	0.477				10.384	3.521	2.64
		0.895	0.845	0.414				2.418	3.42	2.299
		0.732	0.215	0.87				1.529	1.959	3.683
		0.655	0.577	0.767				2.389	3.521	0.78
		0.558	0.295	0.859				3.273	0.892	1.529
		0.663	0.462	0.486				1.529	1.935	2.605
		0.746	0.276	0.564				3.194	1.081	3.074
		0.969	0.5	0.399				2.052	6.635	1.959
		0.925	0.535	0.793				2.33	3.149	1.451
		0.896	0.738	0.654				2.466	1.261	3.42
		0.672	0.334	0.405				2.886	1.081	3.721
		0.396	0.545	0.693				3.869	4.16	4.293
		0.62	0.376	0.752				3.488	1.529	1.56
		0.473	0.688	0.395				2.389	2.13	3.6
		0.519	0.356	0.23				2.736	2.71	2.258
		0.838	0.837	0.528				1.861	1.368	2.77
		0.398	0.696	0.779				1.848	1.385	1.081
		0.523	0.583	0.44				1.935	1.994	3.005
		0.502	0.705	0.195				1.261	0.967	1.529
		0.802	0.441	0.537				4.26	0.967	3.869
		0.66	0.582	0.693				1.385	1.575	1.935
		0.625	0.78	0.342				1.689	7.354	2.258
		0.348	0.572	0.551				2.77	1.647	1.165
		0.25	0.328	0.239				2.299	2.163	3.677
		0.497	0.771	0.89				2.631	2.34	5.69
		0.486	0.638	0.166				2.206	3.947	0.967
		0.735	0.57	0.778				1.575	3.119	3.488
		0.951	0.618	0.251				2.227	2.532	3.988
		0.365	0.619	0.434				1.994	2.052	2.052
		0.677	0.796	0.651				2.418	1.689	3.899
		0.717	0.279	0.619				5.091	2.418	5.342
		0.669	0.73	0.755				4.347	1.959	8.447
		0.536	0.668	0.696				3.899	1.861	1.165
		0.835	0.342	0.776				3.097	4.994	2.163
		0.621	0.634	0.507				2.389	1.575	7.405
		0.652	0.622	0.793				2.532	2.418	1.861
		0.407	0.394	0.87				2.91	1.689	2.605
		0.361	0.406	0.363				4.293	2.522	2.163
		0.696	0.625	0.239				3.097	2.141	1.994
		0.576	0.269	0.171				1.835	2.736	2.71
		0.679	0.501	0.447				1.451	1.451	2.466
		0.468	0.491	0.447				3.215	2.77	2.163
		0.627	0.442	0.506				2.33	1.261	2.299
		0.549	0.854	0.338				1.575	2.91	1.56
		0.754	0.692	0.787				2.596	2.299	2.163
		0.626	0.305	0.234				1.368	1.647	2.299
		0.645	0.65	0.374				3.013	1.947	3.294
		0.336	0.567	0.487				1.784	0.918	1.385
		0.864	0.528	0.757				2.736	1.848	3.273
		0.559	0.489	0.273				2.041	2.389	2.466
		0.763	0.536	0.402				2.613	1.73	2.052
		0.549	0.796	0.24				4.023	1.261	2.33
		0.344	0.204	0.167				2.605	2.13	4.331
		0.782	0.467	0.368				3.677	2.299	1.56
		0.458	0.758	0.778				0.865	1.689	1.848
		0.566	0.437	0.8				3.899	2.34	1.451
		0.512	0.469	0.23				1.848	1.529	2.33
		0.492	0.557	0.564				2.163	3.988	1.316
		0.42	0.472	0.682				2.605	1.385	1.081
		0.653	0.434	0.665				4.861	2.736	1.514
		0.62	0.578	0.686				1.848	1.73	6.106
		0.587	0.674	0.917				2.942	2.34	1.73
		0.808	0.805	0.665				1.316	2.052	3.988
		0.756	0.794	0.47				2.163	1.647	2.33
		0.424	0.286	0.482				1.994	1.861	2.466
		0.37	0.454	0.488				2.522	1.368	3.899
		0.834	0.772	0.278				2.91	1.994	1.689
		0.272	0.687	0.325				1.994	1.368	2.418
		0.51	0.385	0.429				3.252	2.389	2.613
		0.466	0.433	0.288				1.56	1.081	3.977
		0.772	0.807	0.563				1.224	2.845	2.942
		0.508	0.644	0.719				1.744	2.052	1.451
		0.499	0.466	0.375				1.165	2.886	2.418
		0.848	0.55	0.47				2.163	3.005	2.71
		0.78	0.533	0.505				3.074	1.689	3.683
		0.316	0.587	0.528				2.942	2.299	2.77
		0.663	0.62	0.369				3.494	1.451	1.994
		0.383	0.485	0.304				1.298	1.935	1.959
		0.719	0.423	0.481				2.466	5.227	2.389
		0.505	0.572	0.797				1.224	1.165	2.605
		0.497	0.507	0.557				3.899	2.052	4.749
		0.699	0.567	0.198				2.64	3.386	2.34
		0.484	0.526	0.792				2.596	1.385	1.744
		0.625	0.294	0.624				2.522	2.596	3.059
		0.354	0.308	0.884				1.385	2.631	2.418
		0.757	0.681	0.907				3.119	2.418	4.2
		0.66	0.938	0.849				7.62	6.287	3.721
		0.458	0.762	0.447				2.227	1.385	5.351
		0.373	0.816	0.882				3.059	2.522	3.119
		0.423	0.312	0.532				1.451	4.25	1.647
		0.565	0.463	0.411				1.224	5.747	3.379
		0.969	0.748	0.36				2.299	2.605	2.942
		0.446	0.62	0.82				2.71	3.379	1.935
		0.771	0.933	0.592				3.784	1.861	1.784
		0.308	0.474	0.48				1.959	2.466	1.994
		0.588	0.486	0.726				3.626	2.902	2.163
		0.58	0.621	0.333				2.82	1.451	3.461
		0.577	0.351	0.527				2.605	1.935	4.644
		0.28	0.747	0.442				2.71	3.379	1.081
		0.73	0.277	0.682				1.689	1.848	1.861
		0.378	0.495	0.673				3.521	3.194	2.631
		0.507	0.603	0.711				3.851	1.784	1.261
		0.771	0.311	0.414				2.447	2.447	8.918
		0.202	0.411	0.656				3.677	0.865	2.522
		0.428	0.719	0.357				1.744	1.861	5.64
		0.374	0.687	0.506				1.744	2.227	1.56
		0.341	0.494	0.526				1.385	3.827	1.647
		0.822	0.6	0.521				3.194	1.689	3.947
		0.202	0.688	0.759				3.294	2.33	2.052
		0.593	0.552	0.532				2.34	1.56	1.385
		0.458	0.316	0.87				2.227	5.231	3.379
		0.462	0.446	0.271				3.244	3.827	1.935
		0.784	0.643	0.474				3.294	2.845	1.451
		0.529	0.585	0.953				3.059	2.77	2.418
		0.635	0.408	0.728				1.368	3.097	1.994
		0.774	0.383	0.75				2.34	1.744	2.82
		0.906	0.738	0.278				4.132	1.835	1.451
		0.824	0.378	0.804				1.861	1.56	1.947
		0.4	0.657	0.421				3.777	2.34	2.532
		0.479	0.398	0.278				3.215	3.971	2.522
		0.431	0.555	0.845				1.861	2.206	2.812
		0.649	0.733	0.546				2.33	1.784	1.647
		0.528	0.852	0.349				0.78	2.389	1.081
		0.421	0.75	0.221				1.994	2.041	5.661
		0.663	0.633	0.59				1.861	4.081	3.059
		0.547	0.574	0.702				1.081	1.575	2.466
		0.815	0.606	0.755				2.041	2.34	4.38
		0.648	0.6	0.257				1.744	4.2	2.82
		0.561	0.661	0.277				3.215	3.947	1.165
		0.365	0.47	0.41				2.886	1.316	2.418
		0.713	0.21	0.743				1.103	3.036	1.385
		0.219	0.48	0.293				2.041	2.163	1.744
		0.812	0.424	0.606				3.149	4.25	2.77
		0.941	0.865	0.253				4.38	2.736	1.368
		0.628	0.244	0.359				1.935	3.869	3.294
		0.384	0.648	0.547				3.074	4.942	1.994
		0.658	0.313	0.324				2.902	1.73	1.935
		0.69	0.299	0.834				2.522	1.165	1.994
		0.563	0.624	0.404				4.115	1.56	2.447
		0.417	0.496	0.575				3.42	1.56	3.119
		0.885	0.661	0.403				5.128	1.994	2.447
		0.56	0.257	0.813				2.675	2.886	2.33
		0.323	0.658	0.324				1.861	2.041	2.34
		0.238	0.94	0.715				4.38	1.56	1.261
		0.796	0.825	0.617				2.418	2.902	2.163
		0.614	0.684	0.38				3.097	2.041	2.13
		0.87	0.898	0.644				1.935	1.861	1.261
		0.332	0.267	0.833				1.73	1.368	3.467
		0.342	0.607	0.78				1.744	2.206	1.647
		0.621	0.836	0.698				2.174	0.967	3.386
		0.299	0.615	0.373				1.959	2.163	1.529
		0.659	0.307	0.964				2.64	1.514	1.514
		0.692	0.729	0.812				2.942	2.163	3.059
		0.733	0.483	0.684				1.081	1.861	3.917
		0.602	0.499	0.348				1.784	2.675	2.33
		0.461	0.314	0.581				1.529	1.081	2.466
		0.846	0.472	0.811				2.227	2.886	2.206
		0.409	0.425	0.296				2.71	3.059	2.82
		0.705	0.144	0.363				2.77	1.298	0.865
		0.702	0.671	0.336				2.64	2.34	3.302
		0.595	0.464	0.361				2.942	2.052	3.379
		0.659	0.764	0.489				3.977	2.418	3.119
		0.786	0.533	0.378				1.316	2.82	2.886
		0.564	0.647	0.261				5.967	2.845	2.418
		0.759	0.558	0.408				1.56	3.58	2.77
		0.792	0.544	0.825				6.276	2.227	1.575
		0.254	0.543	0.591				2.736	2.052	2.447
		0.825	0.725	0.524				2.206	1.848	2.163
		0.598	0.523	0.658				1.385	2.34	2.13
		0.246	0.217	0.387				0.967	2.174	2.379
		0.256	0.518	0.613				2.902	2.466	1.994
		0.754	0.445	0.833				3.567	1.165	3.626
		0.538	0.714	0.4				1.935	1.994	3.358
		0.851	0.596	0.541				3.721	1.081	2.613
		0.673	0.182	0.515				1.575	5.231	2.522
		0.882	0.419	0.447				4.454	2.77	2.466
		0.301	0.46	0.556				1.744	1.368	3.521
		0.803	0.705	0.589				1.368	1.947	1.647
		0.665	0.57	0.827				1.385	3.671	3.215
		0.39	0.648	0.968				3.567	4.326	1.385
		0.455	0.787	0.564				2.227	3.244	3.42
		0.371	0.191	0.318				3.521	2.34	3.074
		0.851	0.62	0.824				2.466	1.994	4.459
		0.824	0.225	0.519				4.347	3.252	2.736
		0.675	0.506	0.345				2.206	1.744	2.174
		0.674	0.325	0.82				1.165	3.097	1.744
		0.613	0.803	0.449				1.647	1.784	3.149
		0.639	0.333	0.159				2.041	2.64	1.959
		0.699	0.466	0.905				1.861	3.119	1.529
		0.569	0.877	0.723				1.647	1.744	1.081
		0.933	0.494	0.784				2.33	1.529	1.56
		0.537	0.85	0.483				1.451	1.451	3.244
		0.747	0.547	0.681				5.351	4.353	2.631
		0.644	0.738	0.251				2.227	4.115	2.258
		0.449	0.747	0.373				2.845	3.097	3.074
		0.595	0.768	0.572				1.994	3.379	2.71
		0.468	0.425	0.293				3.521	2.206	1.081
		0.882	0.485	0.587				2.902	2.299	1.385
		0.684	0.927	0.585				3.097	1.368	2.77
		0.391	0.519	0.486				1.959	2.041	1.689
		0.653	0.574	0.706				2.466	3.074	3.028
		0.579	0.549	0.345				4.26	1.575	2.34
		0.855	0.488	0.304				4.081	1.529	1.368
		0.535	0.622	0.52				2.163	2.91	2.466
		0.654	0.876	0.332				2.447	2.466	2.041
		0.497	0.641	0.923				2.902	2.041	2.77
		0.51	0.788	0.632				3.784	3.005	1.165
		0.454	0.4	0.62				7.297	1.165	3.379
		0.581	0.588	0.397				3.6	3.42	3.683
		0.292	0.239	0.728				6.492	1.451	2.91
		0.82	0.705	0.865				3.194	1.861	5.049
		0.58	0.4	0.932				2.812	1.261	3.988
		0.4	0.7	0.595				2.041	1.784	2.605
		0.471	0.978	0.58				2.379	1.529	2.389
		0.643	0.607	0.533				3.547	2.812	1.861
		0.837	0.704	0.441				1.947	3.097	1.385
		0.471	0.513	0.67				2.466	3.869	2.379
		0.416	0.534	0.721				1.689	2.812	3.365
		0.556	0.657	0.343				3.379	1.385	2.174
		0.581	0.675	0.419				2.613	2.77	2.605
		0.361	0.525	0.271				3.097	1.385	0.967
		0.96	0.467	0.508				1.165	2.64	1.316
		0.682	0.827	0.625				3.721	1.744	2.613
		0.74	0.375	0.755				1.081	1.261	0.967
		0.711	0.896	0.306				1.647	2.163	2.258
		0.489	0.51	0.465				1.689	2.77	2.163
		0.845	0.406	0.77				4.588	0.865	1.861
		0.439	0.619	0.525				2.605	3.521	2.299
		0.414	0.793	0.503				2.174	2.845	1.529
		0.833	0.457	0.418				2.052	1.689	2.886
		0.886	0.737	0.753				1.744	1.835	2.041
		0.911	0.795	0.735				5.939	4.937	2.163
		0.93	0.268	0.534				1.529	1.081	2.812
		0.382	0.283	0.613				2.174
		0.924	0.535	0.621					1.959	1.835
		0.691	0.658	0.542				0.967	1.835	1.514
		0.635	0.644	0.75				1.56	1.261	2.418
		0.379	0.777	0.443				1.56	3.194	3.215
		0.671	0.471	0.386				3.6	1.73	2.34
		0.594	0.432	0.535				2.77	2.041	3.028
		0.767	0.348	0.669				2.845	2.91	1.081
		0.463	0.285	0.622				1.744	5.159	2.82
		0.63	0.832	0.614				2.13	3.059	1.848
		0.347	0.741	0.538				2.052	3.917	3.734
		0.499	0.952	0.793				3.6	2.522	1.784
		0.75	0.662	0.599				5.884	1.385	2.596
		0.635	0.508	0.747				4.132	1.784	2.605
		0.771	0.22	0.457				1.298	1.529	2.141
		0.944	0.592	0.678				2.82	2.227	1.73
		0.387	0.296	0.369				3.386	1.647	1.224
		0.577	0.839	0.854				3.702	4.104	2.71
		0.511	0.497	0.451				1.744	1.935	3.309
		0.828	0.939	0.511				1.368	2.13	2.174
		0.461	0.46	0.671				3.488	1.165	2.466
		0.317	0.411	0.591				2.258	3.833	3.488
		0.351	0.437	0.612				1.368	1.689	1.861
		0.613	0.836	0.524				3.58	1.081	1.784
		0.338	0.737	0.69				1.73	2.299	2.13
		0.649	0.671	0.538				2.163	1.861	3.488
		0.255	0.46	0.393				1.861	4.629	3.626
		0.242	0.419	0.949				1.861	2.605	2.041
		0.634	0.582	0.616				2.77	1.385	3.302
		0.762	0.307	0.421				2.522	3.702	1.368
		0.565	0.653	0.621				2.82	2.041	2.605
		0.658	0.43	0.524				3.488	4.459	2.631
		0.78	0.557	0.569				3.494	1.73	2.675
		0.761	0.838	0.685				4.023	2.389	2.13
		0.495	0.605	0.564				2.052	2.34	2.206
		0.875	0.586	0.76				2.258	2.206	1.514
		0.131	0.537	0.617				3.273	2.052	2.71
		0.488	0.31	0.686				1.165	1.261	2.675
		0.437	0.649	0.371				2.163	1.575	3.215
		0.847	0.796	0.622				2.041	1.861	3.547
		0.574	0.493	0.625				2.163	1.784	2.227
		0.774	0.783	0.613				1.385	2.052	1.081
		0.444	0.646	0.346				3.869	5.939	3.244
		0.373	0.584	0.61				4.836	2.91	1.385
		0.432	0.609	0.748				1.994	2.736	1.744
		0.482	0.546	0.719				1.56	2.163	1.451
		0.828	0.541	0.513				1.689	1.861	4.282
		0.698	0.794	0.42				2.631	5.661	2.753
		0.642	0.356	0.686				1.861	1.744	3.273
		0.9	0.451	0.467				10.001	1.784	1.848
		0.336	0.971	0.475				2.418	3.547	1.575
		0.496	0.843	0.607				2.33	1.848	1.451
		0.36	0.395	0.956				3.074	2.64	2.163
		0.712	0.897	0.411				2.163	2.34	1.689
		0.682	0.614	0.65				1.56	3.467	3.005
		0.679	0.826	0.727				2.379	1.861	1.959
		0.486	0.921	0.323				3.677	1.081	1.935
		0.552	0.724	0.651				1.368	2.522	1.529
		0.361	0.49	0.705				1.529	9.033	1.529
		0.684	0.653	0.348				1.647	1.224	1.529
		0.413	0.785	0.902				2.71	4.26	2.33
		0.492	0.264	0.271				3.013	3.671	2.141
		0.497	0.709	0.62				1.081	1.784	2.942
		0.326	0.552	0.546				2.675	3.521	1.385
		0.538	0.525	0.49				3.567	4.16	1.744
		0.838	0.574	0.595				3.671	4.516	2.613
		0.475	0.523	0.817				2.605	1.514	2.379
		0.626	0.784	0.523				2.605	1.689	3.947
		0.798	0.828	0.435				3.626	2.041	1.861
		0.612	0.367	0.756				0.892	3.097	1.56
		0.824	0.397	0.745				2.258	2.447	2.736
		0.439	0.211	0.625				3.215	1.861	4.041
		0.804	0.395	0.526				1.575	1.784	3.244
		0.5	0.97	0.6				2.613	2.91	2.736
		0.933	0.66	0.629				1.56	2.418	1.994
		0.313	0.408	0.582				2.227	2.522	4.104
		0.783	0.784	0.869				3.461	1.848	2.163
		0.783	0.39	0.81				1.165	2.71	3.273
		0.782	0.762	0.729				1.647	1.935	2.163
		0.516	0.725	0.668				1.103	2.379	1.947
		0.72	0.653	0.593				2.886	3.358	1.56
		0.551	0.605	0.395				1.56	2.613	1.994
		0.63	0.665	0.581				3.059	1.935	2.466
		0.805	0.764	0.863				4.132	9.487	3.215
		0.544	0.509	0.794				2.812	4.454	1.575
		0.752	0.436	0.717				1.959	3.358	2.71
		0.562	0.737	0.196				3.42	3.149	1.385
		0.713	0.632	0.75				3.721	1.994	2.812
		0.33	0.52	0.546				3.971	1.994	3.467
		0.537	0.433	0.432				2.299	2.418	8.265
		0.507	0.565	0.409				2.82	1.744	1.744
		0.641	0.64	0.221				3.683	3.013	1.689
		0.928	0.758	0.636				2.299	2.227	2.902
		0.424	0.828	0.742				1.081	4.132	2.227
		0.547	0.231	0.9				1.744	3.521	2.605
		0.466	0.565	0.374				1.959	2.299	2.041
		0.286	0.816	0.851				1.575	3.074	2.596
		0.521	0.499	0.519				3.6	2.052	1.744
		0.519	0.491	0.734				3.42	3.215	2.71
		0.622	0.454	0.871				2.227	5.045	2.163
		0.697	0.678	0.842				2.174	2.418	1.261
		0.681	0.597	0.515				1.744	3.899	3.036
		0.685	0.651	0.249				1.935	4.454	1.744
		0.621	0.28	0.731				1.385	4.942	3.42
		0.47	0.536	0.554				2.77	2.34	1.935
		0.749	0.833	0.686				3.899	4.679	3.6
		0.835	0.377	0.537				3.013	4.023	1.848
		0.403	0.756	0.816				2.522	1.835	2.605
		0.633	0.377	0.711				1.261	3.721	1.848
		0.798	0.43	0.759				1.56	2.34	2.418
		0.708	0.5	0.685				2.299	2.33	1.744
		0.597	0.88	0.903				3.58	3.244	1.848
		0.578	0.744	0.706				1.224	1.647	2.82
		0.839	0.455	0.577				1.103	4.803	2.605
		0.882	0.714	0.502				5.191	2.613	2.33
		0.439	0.582	0.312				2.91	2.227	2.942
		0.42	0.418	0.827				2.466	3.059	2.605
		0.799	0.772	0.448				10.463	3.683	1.261
		0.468	0.725	0.427				2.71	2.299	2.34
		0.765	0.541	0.528				3.683	1.368	1.56
		0.756	0.306	0.63				1.316	2.942	1.861
		0.668	0.574	0.453				2.418	1.835	1.647
		0.861	0.758	0.53				9.363	1.689	3.777
		0.846	0.513	0.525				1.744	2.613	1.994
		0.815	0.707	0.683				2.389	2.736	1.744
		0.817	0.515	0.172				2.812	1.784	2.447
		0.553	0.683	0.802				1.385	2.299	2.227
		0.611	0.774	0.374				1.514	2.64	3.215
		0.409	0.661	0.772				3.42	1.689	4.132
		0.565	0.413	0.637				1.994	2.82	3.386
		0.774	0.666	0.561				3.244	1.385	2.532
		0.893	0.417	0.526				1.575	1.784	1.73
		0.422	0.337	0.892				1.368	2.34	1.689
		0.828	0.558	0.355				3.777	2.522	2.91
		0.535	0.324	0.356				2.258	2.33	2.91
		0.851	0.566	0.911				1.994	1.73	2.675
		0.569	0.862	0.392				3.005	4.177	2.64
		0.341	0.553	0.624				2.91	1.848	2.418
		0.559	0.709	0.577				1.385	1.689	1.744
		0.874	0.442	0.574				1.56	3.119	1.835
		0.425	0.778	0.533				1.935	2.466	1.689
		0.39	0.366	0.709				1.451	1.861	4.459
		0.426	0.553	0.824				4.459	4.459	1.73
		0.875	0.447	0.868				4.583	1.848	1.959
		0.54	0.421	0.447				3.252	3.626	2.206
		0.377	0.344	0.692				1.935	1.451	2.613
		0.443	0.447	0.463				2.418	0.865	1.744
		0.49	0.505	0.496				2.736	2.052	2.522
		0.667	0.442	0.812				3.074	1.994	2.174
		0.608	0.374	0.372				1.298	0.865	3.702
		0.383	0.703	0.953				1.835	1.103	1.848
		0.447	0.801	0.675				1.224	2.418	3.42
		0.772	0.761	0.575				3.097	1.994	2.64
		0.637	0.833	0.66				4.132	2.418	1.368
		0.603	0.449	0.677				1.165	2.522	3.977
		0.68	0.502	0.808				2.418	4.11	2.163
		0.673	0.603	0.484				3.294	2.13	1.689
		0.738	0.723	0.838				1.56	2.13	1.261
		0.445	0.674	0.47				4.132	3.467	2.33
		0.712	0.666	0.196				1.451	3.869	1.848
		0.673	0.49	0.564				2.33	2.052	1.73
		0.446	0.687	0.571				2.34	3.58	2.163
		0.433	0.286	0.546				2.174	4.412	2.163
		0.709	0.931	0.764				2.163	1.784	1.689
		0.536	0.733	0.653				2.379	1.935	2.675
		0.773	0.475	0.768				14.797	2.227	1.784
		0.695	0.654	0.647				1.385	2.466	2.227
		0.811	0.888	0.722				3.028	1.994	1.56
		0.824	0.462	0.587				2.447	1.73	2.736
		0.426	0.432	0.723				1.73	3.149	2.299
		0.555	0.484	0.382				1.994	2.631	3.059
		0.671	0.695	0.581				2.522	1.56	2.71
		0.43	0.279	0.743				1.224	1.529	2.141
		0.719	0.399	0.556				2.466	4.563	1.835
		0.463	0.478	0.358				1.385	2.605	2.532
		0.498	0.842	0.463				2.91	1.529	1.56
		0.673	0.378	0.461				3.215	2.64	1.081
		0.771	0.438	0.672				1.261	1.261	1.73
		0.745	0.654	0.406				4.459	1.935	2.13
		0.457	0.632	0.312				2.466	2.13	1.261
		0.383	0.751	0.478				1.385	2.812	1.73
		0.384	0.908	0.731				1.647	2.466	1.56
		0.501	0.434	0.705				4.88	2.736	2.227
		0.438	0.863	0.509				6.884	1.575	2.227
		0.779	0.755	0.208				1.368	1.784	1.385
		0.475	0.754	0.294				5.904	2.258	8.706
		0.697	0.356	0.365				2.258	4.16	1.848
		0.588	0.567	0.85				2.532	2.418	1.575
		0.502	0.372	0.265				8.447	2.299	2.675
		0.441	0.398	0.45				1.959	1.744	2.206
		0.846	0.289	0.573				3.827	3.827	2.605
		0.388	0.363	0.407				1.848	1.784	1.451
		0.439	0.306	0.758				2.052	4.282	1.385
		0.668	0.483	0.25				1.994	3.244	4.38
		0.755	0.588	0.866				1.848	1.744	1.385
		0.31	0.795	0.376				1.261	2.77	2.675
		0.549	0.416	0.33				2.163	2.942	1.385
		0.415	0.688	0.607				1.081	1.689	1.647
		0.637	0.295	0.655				2.258	2.466	1.529
		0.304	0.372	0.49				2.174	4.629	3.194
		0.747	0.916	0.635				6.273	3.273	1.261
		0.8	0.451	0.586				1.994	1.835	2.34
		0.552	0.926	0.471				2.041	1.848	4.979
		0.489	0.604	0.666				2.163	3.005	3.005
		0.298	0.481	0.201				2.041	1.935	2.141
		0.503	0.39	0.257				2.163	1.103	1.689
		0.396	0.563	0.924				1.575	3.149	1.316
		0.676	0.433	0.627				2.041	1.316	4.758
		0.677	0.632	0.707				2.64	1.947	3.215
		0.372	0.204	0.544				9.035	2.041	1.861
		0.508	0.353	0.928				1.575	1.994	7.979
		0.619	0.399	0.337				1.514	4.347	3.005
		0.567	0.673	0.511				3.827	4.588	1.689
		0.598	0.852	0.524				1.848	3.547	1.994
		0.797	0.857	0.681				1.298	1.316	2.163
		0.742	0.584	0.454				1.575	2.82	1.368
		0.848	0.395	0.306				1.385	3.294	1.744
		0.388	0.527	0.316				2.82	2.605	1.689
		0.812	0.667	0.877				2.902	2.299	5.2
		0.49	0.586	0.624				1.935	1.835	1.224
		0.934	0.398	0.334				3.521	3.988	3.365
		0.381	0.718	0.551				3.42	1.451	1.861
		0.372	0.543	0.623				7.019	2.466	1.261
		0.541	0.672	0.348				3.696	2.33	2.418
		0.296	0.909	0.873				4.331	2.71	3.494
		0.337	0.348	0.624				1.689	3.294	1.994
		0.471	0.236	0.603				2.605	2.34	1.861
		0.416	0.666	0.621				2.596	2.605	1.368
		0.489	0.333	0.703				1.451	2.379	3.097
		0.457	0.511	0.454				1.784	3.119	2.052
		0.746	0.354	0.845				1.316	1.368	3.488
		0.471	0.629	0.643				4.629	1.261	3.215
		0.597	0.557	0.327				1.935	2.163	1.224
		0.382	0.633	0.697				1.994	2.206	2.466
		0.358	0.402	0.236				1.689	2.052	3.097
		0.929	0.654	0.646				6.84	2.942	3.294
		0.287	0.737	0.457				2.389	1.575	1.081
		0.763	0.63	0.685				1.784	1.994	4.155
		0.865	0.561	0.529				3.036	1.224	3.119
		0.852	0.721	0.677				1.385	1.529	1.165
		0.42	0.569	0.355				2.389	2.447	1.835
		0.272	0.918	0.396				1.848	4.588	1.385
		0.403	0.802	0.702				1.56	2.041	1.848
		0.441	0.355	0.893				1.451	1.385	2.299
		0.898	0.85	0.757				1.689	1.835	3.833
		0.351	0.34	0.599				2.418	2.91	2.174
		0.73	0.349	0.351				1.56	1.861	3.059
		0.408	0.416	0.697				2.163	13.688	1.861
		0.515	0.822	0.341				2.052	2.052	2.052
		0.519	0.454	0.56				2.299	1.165	1.575
		0.846	0.662	0.369				2.258	2.163	2.613
		0.498	0.222	0.269				2.447	2.34	1.575
		0.925	0.391	0.442				1.514	1.861	1.947
		0.515	0.703	0.574				2.82	2.34	3.036
		0.647	0.639	0.381				8.759	1.994	2.466
		0.899	0.402	0.417				1.947	1.744	2.299
		0.502	0.671	0.941				8.222	2.418	2.64
		0.333	0.554	0.978				2.227	1.835	2.942
		0.495	0.317	0.552				1.935	2.605	2.942
		0.797	0.356	0.593				1.994	2.942	2.389
		0.738	0.601	0.529				3.194	4.778	7.979
		0.934	0.781	0.475				1.994	2.174	2.418
		0.254	0.849	0.326				3.215	2.736	2.532
		0.559	0.651	0.758				2.227	1.56	3.521
		0.422	0.244	0.616				1.689	1.744	4.2
		0.322	0.932	0.823				2.605	1.081	1.744
		0.65	0.189	0.53				2.71	2.174	2.736
		0.643	0.807	0.505				1.514	3.309	2.466
		0.837	0.349	0.42				2.753	1.689	3.827
		0.787	0.412	0.574				1.744	1.784	3.521
		0.274	0.547	0.426				1.689	1.647	2.596
		0.733	0.389	0.829				1.56	1.529	1.784
		0.696	0.812	0.732				1.081	1.103	2.812
		0.968	0.427	0.418				3.194	1.73	1.947
		0.425	0.383	0.825				4.081	1.298	2.041
		0.74	0.59	0.516				1.994	3.036	2.34
		0.531	0.583	0.261				0.967	2.418	2.227
		0.403	0.669	0.55				4.501	1.947	1.529
		0.747	0.443	0.677				1.575	1.744	1.848
		0.769	0.334	0.641				2.596	1.103	0.865
		0.607	0.591	0.681				1.56	1.947	3.567
		0.648	0.366	0.759				3.6	1.529	2.418
		0.851	0.462	0.414				3.059	2.163	2.753
		0.509	0.579	0.702				2.71	1.744	2.34
		0.584	0.547	0.753				2.34	2.34	1.56
		0.287	0.693	0.795				3.521	4.132	2.227
		0.28	0.601	0.443				1.835	2.163	3.302
		0.722	0.526	0.903				1.73	2.942	2.052
		0.639	0.433	0.401				1.861	2.82	3.467
		0.745	0.705	0.471				4.744	3.42	2.227
		0.539	0.363	0.491				2.466	1.647	1.385
		0.684	0.572	0.729				2.163	1.529	3.42
		0.345	0.593	0.696				1.959	3.013	5.209
		0.295	0.368	0.546				1.261	1.784	1.744
		0.295	0.761	0.64				1.784	2.71	3.42
		0.459	0.782	0.791				1.56	1.081	1.744
		0.568	0.697	0.567				1.368	2.812	2.227
		0.53	0.671	0.626				1.368	1.261	2.163
		0.464	0.717	0.782				1.165	1.647	3.244
		0.403	0.317	0.742				1.385	1.451	2.466
		0.37	0.611	0.366				1.385	2.041	1.994
		0.722	0.775	0.59				2.299	1.835	2.299
		0.522	0.383	0.625				2.77	1.848	2.418
		0.419	0.619	0.343				1.451	2.736	3.784
		0.287	0.365	0.549				5.031	3.893	1.689
		0.769	0.547	0.552				2.631	1.298	2.812
		0.217	0.64	0.628				2.227	1.647	4.836
		0.665	0.661	0.566				2.227	7.834	3.215
		0.678	0.771	0.617				2.736	2.753	1.848
		0.559	0.323	0.466				2.91	1.935	1.689
		0.831	0.524	0.501				3.777	2.34	4.763
		0.73	0.656	0.721				4.861	4.104	3.028
		0.359	0.882	0.582				2.466	1.385	1.451
		0.615	0.55	0.292				1.784	1.784	2.34
		0.465	0.687	0.457				2.466	4.2	2.163
		0.792	0.757	0.338				1.56	1.689	2.418
		0.414	0.393	0.332				5.582	2.532	2.418
		0.576	0.641	0.662				1.316	2.82	1.529
		0.664	0.377	0.607				1.935	1.261	1.784
		0.667	0.758	0.381				2.596	2.64	2.942
		0.453	0.603	0.847				2.613	3.461	1.385
		0.723	0.763	0.387				1.744	1.575	1.689
		0.636	0.356	0.257				2.64	2.299	3.988
		0.586	0.213	0.802				2.736	1.56	1.165
		0.499	0.352	0.712				1.385	3.547	1.56
		0.675	0.548	0.31				3.521	1.081	1.56
		0.858	0.471	0.615				2.447	2.466	1.861
		0.524	0.24	0.43				2.522	1.56	3.494
		0.596	0.78	0.903				1.959	1.56	2.163
		0.682	0.604	0.624				1.529	1.744	2.466
		0.26	0.56	0.309				2.13	2.163	3.869
		0.934	0.665	0.26				1.451	1.081	2.299
		0.704	0.227	0.325				2.91	7.647	3.119
		0.222	0.793	0.375				3.851	3.294	2.77
		0.85	0.754	0.434				1.994	2.466
		0.746	0.574	0.72						1.848
		0.395	0.526	0.654				2.052	1.514	2.605
		0.571	0.723	0.671				2.812	2.466	1.224
		0.44	0.536	0.689				1.575	2.141	3.521
		0.64	0.418	0.826				1.081	2.812	3.097
		0.49	0.578	0.525				3.059	1.514	17.228
		0.945	0.604	0.596				1.103	1.744	1.935
		0.39	0.709	0.695				2.13	1.451	2.605
		0.635	0.879	0.519				1.451	1.514	1.081
		0.797	0.467	0.421				0.967	1.744	2.258
		0.338	0.539	0.616				3.013	2.299	1.994
		0.405	0.649	0.378				3.119	1.744	3.294
		0.401	0.642	0.485				1.261	3.721	2.141
		0.427	0.803	0.526				1.451	2.379	2.942
		0.366	0.553	0.509				1.529	2.33	2.91
		0.717	0.356	0.546				2.34	5.105	3.194
		0.617	0.4	0.442				2.389	2.13	2.163
		0.764	0.904	0.388				10.946	3.488	2.466
		0.591	0.37	0.369				1.935	2.532	3.119
		0.864	0.691	0.466				2.77	3.074	2.675
		0.751	0.89	0.865				1.529	2.258	2.379
		0.554	0.342	0.361				1.861	2.942	2.163
		0.794	0.371	0.345				3.827	2.605	1.73
		0.873	0.598	0.888				1.959	1.647	2.379
		0.568	0.558	0.337				1.298	3.097	3.215
		0.708	0.828	0.786				1.224	2.631	2.418
		0.876	0.224	0.68				3.097	2.141	2.902
		0.567	0.636	0.299				1.861	3.547	1.689
		0.801	0.583	0.504				4.744	8.357	1.56
		0.305	0.637	0.446				2.052	3.097	3.215
		0.911	0.78	0.796				3.567	1.689	1.298
		0.527	0.734	0.584				2.522	2.258	4.763
		0.474	0.332	0.952				2.13	2.34	2.736
		0.599	0.661	0.72				1.368	1.744	2.13
		0.534	0.572	0.653				1.647	1.744	2.041
		0.669	0.771	0.748				1.081	2.041	3.379
		0.661	0.679	0.553				2.812	3.119	2.605
		0.621	0.571	0.454				1.647	1.935	5.209
		0.457	0.814	0.609				2.845	2.605	1.081
		0.422	0.719	0.353				1.261	2.041	3.294
		0.454	0.74	0.443				2.613	1.529	1.368
		0.371	0.302	0.763				1.529	2.812	1.935
		0.314	0.594	0.514				2.605	1.994	2.64
		0.795	0.408	0.266				4.778	4.023	2.13
		0.85	0.768	0.547				2.379	2.418	1.56
		0.82	0.452	0.73				1.744	1.298	3.869
		0.523	0.586	0.534				1.575	2.942	2.258
		0.704	0.633	0.308				3.988	1.081	2.299
		0.442	0.5	0.811				0.78	2.902	2.163
		0.437	0.748	0.482				1.861	1.56	1.575
		0.556	0.62	0.671				2.34	1.298	2.041
		0.48	0.64	0.303				1.261	1.689	10.823
		0.678	0.64	0.371				2.64	2.605	2.942
		0.711	0.628	0.478				1.451	1.575	2.812
		0.766	0.367	0.562				1.56	2.942	2.389
		0.538	0.585	0.582				1.575	2.675	1.689
		0.907	0.66	0.358				1.935	2.522	4.266
		0.734	0.735	0.658				2.13	3.273	1.261
		0.444	0.695	0.918				2.227	1.861	2.532
		0.959	0.96	0.495				2.605	2.942	1.744
		0.28	0.505	0.294				1.298	1.385	1.385
		0.305	0.868	0.358				2.812	2.052	2.466
		0.319	0.561	0.551				2.141	2.91	2.522
		0.924	0.357	0.387				2.613	2.258	2.13
		0.859	0.605	0.533				3.677	2.163	1.994
		0.6	0.781	0.894				2.942	2.379	2.141
		0.809	0.648	0.538				2.418	1.835	1.165
		0.543	0.57	0.602				2.163	7.319	1.994
		0.525	0.587	0.249				1.848	1.861	3.6
		0.502	0.913	0.478				1.959	1.744	3.097
		0.722	0.771	0.956				1.994	1.994	1.73
		0.654	0.548	0.272				2.299	2.258	1.575
		0.321	0.539	0.504				1.784	2.379	2.466
		0.421	0.485	0.658				1.647	2.605	1.647
		0.797	0.777	0.805				1.73	2.141	1.56
		0.336	0.729	0.399				1.261	3.036	3.119
		0.392	0.781	0.802				1.529	2.389	2.736
		0.969	0.156	0.31				3.683	2.82	2.299
		0.571	0.377	0.253				3.097	2.258	3.244
		0.623	0.924	0.251				3.194	2.613	2.418
		0.396	0.712	0.784				2.163	2.77	2.532
		0.953	0.687	0.426				3.244	2.736	1.298
		0.82	0.648	0.552				2.163	2.532	3.005
		0.596	0.576	0.792				3.252	2.13	2.13
		0.623	0.649	0.263				2.418	2.418	3.358
		0.754	0.632	0.338				1.689	3.244	2.299
		0.588	0.43	0.357				1.73	2.942	1.784
		0.684	0.585	0.32				3.971	2.418	3.097
		0.42	0.573	0.603				2.13	2.141	2.299
		0.515	0.772	0.434				1.165	3.386	1.385
		0.812	0.743	0.802				2.299	3.626	1.994
		0.398	0.342	0.534				1.994	2.206	1.451
		0.408	0.46	0.342				1.647	1.56	1.261
		0.599	0.599	0.519				1.689	2.299	4.38
		0.746	0.733	0.212				2.227	3.683	2.141
		0.841	0.901	0.397				1.529	2.258	3.547
		0.612	0.971	0.475				1.861	3.494	4.563
		0.858	0.452	0.88				2.163	2.71	4.894
		0.762	0.461	0.899				2.447	1.947	2.174
		0.613	0.892	0.769				2.379	0.78	2.299
		0.744	0.522	0.814				3.244	2.13	2.389
		0.627	0.864	0.943				2.33	3.215	1.994
		0.928	0.564	0.507				1.935	2.174	1.784
		0.459	0.474	0.392				1.385	1.744	1.316
		0.8	0.861	0.513				1.316	2.174	10.561
		0.342	0.425	0.87				1.784	2.227	1.861
		0.344	0.44	0.327				1.575	1.529	2.258
		0.492	0.768	0.405				3.194	1.224	2.64
		0.352	0.453	0.635				2.227	3.097	3.971
		0.893	0.565	0.64				1.744	8.892	2.299
		0.838	0.738	0.836				1.947	2.33	3.215
		0.497	0.652	0.482				1.744	3.358	2.812
		0.759	0.723	0.321				3.488	3.488	2.466
		0.723	0.414	0.348				1.744	3.119	4.749
		0.561	0.52	0.548				2.163	2.605	2.041
		0.773	0.281	0.774				4.266	1.165	1.935
		0.513	0.343	0.758				1.784	4.2	5.049
		0.767	0.703	0.958				1.689	2.605	3.42
		0.679	0.761	0.449				3.097	3.899	2.13
		0.517	0.785	0.922				2.389	2.596	1.689
		0.401	0.661	0.56				2.206	2.34	2.902
		0.719	0.706	0.607				2.613	2.163	2.299
		0.889	0.48	0.551				2.942	1.224	2.812
		0.415	0.574	0.597				3.777	2.041	2.33
		0.314	0.485	0.514				1.689	3.494	2.466
		0.39	0.532	0.351				2.942	1.848	2.141
		0.572	0.86	0.474				1.261	1.861	3.013
		0.287	0.736	0.73				1.861	2.34	2.613
		0.553	0.449	0.292				1.575	1.261	2.379
		0.326	0.352	0.668				1.368	2.466	2.466
		0.793	0.551	0.29				1.994	1.861	2.34
		0.291	0.229	0.335				1.081	1.451	2.041
		0.715	0.513	0.419				2.447	2.82	2.163
		0.528	0.431	0.836				2.052	1.947	1.56
		0.502	0.711	0.631				2.227	5.967	1.56
		0.67	0.714	0.506				2.812	3.358	1.298
		0.539	0.458	0.706				1.529	2.466	1.575
		0.598	0.237	0.695				2.206	1.848	4.583
		0.539	0.348	0.409				3.028	1.514	0.892
		0.378	0.401	0.65				1.73	2.418	2.466
		0.56	0.559	0.607				0.967	4.104	2.227
		0.485	0.639	0.802				2.227	2.532	4.758
		0.597	0.557	0.601				2.886	1.744	1.744
		0.812	0.536	0.315				1.529	2.052	1.575
		0.5	0.754	0.319				1.298	4.282	2.052
		0.458	0.856	0.358				2.675	2.812	2.532
		0.367	0.656	0.542				1.744	1.744	1.994
		0.592	0.909	0.882				1.835	2.522	1.56
		0.354	0.556	0.607				1.224	4.293	2.258
		0.657	0.393	0.953				1.835	2.389	3.036
		0.486	0.667	0.351				1.73	1.385	2.299
		0.767	0.569	0.438				3.488	1.744	2.163
		0.72	0.624	0.445				5.54	1.385	2.466
		0.658	0.388	0.562				2.675	2.845	3.899
		0.465	0.762	0.623				2.163	1.529	1.935
		0.508	0.628	0.646				3.851	3.302	2.82
		0.733	0.561	0.469				3.547	17.973	1.451
		0.341	0.517	0.35				1.103	2.34	1.784
		0.865	0.832	0.659				1.56	1.56	2.13
		0.736	0.391	0.265				1.529	1.298	1.451
		0.631	0.583	0.588				1.529	1.165	1.316
		0.397	0.611	0.448				1.081	1.935	2.522
		0.409	0.533	0.737				13.314	3.42	2.163
		0.342	0.572	0.394				2.389	1.56	2.613
		0.89	0.44	0.417				1.316	1.744	2.34
		0.437	0.425	0.454				1.385	2.141	2.736
		0.471	0.611	0.531				1.689	2.82	2.532
		0.316	0.56	0.433				2.418	1.744	3.6
		0.492	0.369	0.436				2.522	5.351	5.227
		0.971	0.853	0.481				1.784	1.744	2.163
		0.287	0.508	0.327				3.294	1.368	1.529
		0.532	0.286	0.399				1.575	2.886	2.34
		0.891	0.378	0.391				2.77	3.294	2.389
		0.731	0.623	0.375				1.689	6.431	2.522
		0.595	0.763	0.518				4.293	2.34	1.744
		0.716	0.361	0.432				2.631	10.405	4.16
		0.698	0.492	0.431				3.547	2.13	2.227
		0.589	0.825	0.58				1.385	3.784	2.845
		0.544	0.396	0.769				1.935	2.631	2.64
		0.277	0.805	0.634				2.902	2.418	1.994
		0.516	0.43	0.631				4.563	2.041	3.827
		0.844	0.587	0.379				4.081	1.514	1.368
		0.695	0.638	0.622				2.163	1.385	1.647
		0.805	0.505	0.716				1.848	2.379	3.059
		0.601	0.599	0.581				3.149	2.206	4.041
		0.538	0.846	0.57				2.77	2.753	1.647
		0.548	0.567	0.592				4.326	3.42	2.812
		0.585	0.68	0.88				1.647	7.19	1.316
		0.614	0.569	0.938				1.385	1.368	2.886
		0.617	0.278	0.376				3.42	2.605	1.165
		0.498	0.263	0.326				2.227	2.163	1.385
		0.424	0.806	0.361				1.368	2.466	2.77
		0.568	0.626	0.315				1.316	1.514	2.736
		0.708	0.6	0.696				2.174	6.716	2.942
		0.671	0.35	0.936				3.244	1.385	1.935
		0.744	0.368	0.708				2.736	2.34	2.052
		0.405	0.41	0.703				1.73	7.681	2.163
		0.512	0.424	0.706				1.575	2.71	2.34
		0.537	0.35	0.751				1.935	1.935	2.34
		0.848	0.658	0.649				1.56	2.466	2.613
		0.388	0.431	0.743				1.261	6.091	2.163
		0.581	0.827	0.148				3.521	2.447	17.711
		0.721	0.561	0.546				1.73	1.689	2.902
		0.383	0.609	0.957				2.13	1.298	1.385
		0.833	0.842	0.426				4.563	2.174	2.227
		0.637	0.552	0.468				1.451	3.683	1.994
		0.836	0.496	0.407				3.036	2.942	1.744
		0.488	0.459	0.343				3.273	1.73	2.675
		0.495	0.751	0.373				2.91	2.812	3.626
		0.807	0.461	0.513				2.227	2.605	3.036
		0.458	0.456	0.747				1.848	2.052	3.683
		0.869	0.513	0.92				2.206	2.163	1.861
		0.47	0.89	0.859				2.299	2.418	1.935
		0.393	0.929	0.132				3.028	2.163	4.2
		0.619	0.319	0.598				3.097	1.451	3.013
		0.552	0.608	0.425				1.744	4.374	2.052
		0.456	0.316	0.833				1.368	2.13	3.244
		0.758	0.884	0.505				2.34	4.266	1.647
		0.934	0.379	0.354				1.994	2.34	2.77
		0.613	0.476	0.427				2.33	3.074	1.514
		0.68	0.516	0.708				2.227	2.77	3.777
		0.898	0.344	0.308				3.851	1.959	2.041
		0.381	0.638	0.752				1.73	1.316	3.294
		0.789	0.584	0.453				1.835	1.385	1.848
		0.416	0.587	0.751				1.959	2.258	1.848
		0.717	0.383	0.444				1.261	2.041	5.209
		0.333	0.528	0.419				1.081	2.845	1.744
		0.508	0.462	0.314				2.71	1.73	1.994
		0.681	0.62	0.7				1.744	4.749	3.721
		0.773	0.626	0.321				2.522	1.73	2.466
		0.761	0.428	0.521				3.244	2.418	2.389
		0.505	0.606	0.373				1.647	2.522	2.77
		0.736	0.467	0.625				1.529	2.389	4.861
		0.742	0.515	0.613				1.848	3.273	2.299
		0.592	0.721	0.623				0.967	2.64	2.418
		0.648	0.332	0.81				2.532	2.466	12.541
		0.862	0.534	0.606				1.935	1.848	2.522
		0.566	0.917	0.442				1.224	1.689	2.466
		0.448	0.799	0.563				1.835	2.13	6.492
		0.599	0.703	0.466				2.64	2.91	1.529
		0.699	0.595	0.483				1.385	4.459	1.835
		0.7	0.689	0.806				1.385	2.82	2.64
		0.414	0.464	0.311				2.736	1.368	2.902
		0.439	0.812	0.592				3.947	1.368	3.521
		0.599	0.883	0.748				1.368	3.677	3.6
		0.89	0.668	0.393				4.104	1.994	3.215
		0.727	0.629	0.657				2.77	2.447	1.861
		0.835	0.557	0.667				2.174	1.861	0.967
		0.373	0.385	0.803				2.206	1.935	2.631
		0.575	0.746	0.696				3.521	1.744	1.385
		0.648	0.162	0.706				1.316	2.052	5.128
		0.612	0.692	0.901				1.959	1.385	1.451
		0.532	0.627	0.77				1.959	1.994	2.258
		0.448	0.663	0.482				3.626	2.736	1.529
		0.813	0.716	0.224				2.942	2.163	3.119
		0.891	0.288	0.487				5.54	1.165	1.575
		0.613	0.289	0.736				2.418	1.959	2.34
		0.492	0.677	0.401				2.71	8.918	3.365
		0.49	0.753	0.584				1.935	2.466	2.33
		0.515	0.49	0.703				1.261	1.947	3.42
		0.351	0.604	0.352				3.671	2.33	2.13
		0.45	0.547	0.34				15.024	6.091	3.294
		0.314	0.471	0.742				3.194	1.224	2.82
		0.707	0.341	0.632				1.298	2.163	2.041
		0.401	0.655	0.941				1.514	3.494	2.466
		0.463	0.609	0.327				1.56	2.052	2.902
		0.369	0.634	0.67				1.935	1.935	1.848
		0.765	0.325	0.518				1.689	2.052	3.379
		0.601	0.742	0.621				1.835	2.596	1.861
		0.755	0.908	0.664				1.994	1.994	4.2
		0.359	0.752	0.939				1.261	1.529	3.521
		0.37	0.658	0.482				1.529	2.163	1.73
		0.503	0.521	0.449				2.522	2.613	1.689
		0.263	0.295	0.68				1.744	2.141	1.451
		0.829	0.709	0.618				1.261	4.31	3.702
		0.856	0.588	0.343				1.835	12.807	2.206
		0.332	0.7	0.716				2.466	2.163	1.994
		0.468	0.565	0.499				1.994	1.368	2.141
		0.634	0.593	0.648				2.227	1.451	2.736
		0.721	0.673	0.491				1.848	2.041	1.575
		0.42	0.542	0.273				0.892	2.379	2.258
		0.635	0.961	0.343				1.848	1.744	1.994
		0.401	0.895	0.721				1.935	1.261	2.389
		0.898	0.729	0.31				2.041	1.994	0.967
		0.443	0.79	0.356				2.77	5.771	3.252
		0.846	0.542	0.683				2.33	1.081	2.041
		0.939	0.631	0.489				2.418	1.744	2.13
		0.483	0.649	0.774				3.521	1.385	3.488
		0.784	0.724	0.514				2.174	1.861	2.736
		0.48	0.409	0.606				3.302	2.299	2.82
		0.448	0.695	0.257				5.747	2.675	2.522
		0.445	0.43	0.521				2.522	2.163	1.848
		0.646	0.534	0.371				1.959	1.165	2.041
		0.791	0.837	0.859				2.141	1.224	3.294
		0.444	0.534	0.644				2.299	2.82	7.319
		0.806	0.793	0.554				1.861	1.959	2.174
		0.706	0.758	0.699				2.379	1.529	3.42
		0.528	0.569	0.425				2.613	2.163	2.206
		0.555	0.414	0.528				3.696	2.299	2.418
		0.312	0.709	0.396				2.163	2.227	1.647
		0.747	0.475	0.544				2.141	1.959	2.71
		0.627	0.859	0.579				2.812	2.845	2.418
		0.736	0.803	0.917				2.418	1.514	1.689
		0.319	0.198	0.254				2.631	1.575	1.848
		0.869	0.59	0.327				3.215	1.514	1.56
		0.948	0.728	0.237				2.605	1.647	2.389
		0.718	0.399	0.618				1.514	2.299	2.466
		0.665	0.671	0.377				2.33	5.017	1.689
		0.269	0.485	0.633				2.466	1.103	2.206
		0.514	0.499	0.519				2.041	2.33	2.675
		0.381	0.282	0.578				2.753	3.059	2.675
		0.636	0.552	0.543				2.522	2.389	2.466
		0.588	0.348	0.513				1.861	1.165	3.005
		0.868	0.455	0.56				1.514	1.514	2.299
		0.531	0.799	0.422				1.385	3.013	2.418
		0.38	0.552	0.262				2.258	2.886	1.994
		0.578	0.733	0.591				3.097	1.835	1.935
		0.927	0.5	0.139				1.261	4.31	2.33
		0.891	0.444	0.927				2.77	2.418	1.385
		0.614	0.67	0.371				2.466	2.389	8.076
		0.292	0.374	0.628				2.163	1.103	1.994
		0.867	0.497	0.5				1.73	3.386	2.71
		0.862	0.505	0.28				2.13	1.316	2.163
		0.386	0.219	0.51				1.224	2.736	2.812
		0.374	0.307	0.428				2.466	3.547	10.094
		0.352	0.849	0.56				1.529	2.71	1.994
		0.837	0.629	0.929				2.902	2.532	2.041
		0.582	0.654	0.681				2.34	1.575	5.856
		0.483	0.457	0.565				4.115	1.994	3.074
		0.619	0.502	0.513				2.13	1.529	1.261
		0.385	0.595	0.754				4.347	2.041	1.935
		0.304	0.423	0.409				1.451	4.326	2.299
		0.305	0.761	0.301				1.165	1.861	2.91
		0.275	0.505	0.899				2.041	2.041	2.389
		0.608	0.373	0.254
		0.353	0.373	0.386
		0.466	0.428	0.422
		0.879	0.682	0.927
		0.49	0.757	0.521
		0.465	0.672	0.755
		0.419	0.892	0.599
		0.607	0.546	0.61
		0.705	0.713	0.71
		0.336	0.374	0.619
		0.805	0.427	0.846
		0.396	0.395	0.468
		0.861	0.275	0.598
		0.54	0.39	0.711
		0.77	0.436	0.886
		0.768	0.344	0.178
		0.586	0.663	0.5
		0.836	0.81	0.827
		0.78	0.396	0.429
		0.366	0.469	0.399
		0.456	0.842	0.4
		0.398	0.49	0.421
		0.775	0.632	0.728
		0.528	0.76	0.695
		0.698	0.843	0.698
		0.349	0.546	0.402
		0.69	0.686	0.449
		0.612	0.471	0.611
		0.645	0.556	0.682
		0.986	0.444	0.568
		0.775	0.657	0.614
		0.597	0.417	0.513
		0.677	0.4	0.324
		0.768	0.499	0.705
		0.478	0.838	0.895
		0.614	0.802	0.568
		0.48	0.617	0.579
		0.872	0.792	0.692
		0.374	0.684	0.603
		0.733	0.594	0.942
		0.708	0.335	0.603
		0.749	0.404	0.513
		0.628	0.434	0.521
		0.677	0.541	0.697
		0.96	0.647	0.768
		0.575	0.957	0.248
		0.518	0.257	0.234
		0.734	0.849	0.79
		0.414	0.736	0.443
		0.286	0.476	0.711
		0.809	0.646	0.701
		0.335	0.368	0.387
		0.467	0.823	0.309
		0.432	0.637	0.228
		0.663	0.66	0.159
		0.704	0.803	0.525
		0.725	0.851	0.708
		0.72	0.595	0.639
		0.364	0.796	0.62
		0.732	0.576	0.416
		0.63	0.873	0.918
		0.488	0.444	0.476
		0.479	0.309	0.788
		0.63	0.404	0.652
		0.737	0.551	0.417
		0.78	0.91	0.421
		0.856	0.549	0.623
		0.677	0.402	0.672
		0.282	0.383	0.365
		0.432	0.467	0.592
		0.608	0.882	0.491
		0.236	0.603	0.792
		0.294	0.457	0.48
		0.434	0.622	0.712
		0.549	0.895	0.685
		0.708	0.835	0.496
		0.877	0.296	0.429
		0.451	0.236	0.494
		0.943	0.874	0.872
		0.456	0.432	0.59
		0.567	0.918	0.668
		0.646	0.718	0.492
		0.636	0.733	0.68
		0.655	0.3	0.916
		0.547	0.596	0.295
		0.686	0.598	0.742
		0.573	0.824	0.443
		0.164	0.661	0.925
		0.447	0.649	0.669
		0.721	0.354	0.47
		0.857	0.7	0.89
		0.428	0.935	0.614
		0.528	0.425	0.709
		0.834	0.582	0.3
		0.757	0.623	0.289
		0.443	0.615	0.716
		0.93	0.669	0.425
		0.438	0.394	0.884
		0.593	0.639	0.481
		0.491	0.44	0.5
		0.802	0.416	0.642
		0.361	0.396	0.784
		0.553	0.695	0.319
		0.312	0.685	0.491
		0.543	0.255	0.558
		0.618	0.911	0.844
		0.756	0.962	0.357
		0.583	0.535	0.325
		0.64	0.685	0.282
		0.45	0.302	0.8
		0.433	0.308	0.189
		0.426	0.204	0.649
		0.854	0.51	0.611
		0.599	0.605	0.492
		0.5	0.884	0.569
		0.757	0.475	0.426
		0.389	0.542	0.309
		0.26	0.466	0.714
		0.552	0.508	0.242
		0.793	0.343	0.467
		0.647	0.36	0.505
		0.491	0.71	0.639
		0.953	0.68	0.734
		0.5	0.612	0.379
		0.752	0.395	0.806
		0.769	0.882	0.664
		0.662	0.591	0.367
		0.584	0.606	0.887
		0.493	0.664	0.562
		0.302	0.489	0.82
		0.93	0.775	0.783
		0.435	0.551	0.405
		0.748	0.69	0.544
		0.765	0.561	0.209
		0.913	0.581	0.839
		0.579	0.482	0.688
		0.814	0.806	0.359
		0.422	0.655	0.965
		0.557	0.823	0.191
		0.252	0.583	0.703
		0.332	0.522	0.865
		0.519	0.515	0.413
		0.546	0.627	0.457
		0.344	0.868	0.975
		0.663	0.572	0.788
		0.96	0.937	0.609
		0.479	0.544	0.314
		0.918	0.972	0.543
		0.389	0.338	0.513
		0.794	0.271	0.838
		0.485	0.427	0.289
		0.872	0.523	0.736
		0.72	0.238	0.266
		0.521	0.397	0.874
		0.515	0.444	0.467
		0.496	0.689	0.685
		0.784	0.478	0.727
		0.449	0.871	0.89
		0.55	0.545	0.438
		0.566	0.595	0.73
		0.627	0.424	0.691
		0.529	0.416	0.927
		0.319	0.718	0.312
		0.93	0.393	0.678
		0.4	0.514	0.82
		0.541	0.25	0.443
		0.652	0.792	0.469
		0.312	0.929	0.377
		0.631	0.321	0.57
		0.699	0.43	0.423
		0.762	0.552	0.849
		0.747	0.614	0.728
		0.825	0.499	0.525
		0.818	0.614	0.474
		0.401	0.302	0.571
		0.421	0.634	0.75
		0.345	0.491	0.354
		0.58	0.417	0.364
		0.666	0.762	0.886
		0.332	0.376	0.628
		0.59	0.518	0.499
		0.286	0.836	0.37
		0.529	0.904	0.483
		0.54	0.772	0.762
		0.43	0.718	0.509
		0.497	0.821	0.388
		0.585	0.14	0.791
		0.61	0.887	0.618
		0.212	0.406	0.493
		0.818	0.557	0.349
		0.504	0.422	0.402
		0.709	0.578	0.516
		0.626	0.372	0.551
		0.498	0.395	0.389
		0.877	0.466	0.534
		0.831	0.423	0.817
		0.6	0.774	0.755
		0.89	0.49	0.545
		0.934	0.718	0.662
		0.75	0.426	0.199
		0.545	0.701	0.51
		0.56	0.464	0.323
		0.911	0.292	0.309
		0.618	0.179	0.472
		0.277	0.598	0.851
		0.331	0.397	0.551
		0.42	0.243	0.585
		0.581	0.753	0.716
		0.459	0.354	0.338
		0.595	0.778	0.889
		0.285	0.487	0.778
		0.239	0.66	0.359
		0.382	0.373	0.736
		0.567	0.801	0.372
		0.614	0.691	0.695
		0.867	0.459	0.377
		0.403	0.628	0.662
		0.806	0.712	0.77
		0.54	0.554	0.719
		0.556	0.613	0.929
		0.586	0.686	0.293
		0.434	0.872	0.602
		0.471	0.389	0.807
		0.624	0.892	0.52
		0.727	0.522	0.445
		0.673	0.703	0.584
		0.483	0.467	0.598
		0.78	0.53	0.665
		0.65	0.253	0.45
		0.314	0.814	0.625
		0.38	0.567	0.437
		0.329	0.56	0.824
		0.652	0.669	0.364
		0.688	0.591	0.59
		0.451	0.642	0.503
		0.631	0.467	0.715
		0.394	0.313	0.345
		0.879	0.941	0.429
		0.588	0.817	0.426
		0.488	0.432	0.675
		0.729	0.498	0.559
		0.153	0.303	0.597
		0.801	0.956	0.868
		0.557	0.746	0.901
		0.781	0.654	0.516
		0.542	0.582	0.322
		0.803	0.465	0.708
		0.492	0.276	0.468
		0.853	0.636	0.355
		0.373	0.576	0.416
		0.235	0.685	0.888
		0.76	0.413	0.263
		0.541	0.622	0.414
		0.365	0.573	0.322
		0.644	0.396	0.37
		0.499	0.746	0.771
		0.744	0.76	0.326
		0.684	0.689	0.675
		0.695	0.502	0.6
		0.715	0.515	0.537
		0.71	0.372	0.365
		0.478	0.475	0.778
		0.58	0.599	0.469
		0.447	0.552	0.269
		0.574	0.447	0.358
		0.448	0.485	0.354
		0.826	0.566	0.609
		0.655	0.625	0.254
		0.859	0.853	0.446
		0.292	0.509	0.809
		0.246	0.607	0.667
		0.417	0.602	0.69
		0.633	0.775	0.486
		0.739	0.87	0.42
		0.788	0.793	0.262
		0.579	0.8	0.616
		0.66	0.395	0.518
		0.513	0.529	0.506
		0.363	0.655	0.521
		0.446	0.462	0.537
		0.537	0.684	0.331
		0.614	0.44	0.836
		0.219	0.978	0.497
		0.393	0.22	0.331
		0.888	0.796	0.693
		0.621	0.328	0.354
		0.31	0.695	0.413
		0.336	0.875	0.339
		0.462	0.575	0.679
		0.38	0.795	0.498
		0.303	0.728	0.443
		0.381	0.374	0.509
		0.562	0.812	0.549
		0.502	0.504	0.781
		0.747	0.803	0.827
		0.669	0.579	0.257
		0.701	0.577	0.589
		0.567	0.7	0.331
		0.679	0.737	0.757
		0.619	0.491	0.574
		0.49	0.263	0.816
		0.435	0.563	0.661
		0.759	0.583	0.457
		0.842	0.554	0.542
		0.874	0.495	0.552
		0.416	0.715	0.803
		0.886	0.931	0.516
		0.581	0.521	0.621
		0.805	0.252	0.569
		0.528	0.542	0.698
		0.452	0.459	0.633
		0.826	0.526	0.598
		0.293	0.695	0.923
		0.842	0.513	0.417
		0.73	0.323	0.625
		0.602	0.628	0.589
		0.549	0.377	0.458
		0.506	0.684	0.659
		0.654	0.255	0.656
		0.752	0.89	0.46
		0.739	0.582	0.624
		0.481	0.463	0.558
		0.531	0.734	0.629
		0.254	0.29	0.562
		0.473	0.375	0.721
		0.289	0.398	0.644
		0.592	0.887	0.396
		0.883	0.295	0.706
		0.368	0.456	0.538
		0.635	0.54	0.88
		0.685	0.745	0.591
		0.618	0.781	0.571
		0.812	0.985	0.593
		0.43	0.852	0.559
		0.684	0.687	0.743
		0.867	0.678	0.351
		0.618	0.665	0.877
		0.785	0.5	0.394
		0.618	0.194	0.678
		0.336	0.752	0.672
		0.392	0.82	0.787
		0.64	0.241	0.291
		0.618	0.32	0.371
		0.806	0.752	0.695
		0.685	0.798	0.632
		0.755	0.8	0.508
		0.506	0.4	0.716
		0.693	0.912	0.334
		0.597	0.882	0.53
		0.654	0.539	0.382
		0.605	0.648	0.704
		0.457	0.758	0.513
		0.661	0.359	0.587
		0.755	0.828	0.415
		0.456	0.844	0.679
		0.319	0.66	0.619
		0.615	0.613	0.856
		0.637	0.51	0.689
		0.659	0.54	0.651
		0.698	0.502	0.309
		0.5	0.702	0.772
		0.402	0.207	0.53
		0.821	0.788	0.249
		0.599	0.487	0.526
		0.613	0.487	0.721
		0.484	0.335	0.631
		0.64	0.652	0.489
		0.5	0.278	0.571
		0.292	0.669	0.335
		0.583	0.44	0.645
		0.634	0.498	0.554
		0.621	0.888	0.598
		0.364	0.72	0.514
		0.689	0.617	0.296
		0.604	0.517	0.824
		0.524	0.673	0.539
		0.566	0.83	0.864
		0.318	0.361	0.654
		0.637	0.496	0.734
		0.636	0.257	0.509
		0.876	0.777	0.631
		0.543	0.427	0.342
		0.771	0.438	0.793
		0.451	0.932	0.485
		0.815	0.588	0.527
		0.549	0.804	0.509
		0.653	0.425	0.866
		0.58	0.272	0.376
		0.535	0.72	0.568
		0.475	0.639	0.275
		0.768	0.578	0.475
		0.907	0.951	0.359
		0.395	0.742	0.53
		0.949	0.48	0.15
		0.266	0.352	0.892
		0.384	0.764	0.878
		0.441	0.412	0.759
		0.342	0.647	0.528
		0.313	0.683	0.261
		0.598	0.491	0.687
		0.59	0.461	0.536
		0.382	0.604	0.578
		0.459	0.636	0.8
		0.604	0.884	0.795
		0.478	0.479	0.563
		0.474	0.611	0.311
		0.52	0.464	0.709
		0.451	0.46	0.658
		0.898	0.408	0.545
		0.868	0.48	0.497
		0.279	0.263	0.811
		0.446	0.367	0.767
		0.296	0.648	0.415
		0.599	0.489	0.278
		0.709	0.625	0.655
		0.846	0.438	0.922
		0.662	0.36	0.456
		0.698	0.348	0.383
		0.384	0.428	0.831
		0.34	0.545	0.438
		0.623	0.385	0.4
		0.73	0.361	0.661
		0.558	0.423	0.38
		0.529	0.494	0.276
		0.508	0.657	0.558
		0.69	0.296	0.329
		0.629	0.28	0.31
		0.432	0.745	0.401
		0.85	0.636	0.585
		0.779	0.362	0.678
		0.464	0.669	0.543
		0.473	0.641	0.799
		0.374	0.353	0.699
		0.683	0.4	0.326
		0.474	0.424	0.817
		0.733	0.639	0.635
		0.823	0.367	0.616
		0.579	0.672	0.356
		0.367	0.653	0.417
		0.781	0.324	0.612
		0.446	0.387	0.534
		0.888	0.245	0.608
		0.335	0.299	0.786
		0.629	0.716	0.418
		0.636	0.539	0.714
		0.751	0.697	0.756
		0.869	0.541	0.558
		0.399	0.516	0.495
		0.672	0.538	0.711
		0.834	0.422	0.877
		0.555	0.259	0.69
		0.603	0.544	0.443
		0.683	0.46	0.449
		0.489	0.357	0.4
		0.705	0.546	0.548
		0.732	0.464	0.46
		0.805	0.703	0.61
		0.492	0.367	0.389
		0.529	0.27	0.835
		0.574	0.716	0.581
		0.877	0.262	0.791
		0.524	0.903	0.642
		0.663	0.535	0.824
		0.837	0.796	0.42
		0.414	0.932	0.587
		0.477	0.488	0.621
		0.586	0.726	0.537
		0.256	0.652	0.717
		0.521	0.721	0.36
		0.689	0.099	0.589
		0.412	0.591	0.815
		0.617	0.319	0.725
		0.397	0.569	0.565
		0.55	0.675	0.496
		0.322	0.925	0.554
		0.955	0.649	0.464
		0.566	0.606	0.562
		0.647	0.601	0.828
		0.361	0.518	0.611
		0.73	0.39	0.301
		0.712	0.493	0.44
		0.872	0.906	0.395
		0.827	0.321	0.738
		0.348	0.426	0.615
		0.762	0.371	0.779
		0.498	0.617	0.469
		0.484	0.563	0.555
		0.64	0.368	0.752
		0.316	0.388	0.498
		0.521	0.41	0.306
		0.35	0.281	0.887
		0.306	0.463	0.405
		0.623	0.496	0.841
		0.596	0.505	0.12
		0.68	0.367	0.61
		0.654	0.445	0.513
		0.592	0.72	0.692
		0.464	0.518	0.517
		0.343	0.17	0.179
		0.52	0.377	0.678
		0.666	0.422	0.609
		0.502	0.536	0.534
		0.539	0.536	0.292
		0.413	0.414	0.306
		0.385	0.177	0.591
		0.474	0.304	0.549
		0.442	0.511	0.655
		0.515	0.234	0.614
		0.449	0.511	0.475
		0.45	0.506	0.503
		0.832	0.605	0.873
		0.761	0.938	0.589
		0.585	0.624	0.339
		0.912	0.723	0.607
		0.801	0.299	0.438
		0.559	0.322	0.327
		0.399	0.382	0.285
		0.867	0.684	0.473
		0.283	0.769	0.389
		0.866	0.339	0.944
		0.318	0.699	0.644
		0.633	0.441	0.748
		0.68	0.875	0.764
		0.854	0.779	0.643
		0.357	0.356	0.47
		0.604	0.492	0.807
		0.524	0.445	0.499
		0.53	0.448	0.293
		0.462	0.534	0.447
		0.524	0.69	0.774
		0.348	0.883	0.416
		0.612	0.567	0.525
		0.49	0.961	0.665
		0.54	0.98	0.542
		0.755	0.294	0.613
		0.324	0.841	0.558
		0.757	0.708	0.684
		0.433	0.45	0.683
		0.493	0.614	0.41
		0.526	0.494	0.366
		0.652	0.717	0.464
		0.366	0.366	0.535
		0.613	0.375	0.609
		0.557	0.895	0.274
		0.709	0.747	0.716
		0.478	0.379	0.37
		0.416	0.295	0.525
		0.665	0.248	0.41
		0.663	0.657	0.925
		0.652	0.538	0.633
		0.746	0.755	0.899
		0.806	0.673	0.521
		0.593	0.925	0.598
		0.503	0.245	0.556
		0.476	0.339	0.317
		0.755	0.635	0.406
		0.622	0.492	0.856
		0.503	0.627	0.377
		0.795	0.538	0.52
		0.789	0.406	0.67
		0.388	0.366	0.49
		0.683	0.212	0.588
		0.569	0.504	0.47
		0.477	0.662	0.61
		0.715	0.61	0.752
		0.803	0.067	0.791
		0.491	0.506	0.674
		0.498	0.675	0.552
		0.408	0.43	0.706
		0.425	0.701	0.51
		0.35	0.865	0.354
		0.448	0.568	0.458
		0.443	0.757	0.576
		0.419	0.318	0.702
		0.321	0.643	0.78
		0.34	0.274	0.556
		0.806	0.577	0.976
		0.33	0.718	0.928
		0.402	0.262	0.664
		0.269	0.792	0.359
		0.327	0.378	0.822
		0.718	0.432	0.536
		0.489	0.199	0.63
		0.53	0.886	0.606
		0.41	0.734	0.678
		0.749	0.434	0.929
		0.393	0.492	0.392
		0.55	0.467	0.439
		0.919	0.286	0.797
		0.804	0.684	0.321
		0.761	0.32	0.29
		0.673	0.625	0.768
		0.634	0.949	0.493
		0.504	0.647	0.54
		0.508	0.538	0.355
		0.383	0.74	0.422
		0.703	0.368	0.528
		0.636	0.505	0.648
		0.358	0.769	0.471
		0.518	0.487	0.832
		0.707	0.404	0.53
		0.335	0.853	0.663
		0.906	0.646	0.717
		0.705	0.664	0.606
		0.596	0.931	0.569
		0.645	0.301	0.335
		0.903	0.86	0.596
		0.871	0.515	0.513
		0.322	0.241	0.221
		0.38	0.662	0.486
		0.598	0.716	0.743
		0.511	0.434	0.566
		0.857	0.378	0.784
		0.73	0.691	0.299
		0.491	0.922	0.302
		0.541	0.579	0.703
		0.567	0.59	0.41
		0.367	0.552	0.416
			0.312	0.436
		0.784	0.715	0.353
		0.324	0.265	0.658
		0.71	0.621	0.777
		0.685	0.357	0.38
		0.406	0.337	0.603
		0.948	0.866	0.434
		0.769	0.348	0.536
		0.626	0.8	0.48
		0.599	0.823	0.33
		0.246	0.623	0.862
		0.691	0.706	0.595
		0.578	0.638	0.63
		0.587	0.653	0.604
		0.236	0.272	0.746
		0.864	0.698	0.648
		0.664	0.796	0.39
		0.51	0.605	0.398
		0.504	0.732	0.825
		0.913	0.42	0.363
		0.314	0.506	0.18
		0.559	0.372	0.492
		0.449	0.666	0.953
		0.538	0.561	0.865
		0.501	0.589	0.454
		0.645	0.574	0.525
		0.696	0.402	0.416
		0.503	0.424	0.525
		0.658	0.221	0.558
		0.777	0.534	0.403
		0.9	0.658	0.754
		0.607	0.43	0.64
		0.297	0.769	0.38
		0.415	0.591	0.48
		0.513	0.418	0.681
		0.394	0.455	0.797
		0.636	0.744	0.685
		0.781	0.598	0.587
		0.587	0.743	0.506
		0.644	0.913	0.445
		0.626	0.524	0.898
		0.736	0.547	0.749
		0.553	0.735	0.671
		0.507	0.476	0.826
		0.433	0.76	0.512
		0.532	0.476	0.546
		0.394	0.828	0.305
		0.315	0.489	0.589
		0.573	0.314	0.701
		0.58	0.47	0.366
		0.534	0.333	0.74
		0.518	0.596	0.662
		0.295	0.677	0.441
		0.321	0.548	0.292
		0.495	0.507	0.737
		0.712	0.488	0.614
		0.458	0.264	0.812
		0.433	0.527	0.785
		0.1	0.932	0.597
		0.903	0.799	0.851
		0.821	0.858	0.568
		0.711	0.509	0.347
		0.434	0.565	0.469
		0.559	0.528	0.324
		0.741	0.25	0.619
		0.593	0.717	0.633
		0.543	0.815	0.508
		0.546	0.474	0.743
		0.647	0.762	0.7
		0.811	0.809	0.842
		0.731	0.446	0.928
		0.909	0.554	0.495
		0.835	0.387	0.471
		0.703	0.928	0.56
		0.466	0.627	0.473
		0.703	0.278	0.559
		0.666	0.694	0.971
		0.517	0.568	0.636
		0.884	0.465	0.509
		0.906	0.359	0.277
		0.782	0.507	0.736
		0.709	0.541	0.785
		0.701	0.465	0.735
		0.539	0.718	0.451
		0.423	0.489	0.347
		0.437	0.644	0.828
		0.765	0.487	0.527
		0.841	0.41	0.627
		0.685	0.918	0.602
		0.905	0.399	0.611
		0.564	0.511	0.439
		0.375	0.507	0.488
		0.49	0.479	0.533
		0.342	0.376	0.901
		0.372	0.656	0.53
		0.835	0.589	0.665
		0.833	0.299	0.799
		0.785	0.513	0.713
		0.408	0.402	0.409
		0.562	0.32	0.742
		0.664	0.431	0.53
		0.674	0.869	0.446
		0.7	0.711	0.53
		0.584	0.716	0.765
		0.407	0.81	0.793
		0.681	0.711	0.815
		0.682	0.449	0.335
		0.438	0.374	0.758
		0.716	0.438	0.63
		0.933	0.602	0.651
		0.49	0.618	0.528
		0.61	0.628	0.383
		0.334	0.526	0.643
		0.69	0.505	0.696
		0.887	0.266	0.572
		0.857	0.958	0.471
		0.672	0.927	0.413
		0.677	0.367	0.727
		0.586	0.66	0.643
		0.656	0.702	0.505
		0.884	0.634	0.584
		0.827	0.66	0.284
		0.525	0.815	0.54
		0.648	0.663	0.57
		0.715	0.402	0.823
		0.397	0.566	0.377
		0.619	0.841	0.436
		0.754	0.615	0.504
		0.502	0.299	0.459
		0.52	0.882	0.639
		0.658	0.76	0.63
		0.682	0.79	0.627
		0.332	0.578	0.399
		0.825	0.468	0.553
		0.862	0.752	0.648
		0.517	0.34	0.819
		0.892	0.808	0.616
		0.844	0.589	0.72
		0.589	0.266	0.335
		0.566	0.325	0.387
		0.888	0.396	0.55
		0.598	0.41	0.584
		0.569	0.609	0.902
		0.831	0.442	0.728
		0.759	0.916	0.509
		0.51	0.927	0.466
		0.24	0.661	0.382
		0.67	0.919	0.591
		0.793	0.536	0.317
		0.805	0.957	0.453
		0.697	0.501	0.558
		0.544	0.456	0.861
		0.666	0.479	0.623
		0.528	0.5	0.837
		0.402	0.59	0.645
		0.444	0.364	0.6
		0.655	0.693	0.177
		0.53	0.916	0.633
		0.803	0.493	0.28
		0.259	0.601	0.772
		0.947	0.686	0.432
		0.416	0.757	0.498
		0.756	0.484	0.389
		0.785	0.552	0.464
		0.444	0.946	0.535
		0.546	0.51	0.468
		0.497	0.563	0.444
		0.857	0.672	0.693
		0.432	0.696	0.571
		0.562	0.331	0.648
		0.434	0.253	0.645
		0.405	0.803	0.682
		0.72	0.41	0.557
		0.644	0.486	0.456
		0.923	0.477	0.416
		0.76	0.293	0.444
		0.64	0.369	0.381
		0.785	0.51	0.57
		0.742	0.458	0.383
		0.428	0.715	0.539
		0.132	0.354	0.43
		0.593	0.609	0.756
		0.865	0.729	0.66
		0.895	0.721	0.821
		0.522	0.451	0.457
		0.938	0.633	0.825
		0.314	0.273	0.626
		0.779	0.878	0.584
		0.68	0.426	0.722
		0.776	0.768	0.596
		0.92	0.799	0.684
		0.786	0.415	0.618
		0.509	0.421	0.729
		0.523	0.346	0.359
		0.587	0.308	0.574
		0.455	0.607	0.728
		0.781	0.426	0.584
		0.568	0.496	0.757
		0.651	0.871	0.221
		0.532	0.608	0.662
		0.798	0.735	0.597
		0.612	0.549	0.78
		0.733	0.479	0.552
		0.916	0.453	0.469
		0.376	0.352	0.44
		0.53	0.615	0.704
		0.564	0.265	0.325
		0.733	0.558	0.357
		0.933	0.546	0.391
		0.547	0.905	0.507
		0.813	0.709	0.577
		0.714	0.52	0.683
		0.368	0.195	0.788
		0.809	0.493	0.578
		0.693	0.488	0.604
		0.42	0.549	0.489
		0.589	0.235	0.492
		0.711	0.822	0.73
		0.37	0.639	0.872
		0.732	0.621	0.524
		0.543	0.613	0.567
		0.508	0.393	0.518
		0.426	0.661	0.724
		0.315	0.443	0.581
		0.918	0.358	0.949
		0.362	0.958	0.686
		0.631	0.826	0.905
		0.762	0.595	0.484
		0.686	0.515	0.821
		0.832	0.589	0.586
		0.776	0.729	0.498
		0.359	0.314	0.619
		0.657	0.738	0.626
		0.719	0.782	0.486
		0.919	0.73	0.863
		0.751	0.64	0.921
		0.693	0.772	0.707
		0.484	0.883	0.447
		0.462	0.573	0.532
		0.7	0.304	0.848
		0.59	0.857	0.532
		0.839	0.49	0.501
		0.726	0.676	0.682
		0.438	0.798	0.6
		0.808	0.567	0.72
		0.297	0.705	0.865
		0.769	0.51	0.827
		0.805	0.672	0.666
		0.693	0.303	0.416
		0.74	0.577	0.205
		0.559	0.444	0.59
		0.358	0.732	0.249
		0.398	0.638	0.813
		0.766	0.477	0.659
		0.207	0.528	0.799
		0.722	0.825	0.325
		0.954	0.467	0.221
		0.693	0.936	0.378
		0.932	0.817	0.744
		0.345	0.477	0.689
		0.723	0.709	0.511
		0.821	0.781	0.892
		0.824	0.584	0.645
		0.493	0.708	0.769
		0.806	0.694	0.541
		0.498	0.714	0.818
		0.432	0.584	0.817
		0.545	0.718	0.352
		0.525	0.68	0.677
		0.725	0.642	0.803
		0.594	0.433	0.66
		0.858	0.546	0.814
		0.475	0.945	0.429
		0.765	0.393	0.579
		0.72	0.719	0.338
		0.537	0.335	0.424
		0.681	0.458	0.535
		0.489	0.725	0.819
		0.733	0.468	0.612
		0.772	0.362	0.409
		0.596	0.599	0.709
		0.715	0.441	0.592
		0.898	0.834	0.469
		0.824	0.991	0.371
		0.62	0.469	0.865
		0.5	0.873	0.72
		0.779	0.337	0.557
		0.538	0.669	0.441
		0.575	0.567	0.569
		0.918	0.674	0.501
		0.777	0.435	0.619
		0.871	0.418	0.582
		0.803	0.498	0.55
		0.608	0.477	0.858
		0.864	0.691	0.536
		0.721	0.919	0.901
		0.632	0.795	0.49
		0.682	0.45	0.818
		0.644	0.898	0.716
		0.495	0.644	0.487
		0.566	0.539	0.816
		0.876	0.747	0.502
		0.854	0.516	0.728
		0.637	0.47	0.604
		0.506	0.462	0.638
		0.498	0.503	0.6
		0.541	0.515	0.595
		0.46	0.741	0.544
		0.462	0.463	0.536
		0.791	0.37	0.204
		0.559	0.508	0.418
		0.771	0.512	0.81
		0.419	0.337	0.451
		0.785	0.409	0.985
		0.67	0.477	0.512
		0.67	0.49	0.37
		0.583	0.769	0.689
		0.674	0.268	0.683
		0.723	0.885	0.72
		0.709	0.637	0.715
		0.746	0.371	0.702
		0.597	0.857	0.715
		0.511	0.751	0.625
		0.741	0.834	0.261
		0.594	0.589	0.834
		0.377	0.348	0.618
		0.746	0.309	0.667
		0.434	0.724	0.501
		0.489	0.519	0.459
		0.659	0.33	0.434
		0.831	0.611	0.337
		0.708	0.524	0.648
		0.803	0.519	0.72
		0.74	0.529	0.853
		0.582	0.42	0.477
		0.567	0.751	0.375
		0.498	0.575	0.342
		0.734	0.317	0.46
		0.605	0.337	0.746
		0.906	0.469	0.783
		0.744	0.193	0.616
		0.421	0.341	0.497
		0.478	0.31	0.376
		0.282	0.228	0.776
		0.878	0.307	0.741
		0.487	0.513	0.64
		0.536	0.5	0.627
		0.719	0.717	0.566
		0.84	0.797	0.564
		0.453	0.236	0.393
		0.724	0.325	0.322
		0.465	0.814	0.233
		0.467	0.569	0.861
		0.904	0.609	0.477
		0.146	0.502	0.812
		0.58	0.358	0.701
		0.806	0.512	0.673
		0.797	0.817	0.588
		0.451	0.658	0.587
		0.773	0.61	0.433
		0.304	0.372	0.608
		0.55	0.615	0.58
		0.467	0.36	0.693
		0.323	0.558	0.575
		0.699	0.663	0.568
		0.479	0.526	0.581
		0.577	0.226	0.579
		0.702	0.551	0.505
		0.315	0.551	0.751
		0.875	0.903	0.884
		0.751	0.732	0.873
		0.406	0.236	0.586
		0.967	0.339	0.693
		0.639	0.316	0.8
		0.523	0.445	0.369
		0.654	0.46	0.662
		0.636	0.201	0.445
[truncated: 11,370 more rows]

## Sheet: ΔcetZ5
			Roudness						Length (um)
		ΔcetZ5						ΔcetZ5
		1hr	3hr	6hr				1hr	3hr	6hr
		0.677	0.638	0.806				1.081	0.865	1.165
		0.904	0.562	0.571				1.784	1.385	0.865
		0.41	0.8	0.491				1.56	1.647	2.418
		0.568	0.704	0.557				1.081	1.689	4.904
		0.5	0.599	0.544				1.261	0.918	1.261
		0.826	0.937	0.854				1.385	2.34	0.684
		0.896	0.685	0.373				0.967	3.677	1.744
		0.757	0.605	0.456				0.918	0.967	1.451
		0.339	0.664	0.559				1.385	1.784	3.244
		0.693	0.871	0.251				1.385	1.73	3.58
		0.554	0.869	0.593				1.103	0.865	2.812
		0.874	0.724	0.665				1.081	0.892	2.174
		0.878	0.736	0.793				2.174	3.294	0.967
		0.716	0.197	0.705				1.298	12.235	1.316
		0.606	0.498	0.663				1.261	2.82	6.482
		0.722	0.591	0.377				1.56	2.041	2.141
		0.789	0.372	0.95				0.892	1.165	2.466
		0.619	0.41	0.827				1.385	3.494	2.163
		0.451	0.397	0.603				1.261	3.215	3.784
		0.458	0.365	0.467				4.412	1.081	1.451
		0.323	0.468	0.786				0.78	1.744	1.994
		0.339	0.57	0.594				1.261	1.081	12.781
		0.3	0.358	0.696				1.861	2.77	1.689
		0.812	0.734	0.564				1.947	2.174	2.041
		0.528	0.495	0.582				1.994	2.34	2.64
		0.35	0.51	0.609				1.261	1.224	2.141
		0.717	0.653	0.444				1.861	2.631	4.326
		0.634	0.443	0.606				1.575	0.967	1.575
		0.488	0.703	0.359				1.385	5.759	2.13
		0.708	0.685	0.543				17.353	2.041	1.103
		0.604	0.64	0.687				2.91	0.865	1.947
		0.733	0.835	0.961				1.385	2.13	3.488
		0.514	0.957	0.309				1.368	1.316	2.753
		0.564	0.54	0.693				2.466	1.261	3.899
		0.451	0.639	0.526				2.299	0.967	2.163
		0.762	0.648	0.834				1.56	1.165	2.613
		0.781	0.952	0.603				2.33	2.532	1.56
		0.993	0.622	0.707				1.529	3.097	1.081
		0.736	0.53	0.583				3.988	1.994	2.736
		0.466	0.433	0.585				3.244	2.675	1.959
		0.65	0.585	0.609				3.696	1.744	4.104
		0.434	0.638	0.647				2.812	8.57	4.326
		0.61	0.555	0.797				1.224	1.316	1.935
		0.818	0.601	0.667				2.942	2.64	2.466
		0.192	0.933	0.473				1.529	1.935	2.299
		0.694	0.554	0.729				0.865	2.206	2.163
		0.831	0.611	0.271				1.316	2.299	1.784
		0.404	0.297	0.741				1.081	2.466	1.744
		0.533	0.697	0.929				2.522	0.865	1.784
		0.391	0.28	0.431				1.368	1.514	2.942
		0.772	0.734	0.227				0.967	2.163	1.081
		0.503	0.666	0.523				1.165	1.689	3.358
		0.82	0.648	0.908				1.316	1.451	3.677
		0.936	0.483	0.622				5.303	1.514	1.224
		0.588	0.381	0.81				1.56	2.052	1.744
		0.516	0.5	0.33				1.689	2.82	2.163
		0.876	0.77	0.636				1.835	2.418	2.13
		0.532	0.346	0.73				0.684	2.466	1.744
		0.624	0.42	0.639				1.165	1.165	3.833
		0.535	0.378	0.56				0.78	1.947	0.918
		0.5	0.487	0.783				2.052	1.744	0.684
		0.507	0.285	0.482				3.244	1.784	1.947
		0.421	0.888	0.523				1.56	1.316	1.689
		0.511	0.346	0.515				5.159	1.56	2.418
		0.686	0.35	0.588				3.42	1.514	1.784
		0.888	0.594	0.74				4.155	1.224	1.081
		0.651	0.742	0.615				2.532	0.78	4.763
		0.472	0.475	0.624				1.689	4.749	1.385
		0.589	0.701	0.836				2.258	2.052	1.848
		0.638	0.865	0.782				0.684	1.73	3.059
		0.75	0.531	0.579				1.081	0.892	1.451
		0.795	0.491	0.313				2.299	6.273	2.34
		0.786	0.283	0.352				5.209	3.036	2.532
		0.75	0.451	0.665				0.967	1.994	1.261
		0.198	0.612	0.458				2.466	1.647	2.052
		0.387	0.423	0.615				2.675	2.379	2.605
		0.627	0.332	0.59				2.299	0.967	2.942
		0.11	0.521	0.641				1.935	2.522	1.261
		0.485	0.736	0.618				4.547	0.865	1.451
		0.375	0.515	0.559				2.64	1.529	4.598
		0.346	0.586	0.494				1.451	2.379	1.784
		0.523	0.575	0.388				1.081	2.91	2.522
		0.679	0.351	0.687				1.959	2.389	3.215
		0.568	0.673	0.516				0.918	1.835	1.385
		0.581	0.66	0.842				4.177	1.385	2.141
		0.574	0.629	0.815				2.34	1.081	3.074
		0.621	0.877	0.596				2.258	1.081	4.132
		0.637	0.686	0.445				1.224	1.385	2.942
		0.444	0.456	0.37				2.041	0.649	0.892
		0.659	0.629	0.257				2.258	1.861	3.386
		0.373	0.599	0.571				2.389	4.326	1.689
		0.31	0.576	0.496				1.368	1.744	4.25
		0.887	0.764	0.091				1.647	3.42	1.959
		0.606	0.838	0.866				3.036	2.299	1.261
		0.481	0.478	0.812				1.103	1.261	3.244
		0.566	0.84	0.713				1.529	2.613	3.869
		0.442	0.791	0.701				0.967	0.967	2.675
		0.725	0.879	0.718				0.865	2.64	1.784
		0.806	0.34	0.582				1.689	1.56	4.942
		0.551	0.247	0.847				3.386	4.724	3.358
		0.507	0.731	0.647				1.081	0.78	1.081
		0.856	0.401	0.572				1.935	2.605	2.13
		0.827	0.823	0.601				1.385	2.33	0.78
		0.756	0.653	0.429				1.103	1.935	2.522
		0.918	0.43	0.555				1.451	1.261	2.299
		0.87	0.752	0.375				1.744	1.081	1.744
		0.348	0.62	0.468				1.451	0.684	2.418
		0.672	0.521	0.544				0.865	1.081	1.451
		0.44	0.322	0.43				0.865	1.994	2.77
		0.786	0.887	0.593				0.967	2.522	1.861
		0.846	0.819	0.648				1.959	1.316	1.689
		0.752	0.671	0.739				1.689	1.529	1.959
		0.793	0.587	0.425				1.103	1.385	5.227
		0.563	0.473	0.368				0.967	3.677	2.258
		0.745	0.394	0.525				1.081	1.368	3.521
		0.877	0.836	0.721				1.385	16.106	1.451
		0.687	0.435	0.852				2.13	1.529	1.261
		0.317	0.475	0.616				1.165	2.34	2.466
		0.448	0.736	0.562				1.081	1.298	1.848
		0.592	0.436	0.605				2.886	1.744	1.935
		0.66	0.781	0.431				3.677	1.451	4.994
		0.346	0.677	0.593				1.529	1.298	0.967
		0.808	0.578	0.676				1.647	1.224	2.163
		0.307	0.617	0.411				0.865	9.519	1.514
		0.92	0.969	0.739				1.744	1.947	1.385
		0.468	0.321	0.645				1.689	1.575	1.298
		0.827	0.874	0.523				2.227	1.529	1.081
		0.699	0.642	0.635				2.532	2.227	2.299
		0.308	0.43	0.627				3.827	8.29	1.689
		0.624	0.71	0.657				1.451	1.081	1.165
		0.596	0.621	0.579				2.13	3.294	1.165
		0.455	0.787	0.809				3.494	1.368	2.736
		0.826	0.828	0.723				1.165	1.081	2.942
		0.84	0.564	0.911				1.689	3.309	5.824
		0.349	0.599	0.727				2.227	1.994	6.911
		0.696	0.759	0.467				1.647	1.784	1.959
		0.537	0.502	0.83				1.385	2.418	1.56
		0.527	0.797	0.941				1.316	1.081	1.848
		0.584	0.83	0.657				1.081	3.252	1.261
		0.924	0.476	0.558				1.529	1.103	1.947
		0.556	0.588	0.536				1.081	2.605	1.994
		0.579	0.504	0.385				0.918	2.613	3.119
		0.689	0.996	0.506				1.689	1.081	1.081
		0.363	0.673	0.758				1.081	1.368	1.744
		0.764	0.477	0.562				0.649	1.848	2.227
		0.793	0.749	0.811				4.293	1.385	4.942
		0.649	0.386	0.451				1.861	1.224	2.466
		0.619	0.369	0.268				1.514	2.299	2.902
		0.719	0.874	0.61				1.368	1.081	3.467
		0.684	0.728	0.45				4.353	1.994	1.994
		0.511	0.772	0.328				1.56	2.812	1.368
		0.665	0.54	0.562				1.744	2.447	2.886
		0.428	0.419	0.497				2.389	3.005	3.302
		0.865	0.379	0.485				1.744	4.932	2.299
		0.719	0.634	0.648				1.081	0.892	1.529
		0.485	0.442	0.414				0.865	1.73	1.647
		0.362	0.713	0.781				2.34	1.451	1.081
		0.649	0.221	0.413				2.258	1.261	1.261
		0.756	0.345	0.9				1.451	0.967	0.918
		0.331	0.633	0.697				2.942	1.316	2.902
		0.348	0.775	0.651				3.683	3.827	3.013
		0.713	0.195	0.591				0.892	2.466	1.081
		0.441	0.926	0.636				0.892	1.56	1.081
		0.631	0.762	0.888				1.744	0.78	2.33
		0.387	0.5	0.828				1.744	9.865	1.575
		0.736	0.427	0.875				1.261	0.78	2.613
		0.846	0.807	0.711				3.149	1.081	1.451
		0.631	0.537	0.547				2.33	0.865	2.052
		0.893	0.639	0.572				2.942	1.744	2.77
		0.909	0.894	0.417				1.514	2.174	3.988
		0.863	0.833	0.708				2.942	1.385	3.386
		0.544	0.73	0.447				1.514	1.368	3.097
		0.755	0.408	0.674				3.379	1.994	2.77
		0.536	0.577	0.446				1.744	1.848	1.316
		0.671	0.499	0.414				1.224	1.994	1.784
		0.591	0.923	0.399				1.261	1.165	3.677
		0.6	0.405	0.558				1.959	1.081	0.892
		0.971	0.51	0.399				0.918	1.081	1.081
		0.304	0.574	0.527				1.835	1.261	3.777
		0.598	0.84	0.57				2.466	1.835	2.052
		0.811	0.451	0.362				1.744	1.081	2.466
		0.527	0.332	0.435				1.103	2.845	1.744
		0.59	0.528	0.572				1.56	2.141	0.967
		0.387	0.887	0.561				1.385	1.261	2.041
		0.951	0.461	0.33				1.385	2.389	1.689
		0.764	0.682	0.303				1.165	4.598	2.299
		0.583	0.458	0.664				2.605	0.649	1.994
		0.583	0.818	0.485				3.851	1.784	3.899
		0.713	0.761	0.699				5.196	1.224	2.942
		0.867	0.568	0.422				1.368	2.91	2.812
		0.528	0.676	0.244				1.647	1.224	2.812
		0.578	0.88	0.45				0.78	1.689	2.227
		0.662	0.432	0.656				2.141	1.575	3.244
		0.328	0.692	0.389				2.447	1.261	1.529
		0.755	0.791	0.648				1.514	1.689	1.861
		0.835	0.781	0.478				1.56	1.959	3.059
		0.463	0.753	0.529				1.689	3.028	1.385
		0.274	0.894	0.556				1.298	1.165	1.744
		0.631	0.961	0.569				1.385	1.368	1.647
		0.583	0.78	0.387				1.103	1.165	1.224
		0.528	0.592	0.773				1.514	1.689	1.744
		0.511	0.693	0.658				2.596	2.34	2.052
		0.25	0.423	0.545				1.224	0.865	5.303
		0.85	0.816	0.523				1.224	2.522	1.081
		0.566	0.56	0.756				2.605	1.935	2.71
		0.428	0.413	0.703				1.861	1.848	1.56
		0.438	0.716	0.379				4.563	2.34	1.451
		0.603	0.568	0.352				1.261	3.365	1.529
		0.814	0.492	0.747				2.812	1.861	2.206
		0.833	0.795	0.894				2.812	1.298	2.418
		0.663	0.575	0.318				1.261	1.165	1.744
		0.705	0.346	0.405				1.935	2.33	1.385
		0.967	0.352	0.463				1.514	1.861	1.73
		0.274	0.6	0.623				1.368	1.165	1.451
		0.47	0.607	0.482				3.677	0.78	3.386
		0.693	0.559	0.726				1.575	5.373	1.861
		0.424	0.158	0.93				1.744	2.522	1.689
		0.84	0.887	0.41				1.744	1.451	3.784
		0.67	0.887	0.291				3.851	0.918	3.671
		0.366	0.653	0.725				5.231	9.793	2.299
		0.659	0.371	0.623				3.547	1.081	2.041
		0.781	0.522	0.61				1.848	1.575	1.959
		0.657	0.477	0.669				0.967	2.753	2.64
		0.705	0.26	0.411				2.13	2.299	1.56
		0.731	0.617	0.784				2.052	1.994	1.848
		0.804	0.702	0.912				1.73	1.56	2.299
		0.672	0.387	0.825				2.64	2.174	2.052
		0.488	0.627	0.898				2.447	1.385	1.081
		0.383	0.448	0.525				2.418	2.418	1.861
		0.708	0.475	0.305				2.227	1.994	2.141
		0.598	0.919	0.459				1.081	1.081	2.71
		0.792	0.625	0.595				1.261	3.696	2.141
		0.648	0.482	0.228				1.451	1.165	2.33
		0.757	0.699	0.644				1.165	1.744	1.529
		0.782	0.522	0.385				1.451	1.081	1.861
		0.77	0.741	0.474				1.385	2.886	2.886
		0.795	0.5	0.61				1.647	3.302	1.298
		0.513	0.809	0.268				1.451	1.529	1.529
		0.693	0.676	0.431				1.103	3.827	3.358
		0.657	0.862	0.618				0.892	1.316	1.261
		0.553	0.479	0.353				1.848	2.466	1.261
		0.524	0.668	0.572				3.074	1.784	1.744
		0.315	0.788	0.685				0.967	1.861	2.33
		0.567	0.65	0.478				3.059	1.514	1.081
		0.321	0.634	0.67				1.647	1.514	1.744
		0.711	0.613	0.616				1.368	4.459	2.605
		0.707	0.633	0.615				2.041	1.861	3.683
		0.749	0.76	0.618				2.418	1.994	1.514
		0.84	0.468	0.576				1.385	2.91	1.56
		0.632	0.534	0.595				2.64	1.103	5.527
		0.522	0.61	0.785				0.918	1.224	2.34
		0.867	0.603	0.588				3.028	1.385	2.71
		0.506	0.626	0.669				1.947	1.575	1.56
		0.586	0.484	0.655				1.081	2.447	2.466
		0.445	0.519	0.873				1.647	1.994	1.368
		0.274	0.733	0.92				1.784	2.64	3.696
		0.395	0.4	0.839				1.081	1.385	3.721
		0.525	0.573	0.334				1.081	3.358	1.647
		0.976	0.518	0.3				1.451	1.385	2.041
		0.468	0.213	0.781				1.848	1.994	1.451
		0.443	0.951	0.649				1.081	0.918	1.165
		0.562	0.683	0.714				0.967	1.081	2.418
		0.756	0.598	0.272				0.967	2.041	3.58
		0.542	0.72	0.481				1.451	1.861	2.736
		0.78	0.39	0.736				4.788	1.994	1.784
		0.545	0.746	0.689				3.488	2.299	1.514
		0.745	0.59	0.817				1.529	1.848	1.261
		0.502	0.631	0.475				1.165	3.294	2.163
		0.338	0.709	0.608				1.103	2.605	3.365
		0.35	0.753	0.623				2.141	1.935	0.78
		0.8	0.617	0.674				1.081	3.702	1.56
		0.369	0.752	0.55				1.514	5.128	1.689
		0.806	0.536	0.899				1.647	2.34	1.744
		0.661	0.718	0.313				2.418	1.647	1.081
		0.512	0.289	0.797				2.163	1.73	1.529
		0.661	0.561	0.867				1.529	1.368	2.163
		0.302	0.521	0.495				0.967	1.261	2.605
		0.794	0.637	0.589				1.994	2.163	1.959
		0.73	0.611	0.922				1.935	3.893	1.529
		0.407	0.896	0.562				1.385	2.71	1.514
		0.883	0.597	0.622				1.835	1.103	2.052
		0.438	0.734	0.234				3.851	2.041	2.418
		0.537	0.764	0.626				1.744	1.56	3.488
		0.535	0.851	0.513				0.892	1.947	1.298
		0.483	0.875	0.909				3.777	2.71	1.368
		0.44	0.336	0.626				1.56	2.845	1.994
		0.554	0.515	0.585				1.744	0.892	1.385
		0.898	0.649	0.488				1.529	1.165	1.316
		0.406	0.845	0.535				1.514	2.163	2.91
		0.696	0.68	0.552				3.059	1.848	2.389
		0.398	0.581	0.796				1.848	2.34	1.165
		0.401	0.892	0.33				1.861	2.447	1.261
		0.388	0.777	0.694				1.514	3.626	1.529
		0.388	0.912	0.541				3.899	1.385	4.2
		0.429	0.847	0.607				0.78	2.812	3.977
		0.668	0.672	0.869				0.892	1.103	7.468
		0.317	0.273	0.578				1.994	1.848	2.613
		0.785	0.5	0.528				1.647	2.174	3.005
		0.433	0.465	0.54				0.78	5.727	2.532
		0.684	0.47	0.566				1.575	1.316	2.34
		0.733	0.604	0.403				1.081	1.385	3.547
		0.471	0.551	0.862				2.299	0.684	2.174
		0.771	0.81	0.525				1.224	2.522	1.689
		0.89	0.33	0.438				1.224	1.165	2.174
		0.637	0.554	0.66				1.385	0.967	1.575
		0.566	0.371	0.477				2.447	0.967	2.227
		0.71	0.492	0.43				2.418	1.081	1.368
		0.596	0.635	0.655				0.918	1.56	2.466
		0.539	0.773	0.824				1.947	1.647	1.861
		0.259	0.727	0.199				1.56	2.299	1.647
		0.642	0.689	0.389				1.56	1.103	3.833
		0.899	0.465	0.455				1.994	1.848	2.041
		0.381	0.697	0.489				1.081	2.299	1.368
		0.481	0.558	0.741				3.721	1.514	2.418
		0.53	0.447	0.305				1.835	3.097	1.835
		0.761	0.753	0.795				3.977	2.141	4.16
		0.848	0.64	0.921				1.861	0.967	2.227
		0.48	0.916	0.851				1.261	2.596	1.689
		0.674	0.435	0.604				1.451	1.103	4.132
		0.58	0.473	0.463				0.649	4.31	2.163
		0.786	0.851	0.704				1.451	0.967	1.529
		0.764	0.612	0.682				2.041	1.103	2.163
		0.575	0.587	0.875				1.224	1.451	4.293
		0.768	0.419	0.316				1.451	1.451	2.605
		0.725	0.612	0.427				4.16	1.261	1.451
		0.892	0.614	0.895				1.081	0.684	2.34
		0.479	0.583	0.375				1.744	2.886	1.451
		0.496	0.866	0.338				2.163	1.261	4.778
		0.875	0.232	0.734				0.865	0.892	1.514
		0.758	0.553	0.261				2.532	1.689	2.736
		0.546	0.632	0.667				1.959	1.784	20.231
		0.331	0.131	0.385				2.258	1.647	2.13
		0.414	0.417	0.585				1.994	1.451	1.835
		0.599	0.419	0.869				2.902		1.368
		0.681	0.54	0.782				3.851	3.013	3.827
		0.705	0.512	0.82				0.78	4.177
		0.876	0.858	0.425				2.736	1.165	3.6
		0.808	0.719	0.75				3.294	3.58	3.379
		0.703	0.551	0.802				0.918	3.013	2.163
		0.354	0.821	0.709				1.689	3.244	0.967
		0.415	0.853	0.623				1.261	3.547	6.578
		0.945	0.665	0.763				2.71	2.613	1.73
		0.787	0.65	0.579				1.368	2.174	2.942
		0.608	0.641	0.549				3.194	1.861	3.677
		0.614	0.492	0.4				2.77	3.149	2.13
		0.464	0.354	0.483				0.967	1.385	3.899
		0.861	0.701	0.691				2.163	1.451	1.647
		0.823	0.389	0.704				1.959	1.261	2.77
		0.645	0.684	0.534				0.865	6.025	1.647
		0.863	0.773	0.808				2.466	2.886	5.342
		0.586	0.794	0.449				4.598	1.529	2.13
		0.493	0.773	0.386				0.865	2.812	4.31
		0.631	0.426	0.366				2.82	1.451	1.935
		0.811	0.459	0.447				2.466	3.677	2.13
		0.62	0.803	0.723				0.865	1.316	3.379
		0.65	0.561	0.629				2.041	3.005	1.861
		0.62	0.811	0.367				1.224	1.744	1.784
		0.685	0.542	0.768				1.575	2.052	1.73
		0.801	0.705	0.463				0.865	6.091	2.141
		0.771	0.446	0.708				0.918	6.431	2.33
		0.73	0.916	0.73				1.224	4.081	5.049
		0.711	0.496	0.808				7.84	1.385	1.835
		0.595	0.578	0.476				3.028	3.899	1.994
		0.565	0.536	0.399				5.049	1.261	2.258
		0.943	0.771	0.822				3.149	2.605	8.868
		0.677	0.837	0.734				2.227	2.389	3.215
		0.657	0.538	0.584					1.994	1.451
		0.729	0.682	0.87				1.935	2.418	3.547
		0.298	0.809	0.904				2.418	2.052	2.447
		0.497	0.343	0.741				1.298	4.942	2.91
		0.257	0.614	0.281				4.16	2.522	2.418
		0.426	0.585	0.626				1.994	1.575	6.539
		0.647	0.604	0.462				1.56	3.777	3.215
		0.385	0.43	0.333				2.64	2.052	3.036
		0.698	0.577	0.325				12.389	1.529	2.82
		0.47	0.663	0.509				4.331	1.103	1.56
		0.667	0.679	0.478				2.605	2.13	6.921
		0.291	0.483	0.595				5.628	3.215	1.744
		0.46	0.29	0.423				3.215	3.899	2.845
		0.618	0.821	0.512				2.299	2.13	4.023
		0.828	0.816	0.654				2.71	2.227	4.459
		0.513	0.348	0.393				3.074	1.959	2.163
		0.658	0.663	0.634				1.935	0.967	2.942
		0.808	0.672	0.557				2.418	1.994	1.784
		0.777	0.848	0.672				1.647	1.848	2.418
		0.424	0.892	0.706				2.71	3.013	3.683
		0.553	0.46	0.392				4.132	1.261	3.833
		0.875	0.573	0.88				2.82	2.675	2.447
		0.546	0.779	0.45				1.848	8.282	3.097
		0.657	0.84	0.632				3.467	2.64	3.671
		0.614	0.808	0.465				3.827	2.174	1.744
		0.238	0.525	0.551				1.935	1.947	2.91
		0.53	0.57	0.918				5.031	1.103	2.466
		0.704	0.752	0.632				0.967	1.947	1.744
		0.575	0.716	0.674				1.784	1.647	1.261
		0.855	0.4	0.48				1.861	3.028	7.357
		0.744	0.681	0.82				2.041	1.261	4.041
		0.572	0.426	0.85				5.998	3.386	4.16
		0.549	0.656	0.49				3.386	1.529	1.784
		0.426	0.558	0.538				2.71	3.302	11.423
		0.484	0.55	0.598				1.529	1.261	3.013
		0.327	0.655	0.735				2.886	1.165	1.368
		0.541	0.719	0.24				4.459	1.529	2.91
		0.872	0.32	0.437				2.163	8.719	5.425
		0.415	0.793	0.251				2.596	2.596	2.052
		0.495	0.718	0.344				2.942	2.631	1.744
		0.674	0.364	0.815				2.466	5.747	2.163
		0.349	0.363	0.772				5.884	3.379	2.631
		0.441	0.493	0.387				3.005	1.689	2.163
		0.556	0.683	0.717				1.385	0.892	2.418
		0.379	0.586	0.799				2.258	2.379	2.522
		0.668	0.224	0.756				4.994	7.392	1.744
		0.698	0.513	0.413				2.736	4.459	1.368
		0.673	0.811	0.57				1.165	1.994	2.13
		0.892	0.38	0.311				1.451	1.861	2.389
		0.724	0.857	0.723				1.935	1.935	4.326
		0.335	0.639	0.623				2.605	1.861	3.059
		0.495	0.525	0.569				2.174	2.902	1.529
		0.532	0.736	0.615				1.529	2.379	1.994
		0.437	0.503	0.861				2.613	1.744	1.689
		0.903	0.795	0.692				3.252	2.812	2.82
		0.384	0.475	0.879				2.258	1.224	1.451
		0.711	0.733	0.679				1.165	1.689	3.119
		0.465	0.553	0.483				1.861	2.227	1.575
		0.685	0.623	0.464				1.689	3.358	2.141
		0.824	0.875	0.832				1.368	2.163	2.299
		0.859	0.628	0.453				1.368	3.358	6.771
		0.23	0.649	0.454				3.547	2.466	3.899
		0.683	0.636	0.703				1.56	4.326	2.418
		0.385	0.534	0.401				1.316	2.736	4.38
		0.811	0.296	0.788				3.119	4.501	1.994
		0.497	0.536	0.521				2.299	1.385	2.447
		0.353	0.853	0.723				3.521	2.34	3.302
		0.465	0.604	0.788				5.141	2.163	3.977
		0.5	0.724	0.587				3.379	2.812	2.418
		0.62	0.685	0.853				4.516	2.33	3.059
		0.413	0.652	0.701				1.385	2.379	1.959
		0.431	0.794	0.367				3.294	1.784	1.689
		0.597	0.404	0.42				2.845	2.379	3.494
		0.662	0.531	0.228				6.424	3.036	1.081
		0.739	0.581	0.726				1.224	3.149	5.191
		0.769	0.435	0.5				1.165	9.736	2.942
		0.733	0.802	0.543				2.77	2.82	2.613
		0.783	0.785	0.852				4.583	1.385	2.886
		0.588	0.508	0.685				16.472	2.33	3.215
		0.944	0.506	0.635				2.466	2.91	1.385
		0.969	0.489	0.428				2.227	1.298	2.812
		0.58	0.866	0.676				2.418	1.261	4.353
		0.423	0.806	0.624				3.074	4.26	1.835
		0.663	0.735	0.361				3.917	3.467	3.194
		0.406	0.632	0.291				3.149	1.848	1.73
		0.492	0.325	0.974				4.459	2.522	2.418
		0.603	0.741	0.884				2.522	2.227	2.418
		0.589	0.47	0.421				5.677	0.484	1.848
		0.362	0.312	0.555				2.466	2.631	2.227
		0.706	0.652	0.573				2.299	3.721	2.631
		0.899	0.766	0.594				3.827	2.052	1.994
		0.525	0.551	0.453				1.575	1.861	1.514
		0.486	0.321	0.468				1.385	3.097	2.812
		0.712	0.419	0.428				1.224	2.605	1.848
		0.855	0.896	0.499				2.466	2.605	5.068
		0.86	0.458	0.773				1.784	2.141	1.744
		0.657	0.407	0.732				4.669	2.886	2.13
		0.368	0.583	0.498				3.215	3.521	2.33
		0.735	0.823	0.942				1.575	1.861	3.521
		0.748	0.755	0.684				2.82	2.605	10.127
		0.701	0.802	0.496				2.379	1.56	4.353
		0.498	0.548	0.369				1.316	1.368	1.647
		0.378	0.864	0.86				2.64	2.77	2.466
		0.746	0.686	0.398				1.744	1.451	1.848
		0.944	0.809	0.227				1.994	2.174	1.514
		0.666	0.678	0.837				2.13	2.605	1.529
		0.359	0.653	0.727				1.575	2.631	2.466
		0.824	0.436	0.609				2.753	3.005	8.447
		0.693	0.43	0.551				5.068	10.776	1.529
		0.626	0.718	0.497				2.845	1.56	2.596
		0.612	0.632	0.397				1.689	1.994	1.73
		0.575	0.836	0.627				5.661	2.522	2.532
		0.571	0.222	0.79				2.466	2.77	1.744
		0.665	0.338	0.364				0.918	2.447	3.215
		0.323	0.63	0.766				3.215	2.71	2.389
		0.508	0.721	0.655				2.613	3.215	3.947
		0.797	0.744	0.549				1.647	2.34	2.942
		0.487	0.375	0.418				6.186	2.466	2.299
		0.347	0.655	0.633				1.451	5.231	2.299
		0.515	0.762	0.627				1.529	2.227	1.689
		0.511	0.443	0.398				1.647	1.56	5.446
		0.504	0.346	0.333				3.215	5.42	8.918
		0.693	0.411	0.671				1.316	1.575	2.258
		0.71	0.549	0.485				1.316	1.994	2.64
		0.366	0.589	0.476				1.647	2.418	2.33
		0.552	0.361	0.476				1.647	4.669	2.206
		0.288	0.409	0.356				1.224	3.677	4.104
		0.937	0.559	0.868				4.88	1.744	3.683
		0.34	0.685	0.884				1.316	1.861	2.812
		0.82	0.529	0.474				1.575	1.647	2.299
		0.672	0.828	0.701				4.659	1.081	3.899
		0.604	0.677	0.418				2.418	10.841	1.529
		0.495	0.081	0.5				2.631	3.028	3.42
		0.292	0.353	0.561				4.836	2.174	2.466
		0.821	0.798	0.673				0.967	1.081	1.575
		0.27	0.798	0.518				2.812	1.385	11.423
		0.626	0.649	0.873				2.466	1.261	3.028
		0.483	0.715	0.397				3.42	6.788	2.466
		0.604	0.741	0.629				4.516	4.2	1.994
		0.403	0.355	0.342				5.967	1.744	2.64
		0.595	0.537	0.704				4.861	1.935	2.605
		0.674	0.712	0.884				2.299	2.299	3.119
		0.513	0.584	0.656				1.56	1.959	1.861
		0.397	0.537	0.576				1.994	8.265	2.91
		0.877	0.878	0.541				1.784	1.56	2.77
		0.864	0.826	0.719				2.605	1.744	2.041
		0.435	0.747	0.79				8.611	1.224	2.812
		0.844	0.557	0.438				1.514	10.892	1.994
		0.537	0.713	0.905				2.613	2.77	1.784
		0.446	0.497	0.682				1.103	1.56	2.34
		0.809	0.685	0.505				5.628	4.758	1.744
		0.507	0.604	0.687				0.78	1.994	1.848
		0.819	0.645	0.288				3.917	3.734	2.466
		0.262	0.269	0.686				3.777	2.466	5.759
		0.545	0.704	0.818				3.683	3.358	2.227
		0.619	0.611	0.666				2.041	2.299	2.736
		0.481	0.479	0.315				9.865	5.128	3.302
		0.385	0.256	0.318				1.784	2.736	2.675
		0.599	0.713	0.448				3.702	2.64	1.947
		0.573	0.813	0.642				4.38	3.119	1.959
		0.72	0.529	0.589				1.861	2.64	2.605
		0.654	0.459	0.806				2.753	4.155	2.418
		0.483	0.685	0.527				3.488	2.605	3.013
		0.525	0.752	0.689				5.677	1.451	4.16
		0.425	0.644	0.638				5.407	1.744	2.447
		0.547	0.649	0.601				2.418	3.677	6.152
		0.702	0.507	0.624				4.38	2.82	3.119
		0.628	0.775	0.733				3.461	1.451	2.13
		0.553	0.197	0.449				2.418	1.451	1.165
		0.627	0.594	0.485				2.227	1.744	22.629
		0.716	0.607	0.845				2.736	3.013	2.206
		0.896	0.764	0.522				8.836	2.522	1.261
		0.792	0.522	0.625				1.451	3.119	3.521
		0.99	0.427	0.48				2.389	1.647	2.163
		0.645	0.695	0.86				1.56	3.215	2.942
		0.69	0.457	0.647				1.575	3.42	2.389
		0.662	0.606	0.8				1.835	2.631	1.861
		0.814	0.615	0.688				1.451	1.835	3.6
		0.545	0.632	0.772				5.32	2.33	3.059
		0.528	0.628	0.511				1.261	1.261	3.149
		0.612	0.426	0.595				3.379	3.977	3.059
		0.386	0.815	0.868				1.861	2.596	2.041
		0.58	0.825	0.506				2.418	4.293	9.556
		0.577	0.802	0.503				2.675	1.744	3.119
		0.507	0.396	0.495				1.165	0.967	2.522
		0.866	0.756	0.615				1.73	2.041	2.052
		0.909	0.284	0.673				1.994	3.386	4.669
		0.437	0.962	0.435				2.91	4.629	2.466
		0.449	0.762	0.478				2.34	4.2	5.476
		0.319	0.657	0.292				2.77	2.675	1.994
		0.454	0.66	0.666				5.472	1.861	2.613
		0.635	0.42	0.677				1.994	1.261	1.744
		0.725	0.816	0.369				2.845	2.675	2.605
		0.862	0.513	0.53				2.71	2.91	2.227
		0.52	0.669	0.807				1.689	2.522	1.689
		0.604	0.749	0.651				3.893	2.845	2.902
		0.88	0.665	0.863				10.384	4.836	3.488
		0.789	0.911	0.703				13.073	3.365	2.447
		0.812	0.295	0.811				2.605	4.454	5.267
		0.596	0.588	0.603				1.994	1.368	2.258
		0.905	0.809	0.684				2.041	2.34	3.244
		0.633	0.686	0.491				2.389	3.42	2.141
		0.767	0.416	0.758				2.605	1.647	2.631
		0.677	0.437	0.692				4.788	3.059	3.547
		0.619	0.584	0.758				7.894	1.689	2.418
		0.512	0.39	0.234				1.081	2.942	3.074
		0.949	0.628	0.718				4.861	1.261	5.105
		0.667	0.393	0.746				2.418	2.33	2.91
		0.743	0.834	0.441				4.454	3.028	1.73
		0.884	0.588	0.436				1.385	2.82	1.165
		0.43	0.929	0.535				1.385	4.937	3.869
		0.523	0.442	0.529				1.56	4.563	5.2
		0.448	0.578	0.634				2.675	5.884	2.33
		0.349	0.486	0.425				1.744	1.316	2.605
		0.791	0.688	0.891				4.132	4.353	3.013
		0.351	0.91	0.709				2.227	2.466	2.886
		0.644	0.763	0.672				3.696	5.031	4.598
		0.426	0.653	0.643				7.729	2.13	3.149
		0.465	0.745	0.601				5.514	1.385	2.13
		0.467	0.661	0.624				4.023	2.299	1.861
		0.397	0.797	0.302				1.514	1.575	2.605
		0.875	0.449	0.574				2.379	1.56	2.613
		0.795	0.422	0.5				0.918	3.567	2.206
		0.783	0.482	0.916				10.81	4.979	8.611
		0.786	0.793	0.405				1.56	3.119	1.784
		0.665	0.907	0.51				2.13	3.784	1.744
		0.851	0.424	0.929				6.332	3.309	4.16
		0.425	0.351	0.46				3.696	1.861	2.052
		0.569	0.501	0.377				4.542	3.42	2.13
		0.701	0.454	0.543				1.529	2.466	2.174
		0.689	0.521	0.827				3.521	2.163	3.059
		0.767	0.517	0.623				3.036	3.683	5.425
		0.305	0.599	0.569				1.529	1.935	2.13
		0.615	0.683	0.498				5.514	3.302	2.77
		0.423	0.741	0.717				1.081	4.438	3.194
		0.224	0.86	0.683				2.942	5.677	1.514
		0.664	0.087	0.744				2.466	2.71	1.385
		0.454	0.899	0.967				2.812	2.605	1.959
		0.281	0.556	0.552				1.744	3.302	1.848
		0.7	0.721	0.534				2.163	3.309	3.671
		0.654	0.373	0.51				3.013	2.812	2.812
		0.469	0.536	0.888				5.661	1.385	6.521
		0.702	0.519	0.645				1.994	1.647	2.418
		0.92	0.442	0.726				1.935	2.052	2.34
		0.693	0.74	0.377				12.312	10.946	2.613
		0.778	0.438	0.915				3.917	3.149	1.784
		0.791	0.573	0.969				2.174	1.935	8.003
		0.47	0.643	0.559				2.942	6.186	2.227
		0.622	0.894	0.356				1.56	5.615	3.302
		0.564	0.508	0.555				3.702	1.994	3.194
		0.593	0.665	0.563				3.036	2.605	2.33
		0.577	0.558	0.872				2.227	8.826	1.744
		0.772	0.655	0.612				2.041	1.575	3.42
		0.936	0.58	0.63				1.744	1.514	1.861
		0.743	0.432	0.883				4.16	1.316	2.82
		0.294	0.97	0.607				2.64	2.174	3.294
		0.785	0.564	0.834				1.994	1.451	3.42
		0.728	0.605	0.881				3.494	1.744	2.91
		0.842	0.352	0.651				2.418	3.386	1.647
		0.508	0.51	0.496				3.677	2.736	2.389
		0.564	0.558	0.564				1.994	1.224	2.418
		0.876	0.472	0.352				2.82	1.689	2.942
		0.918	0.609	0.854				1.261	4.2	2.299
		0.625	0.584	0.739				2.13	2.82	4.041
		0.173	0.405	0.519				2.522	1.744	2.299
		0.883	0.636	0.563				1.224	1.529	2.522
		0.531	0.417	0.413				3.097	4.282	1.744
		0.763	0.82	0.513				1.081	3.379	2.299
		0.526	0.622	0.642				1.959	2.613	3.488
		0.596	0.73	0.774				5.615	3.702	2.299
		0.848	0.388	0.389				1.56	1.529	3.273
		0.896	0.866	0.543				1.081	3.244	2.379
		0.689	0.382	0.884				1.298	1.103	1.647
		0.409	0.639	0.619				2.33	2.522	2.163
		0.889	0.769	0.783				1.56	1.575	2.34
		0.675	0.64	0.753				14.084	3.013	5.514
		0.475	0.415	0.933				1.935	1.081	2.64
		0.527	0.727	0.732				5.64	1.451	4.937
		0.358	0.56	0.612				3.149	2.812	1.947
		0.537	0.725	0.554				9.793	4.516	4.624
		0.363	0.845	0.676				2.041	9.721	15.288
		0.555	0.373	0.6				3.059	4.624	2.141
		0.722	0.629	0.42				14.861	1.744	2.258
		0.32	0.896	0.62				5.677	6.492	1.647
		0.568	0.482	0.502				2.389	1.385	3.358
		0.57	0.509	0.585				7.134	1.385	4.023
		0.18	0.749	0.469				3.488	1.744	2.041
		0.479	0.689	0.665				1.298	4.861	1.935
		0.561	0.589	0.411				2.886	1.56	1.935
		0.441	0.498	0.656				2.163	5.904	1.385
		0.268	0.76	0.573				1.529	1.575	2.206
		0.792	0.647	0.617				1.451	2.942	1.689
		0.419	0.831	0.777				2.041	1.165	4.374
		0.803	0.302	0.471				1.165	3.059	2.522
		0.943	0.459	0.67				0.684	2.206	2.812
		0.672	0.695	0.731				1.224	2.64	1.935
		0.601	0.51	0.58				0.865	1.368	3.036
		0.696	0.731	0.498				8.222	2.041	1.451
		0.686	0.748	0.45				2.163	2.174	7.921
		0.373	0.523	0.786				1.451	2.418	2.77
		0.484	0.452	0.718				1.261	4.932	3.358
		0.462	0.731	0.731				2.379	9.578	2.71
		0.933	0.581	0.44				1.689	1.385	3.869
		0.845	0.856	0.286				1.298	1.994	1.316
		0.598	0.298	0.612				2.736	2.522	4.374
		0.479	0.645	0.921				1.935	2.34	5.624
		0.35	0.594	0.579				3.721	3.074	4.2
		0.731	0.795	0.588				3.494	1.529	1.689
		0.55	0.461	0.692				2.041	1.848
		0.644	0.657	0.486				1.165	2.174	2.736
		0.686	0.795	0.715				2.942	2.736	2.82
		0.621	0.624	0.516				1.861	1.647	4.629
		0.883	0.725	0.841				3.074	2.613	1.861
		0.454	0.526	0.514				3.005	2.163	10.339
		0.773	0.923	0.5				2.71	3.784	1.861
		0.678	0.653	0.558				3.074	3.461	2.299
		0.688	0.814	0.873				3.851	2.532	2.258
		0.837	0.792	0.768				2.942	1.744	4.803
		0.498	0.376	0.703				3.365	3.721	3.215
		0.731	0.298	0.482				1.081	3.294	1.994
		0.458	0.299	0.402				3.059	1.689	2.753
		0.28	0.489	0.446				2.812	2.299	2.91
		0.672	0.627	0.722				3.036	1.689	2.13
		0.766	0.511	0.601				2.418	1.385	2.041
		0.599	0.553	0.757				1.103	2.522	1.647
		0.376	0.526	0.699				3.494	2.174	3.215
		0.617	0.425	0.668				2.174	4.353	4.064
		0.591	0.548	0.285				3.013	1.385	4.788
		0.437	0.217	0.345				1.575		6.091
		0.654	0.587	0.726				1.861	4.155	3.244
		0.455	0.574	0.506				3.777	4.744	2.34
		0.712	0.326	0.324				2.64	4.932	1.529
		0.558	0.619	0.716				3.777	1.784	4.563
		0.707	0.368	0.729				1.103	2.163	1.994
		0.548	0.371	0.242				2.418	1.835	2.845
		0.667	0.573	0.794				5.446	5.2	1.529
		0.411	0.554	0.532				1.784	1.994	2.447
		0.864	0.661	0.365				2.812	2.532	3.467
		0.462	0.993	0.668				11.322	1.261	1.959
		0.797	0.317	0.761				4.975	2.82	1.368
		0.456	0.736	0.899				3.244	3.827	1.575
		0.752	0.646	0.446				1.73	3.461	1.848
		0.686	0.537	0.479				1.529	1.56	2.886
		0.778	0.301	0.45				1.744	0.865	1.081
		0.587	0.557	0.726				3.988	1.861	2.041
		0.444	0.588	0.4				3.294	1.385	6.761
		0.604	0.305	0.892				2.418	1.935	1.316
		0.905	0.289	0.362				2.77	2.466	7.443
		0.868	0.788	0.574				3.302	2.163	4.064
		0.33	0.308	0.637				2.71	2.299	1.744
		0.709	0.56	0.774				2.942	1.935	2.33
		0.552	0.57	0.679				2.466	1.529	1.947
		0.667	0.372	0.867				2.812	0.967	1.385
		0.519	0.753	0.399				1.947	2.141	3.252
		0.425	0.539	0.763				2.447	3.696	1.959
			0.431	0.388				1.861	1.994	1.224
		0.491	0.29	0.799				4.501	4.023	2.82
		0.658	0.753	0.892				6.01	2.418	2.736
		0.547	0.435	0.797				5.747	2.299	2.82
		0.422	0.8	0.503				2.605	9.24	2.902
		0.402	0.539	0.383				2.71	1.368	3.244
		0.477	0.522	0.761				2.174	3.013	2.258
		0.813	0.599	0.488				1.647	3.386	2.675
		0.504	0.236	0.495				1.689	3.777	2.379
		0.688	0.289	0.523				2.532	4.31	1.451
		0.261	0.391	0.572				1.451	3.971	3.6
		0.771	0.636	0.625					4.861	2.163
		0.411	0.592	0.733				1.784	1.56	4.11
		0.529	0.693	0.509				2.466	4.132	1.647
		0.787	0.591	0.435				3.059	2.613	2.466
		0.191	0.532	0.595				1.947	3.244	4.064
		0.596	0.624	0.638				3.244	2.13	3.005
		0.539	0.722	0.663				2.845	1.385	3.074
		0.911	0.355	0.608				8.513	7.042	1.744
		0.765	0.757	0.383				1.385	1.368	2.845
		0.641	0.576	0.375				2.466	1.451	1.529
		0.411	0.438	0.648				3.777	2.845	4.081
		0.527	0.336	0.666				1.959	3.302	3.42
		0.383	0.512	0.517				4.326	1.261	3.42
		0.558	0.485	0.261				1.744	3.074	1.081
		0.728	0.494	0.718				3.683	3.309	2.64
		0.639	0.668	0.64				3.074	1.947	2.163
		0.782	0.343	0.47				3.869	1.689	1.081
		0.552	0.463	0.838				2.141	2.466	1.56
		0.776	0.695	0.498				4.326	3.005	11.768
		0.885	0.791	0.478				1.861	1.261	3.194
		0.771	0.862	0.577				2.174	2.052	5.982
		0.278	0.918	0.533				3.005	2.174	1.744
		0.226	0.741	0.595				2.299	1.784	1.947
		0.919	0.963	0.394				1.56	2.71	2.13
		0.957	0.388	0.695				7.229	1.081	1.994
		0.623	0.554	0.402				1.959	1.994	1.744
		0.715	0.652	0.336				3.488	2.91	3.734
		0.85	0.576	0.362				3.488	2.466	8.231
		0.464	0.345	0.349				4.2	4.861	1.848
		0.513	0.775	0.783				2.532	2.141	2.13
		0.367	0.764	0.419				1.935	2.163	2.418
		0.796	0.52	0.852				1.261	1.935	1.744
		0.455	0.514	0.737				1.081	2.34	3.119
		0.843	0.593	0.511				1.081	1.835	3.869
		0.618	0.704	0.459				1.261	1.835	2.82
		0.723	0.713	0.635				3.302	3.036	4.353
		0.931	0.864	0.631				2.675	1.784	1.994
		0.898	0.454	0.425				1.081	2.34	1.744
		0.868	0.687	0.741				2.64	1.575	1.994
		0.478	0.61	0.714				8.614	2.812	1.575
		0.675	0.754	0.625				3.494	3.365	3.013
		0.438	0.849	0.375				4.326	2.82	5.196
		0.662	0.736	0.387				3.721	4.459	4.778
		0.623	0.912	0.582				4.041	2.299	2.299
		0.437	0.81	0.726				1.298	5.982	1.224
		0.49	0.683	0.576				1.935	3.252	2.13
		0.509	0.663	0.764				2.13	2.33	3.028
		0.888	0.711	0.398				2.227	3.488	1.935
		0.5	0.645	0.474				2.227	2.82	1.689
		0.582	0.77	0.68				1.316	3.149	1.165
		0.577	0.943	0.409				2.163	2.812	1.368
		0.596	0.297	0.439				2.041	3.521	1.316
		0.419	0.585	0.247				11.334	2.163	2.33
		0.626	0.667	0.73				3.365	1.959	2.522
		0.623	0.312	0.327				1.861	1.451	1.081
		0.212	0.264	0.517				3.784	1.848	1.081
		0.508	0.473	0.568				2.174	3.149	1.529
		0.703	0.559	0.385				3.917	3.059	3.358
		0.791	0.7	0.726				4.38	3.521	2.942
		0.814	0.487	0.516				3.005	1.261	2.91
		0.565	0.851	0.706				1.994	12.114	1.575
		0.601	0.505	0.66				2.631	7.864	1.368
		0.727	0.849	0.58				2.596	6.148	2.942
		0.417	0.333	0.527				5.303	1.385	2.299
		0.845	0.221	0.539				3.488	4.412	2.206
		0.727	0.536	0.458				1.56	3.119	1.784
		0.673	0.666	0.773				3.494	3.42	2.942
		0.276	0.691	0.548				3.547	3.386	1.298
		0.709	0.738	0.238				2.812	1.744	1.514
		0.764	0.555	0.438				8.081	1.947	2.64
		0.497	0.735	0.766				2.299	4.588	1.165
		0.834	0.647	0.439				3.149	4.041	3.273
		0.46	0.6	0.212				1.73	1.261	1.784
		0.729	0.452	0.319				2.34	1.261	2.041
		0.877	0.312	0.396				3.488	3.988	1.298
		0.31	0.695	0.789				5.068	3.036	2.13
		0.653	0.467	0.692				3.149	1.994	1.848
		0.906	0.5	0.95				0.967	1.935	6.095
		0.33	0.484	0.422				1.647	1.56	3.467
		0.913	0.342	0.606				2.299	3.013	5.425
		0.496	0.431	0.405				1.647	2.942	1.647
		0.382	0.412	0.571				2.389	1.261	2.447
		0.605	0.4	0.875				3.215	1.103	1.935
		0.6	0.569	0.596				1.514	1.575	1.647
		0.497	0.586	0.556				1.935	2.258	2.886
		0.444	0.758	0.834				3.488	0.684	6.033
		0.749	0.663	0.501				13.819	1.647	1.165
		0.597	0.436	0.83				1.385	3.696	1.935
		0.577	0.111	0.721				3.028	1.647	2.736
		0.516	0.147	0.468				7.653	2.82	2.163
		0.973	0.429	0.65				0.918	9.431	1.689
		0.348	0.186	0.55				3.42	5.342	1.689
		0.561	0.647	0.52				2.041	3.244	3.097
		0.534	0.76	0.458				3.547	3.097	1.689
		0.443	0.822	0.547				1.385	1.784	3.977
		0.822	0.429	0.499				3.273	4.836	2.82
		0.395	0.675	0.405				3.028	0.967	2.13
		0.305	0.51	0.45				4.26	1.514	2.532
		0.77	0.536	0.426				1.385	3.309	1.689
		0.358	0.437	0.736				2.174	1.994	1.261
		0.789	0.399	0.898				2.418	6.871	2.33
		0.433	0.43	0.615				0.865	1.784	3.784
		0.436	0.605	0.725				7.979	2.82	1.689
		0.457	0.447	0.555				2.613	2.227	1.647
		0.523	0.298	0.594				3.252	1.861	4.904
		0.77	0.942	0.835				6.287	2.64	1.848
		0.738	0.92	0.811				3.899	1.835	4.438
		0.698	0.685	0.527				1.385	3.244	3.215
		0.492	0.502	0.717				2.613	1.848	1.514
		0.49	0.969	0.579				3.42	2.379	2.466
		0.528	0.619	0.671				1.56	3.467	2.174
		0.642	0.567	0.855				1.861	1.261	1.514
		0.447	0.488	0.732				2.466	3.149	3.702
		0.873	0.597	0.925				4.31	3.58	3.696
		0.761	0.8	0.518				3.119	4.624	1.385
		0.516	0.389	0.698				1.451	1.935	1.647
		0.637	0.69	0.332				2.418	2.163	1.935
		0.71	0.782	0.491				1.947	1.298	3.494
		0.728	0.469	0.499				2.258	1.994	1.935
		0.817	0.855	0.577				3.386	1.73	2.389
		0.765	0.582	0.445				1.261	1.56	1.298
		0.573	0.581	0.554				3.215	1.261	2.418
		0.458	0.405	0.619				1.385	3.119	1.081
		0.507	0.743	0.383				11.752	2.736	3.074
		0.52	0.399	0.58				5.2	1.861	2.052
		0.609	0.439	0.412				3.521	2.163	2.041
		0.257	0.569	0.282				3.386	2.163	3.988
		0.731	0.331	0.444				4.994	1.56	1.861
		0.327	0.707	0.757				1.861	1.368	2.613
		0.207	0.679	0.401				3.461	1.224	1.165
		0.426	0.321	0.761				1.994	2.942	1.784
		0.663	0.516	0.578				2.052	2.041	2.418
		0.564	0.307	0.516				1.861	1.835	1.689
		0.668	0.437	0.656				2.82	2.418	1.316
		0.562	0.312	0.504				1.385	2.675	4.38
		0.486	0.77	0.443				1.451	1.081	1.529
		0.85	0.533	0.76				6.757	2.886	1.081
		0.502	0.636	0.391				1.261	2.418	2.041
		0.486	0.668	0.499				3.547	2.258	1.261
		0.494	0.668	0.83				5.231	2.041	2.163
		0.742	0.39	0.544				1.744	1.744	1.994
		0.493	0.361	0.691				3.097	2.466	0.612
		0.531	0.892	0.593				2.227	2.466	3.215
		0.894	0.67	0.569				4.177	2.71	1.994
		0.391	0.835	0.401				1.514	3.461	4.2
		0.205	0.738	0.504				1.385	1.368	2.34
		0.871	0.422	0.472				5.967	1.298	1.385
		0.674	0.696	0.547				3.977	1.861	1.316
		0.634	0.671	0.861				1.514	2.041	1.385
		0.795	0.738	0.261				3.059	1.081	1.835
		0.655	0.615	0.692				3.013	1.165	1.861
		0.12	0.718	0.633				2.91	2.613	0.892
		0.834	0.588	0.353				2.82	2.466	2.141
		0.611	0.931	0.688				5.514	2.163	2.041
		0.731	0.195	0.636				2.206	1.861	3.273
		0.679	0.42	0.728				1.56	2.64	3.626
		0.524	0.78	0.656				5.049	2.942	5.196
		0.442	0.767	0.465				3.671	2.299	1.385
		0.413	0.726	0.477				3.028	1.316	2.174
		0.563	0.859	0.343				1.959	3.005	4.438
		0.704	0.538	0.569				3.358	6.489	1.835
		0.521	0.896	0.645				1.935	2.753	1.385
		0.75	0.411	0.882				1.73	17.069	2.299
		0.873	0.527	0.295				4.081	4.31	4.937
		0.821	0.327	0.309				1.647	1.529	2.379
		0.519	0.611	0.664				3.467	1.385	3.977
		0.574	0.668	0.708				1.647	2.041	2.675
		0.555	0.592	0.303				1.73	1.994	1.959
		0.925	0.464	0.634				4.132	1.784	1.529
		0.748	0.647	0.736				4.788	1.385	1.368
		0.978	0.684	0.545				8.142	1.947	1.994
		0.707	0.799	0.692				2.447	3.488	2.675
		0.288	0.442	0.646				5.407	3.074	1.959
		0.758	0.641	0.559				2.299	2.299	1.529
		0.553	0.814	0.248				1.784	3.683	4.937
		0.698	0.402	0.741				6.503	2.466	1.744
		0.402	0.671	0.715				1.514	3.013	3.488
		0.638	0.431	0.568				5.227	2.258	1.385
		0.57	0.567	0.383				1.385	1.529	2.942
		0.518	0.562	0.363				2.141	2.33	3.851
		0.677	0.712	0.332				1.316	1.994	2.141
		0.543	0.52	0.805				2.379	3.677	2.596
		0.495	0.537	0.821				2.942	2.041	2.299
		0.597	0.451	0.479				1.959	4.347	2.206
		0.636	0.737	0.348				2.466	2.753	4.293
		0.51	0.696	0.57				1.514	1.261	4.282
		0.689	0.616	0.543				2.34	3.005	3.899
		0.893	0.797	0.784				2.631	1.994	2.174
		0.905	0.678	0.955				2.466	2.605	2.71
		0.59	0.393	0.532				2.052	1.947	2.522
		0.584	0.741	0.743				3.028	3.386	1.224
		0.586	0.435	0.9				1.935	2.845	1.935
		0.319	0.629	0.87				2.389	4.132	2.466
		0.818	0.394	0.358				1.529	1.165	3.467
		0.648	0.584	0.342				1.959	2.82	3.547
		0.5	0.436	0.653				1.744	5.939	3.467
		0.78	0.502	0.815				2.532	3.58	2.82
		0.674	0.963	0.388				3.013	2.34	1.744
		0.826	0.692	0.63				1.451	2.163	2.163
		0.651	0.583	0.525				2.041	2.812	3.028
		0.715	0.824	0.743				1.689	2.299	2.052
		0.628	0.601	0.767				2.605	1.081	6.194
		0.271	0.444	0.586				3.074	3.488	3.119
		0.913	0.756	0.497				2.77	1.316	1.514
		0.674	0.811	0.896				4.669	2.466	3.488
		0.486	0.537	0.621				2.041	1.647	1.835
		0.62	0.796	0.454				2.163	2.227	1.261
		0.693	0.834	0.859				1.861	3.379	1.385
		0.57	0.382	0.687				3.6	1.994	2.163
		0.553	0.222	0.554				3.309	3.252	2.675
		0.402	0.388	0.445				4.293	3.488	2.466
		0.436	0.593	0.917				3.302	1.647	3.149
		0.658	0.797	0.67				1.56	2.812	0.918
		0.61	0.76	0.615				5.128	3.521	3.273
		0.236	0.519	0.595				1.529	3.013	3.119
		0.804	0.433	0.567				1.935	1.835	1.73
		0.66	0.265	0.792				2.34	2.258	2.418
		0.716	0.755	0.756				2.77	3.365	4.975
		0.795	0.509	0.561				3.734	2.227	1.575
		0.871	0.712	0.72				3.194	2.605	2.605
		0.603	0.392	0.53				2.64	6.521	2.736
		0.773	0.55	0.787				1.56	3.784	2.041
		0.44	0.482	0.521				3.215	2.041	1.835
		0.495	0.8	0.767				3.358	1.744	2.753
		0.473	0.463	0.47				4.177	4.26	4.374
		0.607	0.634	0.58				4.132	3.988	3.379
		0.628	0.502	0.71				1.689	2.34	3.521
		0.74	0.756	0.358				3.521	1.994	6.593
		0.907	0.18	0.421				2.389	2.675	2.532
		0.499	0.433	0.578				8.076	3.059	1.316
		0.488	0.945	0.807				4.16	15.959	1.861
		0.436	0.626	0.586				2.389	2.041	2.522
		0.662	0.657	0.831				2.418	1.56	0.918
		0.54	0.593	0.605				1.451	2.736	2.227
		0.67	0.629	0.591				1.56	1.368	2.942
		0.549	0.442	0.453				2.418	3.302	3.784
		0.564	0.547	0.313				1.56	3.488	2.942
		0.158	0.427	0.71				2.299	1.529	2.812
		0.525	0.506	0.575				3.309	2.33	1.689
		0.627	0.399	0.675				2.163	2.052	1.224
		0.484	0.498	0.756				2.605	1.514	1.848
		0.923	0.917	0.889				2.418	3.567	1.848
		0.806	0.465	0.691				1.514	2.418	2.71
		0.635	0.506	0.386				2.91	5.884	2.631
		0.734	0.739	0.641				7.471	1.861	2.812
		0.366	0.554	0.837				2.812	3.097	4.081
		0.482	0.972	0.313				3.244	8.652	4.331
		0.56	0.421	0.423				8.48	1.081	1.861
		0.669	0.642	0.655				3.309	2.466	3.059
		0.378	0.762	0.63				2.596	1.529	8.719
		0.797	0.934	0.508				1.861	1.744	2.613
		0.469	0.649	0.51				2.052	2.466	2.812
		0.507	0.571	0.447				2.64	2.64	2.34
		0.85	0.545	0.502				2.631	2.942	3.567
		0.846	0.733	0.249				2.418	4.331	1.56
		0.607	0.891	0.655				3.696	4.331	6.106
		0.206	0.715	0.66				2.052	2.942	2.845
		0.791	0.694	0.677				1.261	1.451	2.227
		0.716	0.549	0.354				1.994	2.041	2.418
		0.868	0.687	0.508				2.163	2.227	1.947
		0.792	0.531	0.84				1.224	1.935	2.522
		0.704	0.934	0.548				6.125	3.097	2.299
		0.291	0.857	0.602				5.661	2.532	1.689
		0.545	0.395	0.632				3.059	1.689	1.224
		0.489	0.463	0.747				3.488	1.575	2.466
		0.251	0.9	0.469				2.227	2.605	2.041
		0.39	0.422	0.735				9.952	3.215	1.835
		0.599	0.656	0.657				4.326	4.583	1.689
		0.841	0.49	0.226				2.258	2.631	3.683
		0.667	0.86	0.315				2.605	4.459	2.466
		0.657	0.243	0.502
		0.497	0.753	0.904
		0.597	0.548	0.532
		0.846	0.275	0.931
		0.461	0.559	0.585
		0.319	0.854	0.367
		0.791	0.347	0.905
		0.624	0.458	0.846
		0.522	0.697	0.6
		0.556	0.478	0.867
		0.671	0.694	0.604
		0.828	0.41	0.577
		0.668	0.434	0.628
		0.7	0.553	0.831
		0.701	0.708	0.779
		0.583	0.677	0.554
		0.366	0.845	0.927
		0.452	0.772	0.817
		0.634	0.388	0.447
		0.693	0.691	0.714
		0.632	0.629	0.718
		0.69	0.513	0.273
		0.726	0.832	0.682
		0.297	0.482	0.621
		0.193	0.488	0.611
		0.629	0.486	0.82
		0.347	0.446	0.633
		0.286	0.593	0.802
		0.451	0.433	0.809
		0.642	0.814	0.404
		0.576	0.613	0.446
		0.43	0.67	0.876
		0.698	0.849	0.622
		0.484	0.357	0.626
		0.738	0.527	0.556
		0.876	0.455	0.81
		0.178	0.611	0.505
		0.919	0.428	0.384
		0.698	0.607	0.839
		0.275	0.356	0.252
		0.879	0.709	0.758
		0.867	0.53	0.628
		0.754	0.678	0.532
		0.631	0.931	0.576
		0.578	0.622	0.73
		0.679	0.859	0.801
		0.829	0.45	0.373
		0.95	0.735	0.833
		0.624	0.358	0.332
		0.343	0.602	0.58
		0.53	0.517	0.838
		0.567	0.5	0.768
		0.488	0.5	0.445
		0.824	0.367	0.415
		0.733	0.784	0.794
		0.516	0.644	0.614
		0.613	0.636	0.8
		0.791	0.903	0.577
		0.444	0.672	0.445
		0.497	0.546	0.622
		0.903	0.844	0.554
		0.482	0.539	0.444
		0.433	0.745	0.896
		0.085	0.156	0.559
		0.563	0.834	0.586
		0.529	0.659	0.288
		0.814	0.818	0.769
		0.55	0.787	0.638
		0.57	0.814	0.576
		0.612	0.831	0.603
		0.657	0.637	0.907
		0.657	0.288	0.556
		0.578	0.712	0.703
		0.648	0.582	0.575
		0.592	0.695	0.753
		0.803	0.89	0.737
		0.682	0.644	0.677
		0.759	0.635	0.785
		0.567	0.933	0.324
		0.586	0.415	0.838
		0.707	0.277	0.794
		0.68	0.589	0.395
		0.888	0.747	0.395
		0.338	0.417	0.454
		0.733	0.895	0.403
		0.489	0.55	0.551
		0.583	0.704	0.308
		0.501	0.774	0.523
		0.773	0.862	0.604
		0.39	0.806	0.611
		0.527	0.599	0.709
		0.365	0.645	0.718
		0.371	0.317	0.687
		0.247	0.769	0.816
		0.96	0.393	0.556
		0.758	0.629	0.62
		0.427	0.734	0.781
		0.599	0.666	0.846
		0.429	0.529	0.868
		0.569	0.454	0.772
		0.143	0.583	0.662
		0.206	0.264	0.72
		0.364	0.763	0.597
		0.629	0.514	0.768
		0.814	0.965	0.861
		0.729	0.449	0.814
		0.526	0.482	0.805
		0.749	0.602	0.981
		0.678	0.906	0.727
		0.877	0.668	0.58
		0.358	0.575	0.655
		0.361	0.516	0.584
		0.758	0.571	0.395
		0.47	0.337	0.376
		0.678	0.734	0.761
		0.817	0.669	0.745
		0.987	0.817	0.772
		0.59	0.759	0.504
		0.808	0.905	0.411
		0.179	0.377	0.501
		0.574	0.49	0.484
		0.434	0.268	0.695
		0.798	0.704	0.465
		0.63	0.646	0.242
		0.647	0.301	0.176
		0.345	0.466	0.562
		0.34	0.719	0.382
		0.42	0.734	0.596
		0.603	0.785	0.486
		0.87	0.758	0.771
		0.677	0.357	0.69
		0.44	0.634	0.498
		0.877	0.245	0.716
		0.799	0.433	0.671
		0.686	0.407	0.758
		0.786	0.878	0.501
		0.661	0.752	0.795
		0.737	0.26	0.761
		0.33	0.542	0.88
		0.75	0.515	0.43
		0.897	0.617	0.449
		0.847	0.709	0.805
		0.959	0.451	0.588
		0.294	0.364	0.373
		0.764	0.496	0.758
		0.497	0.479	0.591
		0.517	0.654	0.642
		0.202	0.589	0.983
		0.447	0.893	0.217
		0.416	0.337	0.598
		0.346	0.473	0.976
		0.58	0.719	0.911
		0.355	0.56	0.802
		0.605	0.402	0.396
		0.816	0.567	0.895
		0.595	0.476	0.55
		0.609	0.587	0.948
		0.344	0.662	0.782
		0.693	0.661	0.453
		0.622	0.602	0.345
		0.949	0.599	0.543
		0.368	0.479	0.38
		0.776	0.522	0.482
		0.488	0.093	0.588
		0.518	0.807	0.381
		0.319	0.791	0.748
		0.809	0.537	0.741
		0.776	0.419	0.597
		0.729	0.778	0.842
		0.466	0.249	0.768
		0.552	0.516	0.51
		0.628	0.664	0.605
		0.428	0.5	0.709
		0.717	0.605	0.945
		0.684	0.962	0.532
		0.669	0.305	0.487
		0.683	0.513	0.541
		0.664	0.633	0.682
		0.649	0.688	0.925
		0.391	0.814	0.743
		0.442	0.653	0.677
		0.752	0.552	0.576
		0.798	0.917	0.716
		0.649	0.413	0.373
		0.539	0.704	0.287
		0.761	0.44	0.74
		0.936	0.861	0.762
		0.909	0.641	0.68
		0.709	0.995	0.3
		0.466	0.707	0.715
		0.296	0.717	0.274
		0.376	0.532	0.386
		0.194	0.629	0.744
		0.51	0.983	0.717
		0.907	0.511	0.936
		0.654	0.855	0.917
		0.568	0.735	0.706
		0.72	0.532	0.775
		0.78	0.875	0.847
		0.512	0.6	0.84
		0.74	0.939	0.398
		0.646	0.847	0.769
		0.591	0.555	0.66
		0.852	0.679	0.53
		0.228	0.621	0.375
		0.716	0.603	0.638
		0.905	0.478	0.41
		0.594	0.326	0.738
		0.336	0.406	0.758
		0.364	0.431	0.62
		0.617	0.527	0.749
		0.738	0.708	0.55
		0.63	0.382	0.737
		0.424	0.414	0.735
		0.636	0.668	0.859
		0.431	0.542	0.525
		0.46	0.617	0.686
		0.516	0.471	0.361
		0.768	0.537	0.459
		0.732	0.56	0.674
		0.641	0.655	0.45
		0.192	0.801	0.499
		0.464	0.501	0.559
		0.565	0.843	0.593
		0.385	0.709	0.551
		0.445	0.518	0.789
		0.838	0.7	0.435
		0.548	0.843	0.771
		0.661	0.463	0.648
		0.257	0.389	0.627
		0.817	0.687	0.459
		0.374	0.547	0.548
		0.752	0.825	0.783
		0.52	0.685	0.475
		0.397	0.343	0.413
		0.375	0.406	0.742
		0.775	0.652	0.931
		0.644	0.597	0.791
		0.711	0.55	0.213
		0.91	0.877	0.891
		0.782	0.376	0.741
		0.126	0.695	0.786
		0.458	0.714	0.736
		0.937	0.339	0.857
		0.746	0.92	0.942
		0.802	0.911	0.277
		0.346	0.613	0.371
		0.688	0.383	0.421
		0.759	0.636	0.826
		0.821	0.627	0.422
		0.311	0.65	0.451
		0.255	0.574	0.681
		0.616	0.663	0.836
		0.924	0.334	0.323
		0.488	0.79	0.404
		0.816	0.836	0.703
		0.396	0.465	0.572
		0.701	0.881	0.479
		0.958	0.358	0.946
		0.446	0.411	0.462
		0.411	0.64	0.576
		0.42	0.75	0.458
		0.766	0.807	0.925
		0.53	0.78	0.831
		0.641	0.793	0.752
		0.643	0.659	0.596
		0.743	0.582	0.755
		0.719	0.698	0.65
		0.492	0.883	0.556
		0.208	0.413	0.713
		0.57	0.525	0.459
		0.8	0.803	0.355
		0.791	0.68	0.491
		0.464	0.385	0.46
		0.453	0.73	0.365
		0.58	0.763	0.588
		0.19	0.617	0.332
		0.471	0.58	0.5
		0.569	0.615	0.881
		0.157	0.342	0.547
		0.274	0.551	0.631
		0.894	0.547	0.826
		0.532	0.68	0.449
		0.716	0.539	0.74
		0.514	0.351	0.728
		0.533	0.886	0.557
		0.416	0.504	0.753
		0.809	0.594	0.514
		0.406	0.639	0.619
		0.628	0.559	0.868
		0.425	0.727	0.714
		0.806	0.814	0.674
		0.153	0.778	0.685
		0.973	0.72	0.541
		0.788	0.734	0.57
		0.536	0.656	0.424
		0.621	0.598	0.35
		0.596	0.292	0.645
		0.683	0.591	0.721
		0.366	0.41	0.88
		0.506	0.609	0.459
		0.727	0.633	0.735
		0.83	0.485	0.571
		0.318	0.285	0.607
		0.887	0.617	0.293
		0.733	0.509	0.357
		0.673	0.782	0.575
		0.448	0.316	0.81
		0.772	0.557	0.822
		0.248	0.596	0.624
		0.968	0.737	0.367
		0.836	0.673	0.425
		0.627	0.544	0.533
		0.598	0.535	0.467
		0.802	0.452	0.799
		0.941	0.622	0.584
		0.511	0.665	0.311
		0.695	0.65	0.443
		0.369	0.701	0.172
		0.678	0.495	0.667
		0.467	0.811	0.497
		0.559	0.43	0.558
		0.87	0.83	0.438
		0.35	0.837	0.87
		0.391	0.78	0.355
		0.727	0.874	0.349
		0.403	0.385	0.545
		0.887	0.453	0.696
		0.549	0.593	0.947
		0.572	0.71	0.555
		0.697	0.501	0.852
		0.742	0.694	0.435
		0.836	0.531	0.541
		0.361	0.537	0.455
		0.55	0.557	0.698
		0.386	0.712	0.42
		0.441	0.713	0.63
		0.572	0.883	0.633
		0.701	0.687	0.568
		0.536	0.695	0.889
		0.309	0.414	0.647
		0.819	0.332	0.438
		0.857	0.766	0.717
		0.313	0.513	0.684
		0.954	0.604	0.714
		0.746	0.875	0.402
		0.243	0.806	0.4
		0.472	0.374	0.608
		0.829	0.756	0.966
		0.436	0.669	0.477
		0.886	0.732	0.303
		0.657	0.48	0.433
		0.476	0.722	0.713
		0.662	0.665	0.45
		0.723	0.416	0.823
		0.69	0.901	0.542
		0.583	0.453	0.504
		0.307	0.864	0.51
		0.498	0.447	0.319
		0.331	0.791	0.843
		0.501	0.723	0.529
		0.373	0.73	0.966
		0.576	0.766	0.283
		0.76	0.497	0.436
		0.854	0.683	0.747
		0.593	0.688	0.549
		0.826	0.885	0.379
		0.532	0.135	0.544
		0.802	0.523	0.917
		0.524	0.656	0.39
		0.351	0.801	0.9
		0.372	0.509	0.493
		0.79	0.794	0.819
		0.835	0.794	0.643
		0.797	0.721	0.754
		0.582	0.63	0.584
		0.468	0.801	0.41
		0.532	0.485	0.393
		0.839	0.321	0.374
		0.408	0.46	0.409
		0.511	0.463	0.209
		0.262	0.744	0.878
		0.736	0.513	0.533
		0.594	0.847	0.857
		0.809	0.951	0.518
		0.326	0.857	0.556
		0.393	0.944	0.4
		0.702	0.72	0.335
		0.286	0.304	0.436
		0.776	0.219	0.662
		0.845	0.67	0.59
		0.67	0.323	0.882
		0.671	0.305	0.857
		0.659	0.737	0.74
		0.657	0.776	0.866
		0.648	0.664	0.701
		0.615	0.868	0.421
		0.461	0.708	0.765
		0.902	0.554	0.452
		0.495	0.481	0.374
		0.19	0.78	0.444
		0.499	0.5	0.771
		0.274	0.439	0.535
		0.309	0.98	0.595
		0.704	0.2	0.469
		0.761	0.619	0.566
		0.859	0.849	0.809
		0.511	0.632	0.642
		0.554	0.75	0.855
		0.662	0.946	0.606
		0.467	0.727	0.496
		0.442	0.569	0.577
		0.709	0.665	0.544
		0.97	0.701	0.627
		0.55	0.481	0.77
		0.586	0.605	0.27
		0.262	0.809	0.716
		0.6	0.772	0.484
		0.421	0.456	0.483
		0.619	0.865	0.528
		0.548	0.401	0.506
		0.633	0.566	0.826
		0.349	0.638	0.491
		0.518	0.871	0.634
		0.372	0.76	0.335
		0.672	0.582	0.728
		0.674	0.486	0.818
		0.646	0.604	0.765
		0.182	0.806	0.367
		0.792	0.695	0.532
		0.716	0.558	0.727
		0.533	0.364	0.58
		0.529	0.807	0.253
		0.545	0.894	0.433
		0.795	0.427	0.882
		0.826	0.908	0.575
		0.329	0.5	0.742
		0.83	0.308	0.696
		0.548	0.413	0.463
		0.875	0.65	0.687
		0.908	0.721	0.472
		0.666	0.659	0.812
		0.158	0.724	0.451
		0.837	0.676	0.82
		0.911	0.432	0.807
		0.781	0.743	0.852
		0.846	0.751	0.471
		0.673	0.835	0.917
		0.268	0.963	0.483
		0.626	0.547	0.69
		0.568	0.551	0.647
		0.528	0.547	0.665
		0.261	0.666	0.798
		0.716	0.364	0.454
		0.24	0.679	0.518
		0.499	0.546	0.477
		0.484	0.842	0.619
		0.318	0.681	0.739
		0.791	0.842	0.77
		0.719	0.515	0.454
		0.382	0.701	0.52
		0.388	0.693	0.665
		0.588	0.672	0.456
		0.578	0.308	0.249
		0.296	0.762	0.556
		0.312	0.584	0.963
		0.466	0.692	0.782
		0.298	0.449	0.639
		0.693	0.501	0.559
		0.492	0.445	0.521
		0.484	0.567	0.634
		0.923	0.844	0.932
		0.357	0.279	0.778
		0.58	0.696	0.509
		0.557	0.652	0.451
		0.102	0.453	0.381
		0.579	0.493	0.905
		0.262	0.809	0.693
		0.584	0.615	0.851
		0.617	0.658	0.564
		0.168	0.563	0.341
		0.417	0.483	0.724
		0.722	0.629	0.765
		0.463	0.714	0.437
		0.662	0.293	0.712
		0.701	0.651	0.735
		0.63	0.655	0.44
		0.702	0.689	0.698
		0.794	0.471	0.493
		0.813	0.857	0.884
		0.5	0.512	0.519
		0.797	0.358	0.852
		0.528	0.594	0.387
		0.783	0.797	0.727
		0.521	0.766	0.592
		0.474	0.47	0.518
		0.657	0.645	0.452
		0.648	0.326	0.341
		0.588	0.765	0.589
		0.376	0.757	0.711
		0.262	0.236	0.504
		0.644	0.519	0.594
		0.236	0.531	0.65
		0.745	0.828	0.599
		0.677	0.562	0.844
		0.541	0.534	0.508
		0.527	0.692	0.793
		0.316	0.638	0.56
		0.73	0.434	0.48
		0.86	0.723	0.614
		0.097	0.637	0.378
		0.838	0.651	0.668
		0.479	0.826	0.814
		0.344	0.762	0.707
		0.612	0.732	0.369
		0.543	0.814	0.399
		0.429	0.554	0.701
		0.614	0.826	0.505
		0.422	0.872	0.679
		0.359	0.736	0.751
		0.568	0.646	0.882
		0.466	0.717	0.421
		0.174	0.803	0.865
		0.73	0.765	0.437
		0.275	0.635	0.527
		0.946	0.665	0.526
		0.56	0.558	0.663
		0.298	0.787	0.364
		0.697	0.654	0.728
		0.449	0.465	0.68
		0.685	0.7	0.447
		0.701	0.4	0.712
		0.592	0.739	0.562
		0.569	0.291	0.502
		0.926	0.365	0.486
		0.835	0.85	0.498
		0.329	0.618	0.918
		0.726	0.623	0.748
		0.741	0.935	0.5
		0.565	0.544	0.792
		0.638	0.429	0.317
		0.553	0.842	0.694
		0.836	0.6	0.598
		0.784	0.386	0.306
		0.829	0.754	0.477
		0.837	0.613	0.767
		0.738	0.827	0.36
		0.825	0.33	0.659
		0.469	0.807	0.515
		0.68	0.675	0.566
		0.296	0.665	0.924
		0.899	0.856	0.498
		0.549	0.909	0.821
		0.56	0.657	0.892
		0.874	0.834	0.718
		0.696	0.463	0.635
		0.486	0.631	0.853
		0.958	0.776	0.605
		0.881	0.639	0.877
		0.758	0.657	0.546
		0.146	0.706	0.67
		0.452	0.519	0.678
		0.782	0.849	0.552
		0.932	0.543	0.664
		0.848	0.783	0.718
		0.466	0.457	0.579
		0.751	0.875	0.84
		0.881	0.778	0.902
		0.823	0.742	0.942
		0.902	0.793	0.411
		0.636	0.628	0.665
		0.894	0.443	0.748
		0.823	0.302	0.672
		0.248	0.547	0.667
		0.541	0.521	0.539
		0.609	0.584	0.803
		0.727	0.731	0.373
		0.514	0.413	0.521
		0.761	0.325	0.579
		0.714	0.392	0.442
		0.439	0.791	0.698
		0.557	0.23	0.438
		0.802	0.466	0.512
		0.412	0.397	0.433
		0.742	0.444	0.542
		0.753	0.546	0.486
		0.723	0.693	0.307
		0.597	0.621	0.605
		0.104	0.714	0.319
		0.54	0.312	0.543
		0.747	0.718	0.529
		0.385	0.447	0.499
		0.442	0.715	0.522
		0.106	0.599	0.861
		0.612	0.404	0.527
		0.459	0.708	0.468
		0.827	0.797	0.557
		0.418	0.651	0.675
		0.758	0.725	0.443
		0.594	0.5	0.707
		0.546	0.666	0.763
		0.876	0.403	0.463
		0.72	0.552	0.874
		0.577	0.437	0.734
		0.41	0.456	0.793
		0.625	0.951	0.521
		0.889	0.77	0.468
		0.118	0.807	0.308
		0.459	0.492	0.905
		0.762	0.658	0.399
		0.162	0.591	0.455
		0.662	0.748	0.66
		0.591	0.801	0.495
		0.977	0.252	0.596
		0.448	0.682	0.596
		0.358	0.726	0.363
		0.615	0.692	0.856
		0.784	0.802	0.662
		0.74	0.313	0.687
		0.434	0.693	0.781
		0.539	0.752	0.509
		0.829	0.828	0.598
		0.806	0.514	0.483
		0.879	0.704	0.816
		0.939	0.783	0.327
		0.744	0.86	0.655
		0.557	0.831	0.706
		0.511	0.643	0.603
		0.741	0.704	0.536
		0.452	0.308	0.31
		0.738	0.599	0.433
		0.209	0.937	0.863
		0.611	0.762	0.941
		0.808	0.409	0.576
		0.784	0.445	0.375
		0.583	0.565	0.41
		0.295	0.969	0.596
		0.855	0.31	0.606
		0.839	0.294	0.38
		0.905	0.465	0.928
		0.638	0.5	0.666
		0.332	0.613	0.454
		0.727	0.791	0.924
		0.489	0.566	0.582
		0.462	0.915	0.892
		0.534	0.294	0.635
		0.747	0.528	0.613
		0.851	0.755	0.67
		0.595	0.716	0.541
		0.76	0.659	0.708
		0.687	0.43	0.401
		0.669	0.884	0.261
		0.575	0.299	0.307
		0.179	0.51	0.713
		0.384	0.354	0.421
		0.818	0.342	0.772
		0.444	0.48	0.866
		0.592	0.289	0.476
		0.777	0.812	0.88
		0.428	0.549	0.981
		0.61	0.747	0.343
		0.665	0.4	0.542
		0.601	0.35	0.94
		0.356	0.432	0.923
		0.344	0.712	0.686
		0.432	0.317	0.338
		0.451	0.713	0.707
		0.561	0.349	0.524
		0.792	0.695	0.5
		0.822	0.675	0.464
		0.762	0.9	0.628
		0.378	0.77	0.634
		0.826	0.749	0.472
		0.86	0.405	0.591
		0.695	0.476	0.455
		0.64	0.681	0.377
		0.767	0.565	0.473
		0.229	0.801	0.469
		0.432	0.647	0.845
		0.904	0.881	0.737
		0.46	0.651	0.833
		0.448	0.551	0.661
		0.819	0.318	0.852
		0.464	0.529	0.549
		0.644	0.517	0.313
		0.391	0.678	0.733
		0.463	0.221	0.928
		0.519	0.296	0.374
		0.509	0.443	0.676
		0.935	0.489	0.903
		0.683	0.436	0.652
		0.764	0.858	0.623
		0.396	0.846	0.389
		0.972	0.405	0.557
		0.889	0.523	0.313
		0.635	0.626	0.666
		0.437	0.78	0.767
		0.424	0.566	0.667
		0.846	0.822	0.412
		0.436	0.296	0.916
		0.656	0.743	0.98
		0.778	0.4	0.814
		0.742	0.522	0.342
		0.35	0.619	0.329
		0.816	0.59	0.502
		0.782	0.532	0.458
		0.433	0.704	0.785
		0.596	0.636	0.871
		0.835	0.534	0.679
		0.368	0.586	0.878
		0.683	0.306	0.699
		0.337	0.701	0.573
		0.54	0.519	0.926
		0.438	0.624	0.55
		0.676	0.927	0.608
		0.518	0.899	0.73
		0.874	0.346	0.544
		0.85	0.976	0.687
		0.515	0.596	0.875
		0.547	0.432	0.562
		0.714	0.669	0.29
		0.465	0.837	0.871
		0.768	0.961	0.49
		0.802	0.647	0.493
		0.428	0.557	0.631
		0.847	0.498	0.643
		0.595	0.755	0.667
		0.479	0.822	0.784
		0.432	0.728	0.35
		0.896	0.611	0.665
		0.618	0.61	0.708
		0.525	0.363	0.665
		0.697	0.689	0.524
		0.419	0.491	0.345
		0.772	0.813	0.469
		0.67	0.472	0.375
		0.522	0.547	0.56
		0.61	0.209	0.332
		0.37	0.353	0.327
		0.773	0.435	0.311
		0.428	0.848	0.445
		0.455	0.64	0.207
		0.737	0.669	0.322
		0.666	0.307	0.485
		0.234	0.576	0.525
		0.799	0.56	0.583
		0.432	0.631	0.735
		0.631	0.865	0.867
		0.723	0.179	0.308
		0.568	0.786	0.509
		0.344	0.644	0.485
		0.774	0.343	0.575
		0.239	0.548	0.362
		0.445	0.65	0.549
		0.622	0.368	0.526
		0.755	0.832	0.593
		0.877	0.505	0.342
		0.725	0.24	0.662
		0.561	0.829	0.587
		0.518	0.559	0.246
		0.712	0.832	0.553
		0.422	0.903	0.718
		0.811	0.454	0.476
		0.351	0.595	0.368
		0.641	0.349	0.462
		0.818	0.478	0.613
		0.723	0.855	0.528
		0.976	0.339	0.232
		0.764	0.736	0.711
		0.415	0.48	0.435
		0.343	0.637	0.669
		0.652	0.949	0.298
		0.627	0.842	0.8
		0.819	0.558	0.669
		0.389	0.738	0.455
		0.425	0.405	0.415
		0.412	0.801	0.411
		0.705	0.542	0.403
		0.733	0.603	0.59
		0.603	0.71	0.405
		0.364	0.371	0.752
		0.593	0.619	0.323
		0.206	0.618	0.415
		0.452	0.807	0.838
		0.817	0.777	0.602
		0.739	0.745	0.468
		0.525	0.562	0.449
		0.669	0.798	0.446
		0.603	0.213	0.858
		0.534	0.705	0.559
		0.456	0.645	0.643
		0.657	0.805	0.872
		0.875	0.608	0.382
		0.787	0.898	0.475
		0.663	0.565	0.516
		0.508	0.832	0.553
		0.835	0.84	0.366
		0.456	0.727	0.63
		0.562	0.489	0.725
		0.78	0.783	0.647
		0.234	0.559	0.715
		0.094	0.714	0.652
		0.369	0.472	0.79
		0.515	0.401	0.481
		0.599	0.411	0.307
		0.784	0.584	0.596
		0.877	0.425	0.759
		0.38	0.613	0.681
		0.71	0.827	0.553
		0.562	0.459	0.804
		0.786	0.794	0.458
		0.548	0.684	0.626
		0.271	0.554	0.489
		0.817	0.6	0.37
		0.359	0.754	0.797
		0.587	0.927	0.818
		0.888	0.426	0.315
		0.63	0.449	0.403
		0.572	0.292	0.909
		0.23	0.885	0.598
		0.43	0.384	0.913
		0.701	0.772	0.312
		0.626	0.723	0.455
		0.418	0.317	0.631
		0.598	0.532	0.411
		0.317	0.502	0.419
		0.224	0.614	0.525
		0.55	0.382	0.706
		0.419	0.771	0.694
		0.559	0.439	0.489
		0.775	0.677	0.764
		0.575	0.58	0.894
		0.699	0.278	0.406
		0.888	0.494	0.747
		0.384	0.563	0.527
		0.615	0.454	0.794
		0.946	0.576	0.602
		0.61	0.765	0.411
		0.683	0.636	0.574
		0.625	0.601	0.568
		0.845	0.593	0.405
		0.275	0.81	0.632
		0.564	0.511	0.501
		0.278	0.937	0.765
		0.552	0.938	0.552
		0.546	0.499	0.889
		0.874	0.301	0.39
		0.931	0.735	0.252
		0.411	0.612	0.421
		0.579	0.555	0.545
		0.436	0.475	0.619
		0.388	0.54	0.401
		0.66	0.624	0.805
		0.71	0.718	0.394
		0.848	0.891	0.741
		0.491	0.812	0.357
		0.909	0.64	0.383
		0.601	0.591	0.43
		0.509	0.67	0.364
		0.668	0.452	0.478
		0.732	0.573	0.527
		0.505	0.566	0.358
		0.512	0.306	0.893
		0.362	0.716	0.714
		0.491	0.677	0.491
		0.502	0.869	0.724
		0.834	0.504	0.524
		0.578	0.651	0.814
		0.437	0.888	0.613
		0.716	0.555	0.572
		0.758	0.603	0.51
		0.435	0.908	0.368
		0.296	0.61	0.729
		0.587	0.705	0.461
		0.364	0.59	0.62
		0.354	0.874	0.412
		0.858	0.912	0.562
		0.524	0.543	0.631
		0.496	0.614	0.501
		0.743	0.316	0.715
		0.959	0.394	0.442
		0.68	0.762	0.454
		0.914	0.741	0.489
		0.695	0.458	0.498
		0.83	0.74	0.444
		0.784	0.695	0.47
		0.573	0.457	0.483
		0.539	0.451	0.882
		0.448	0.368	0.456
		0.542	0.791	0.419
		0.435	0.786	0.304
		0.539	0.74	0.716
		0.606	0.76	0.821
		0.219	0.699	0.227
		0.86	0.879	0.353
		0.86	0.618	0.727
		0.652	0.923	0.342
		0.307	0.334	0.343
		0.308	0.426	0.829
		0.474	0.77	0.235
		0.641	0.609	0.416
		0.766	0.315	0.758
		0.528	0.603	0.413
		0.798	0.582	0.619
		0.496	0.741	0.731
		0.956	0.647	0.407
		0.76	0.362	0.559
		0.361	0.903	0.503
		0.753	0.787	0.744
		0.569	0.865	0.285
		0.247	0.69	0.74
		0.319	0.657	0.392
		0.909	0.693	0.696
		0.804	0.513	0.824
		0.407	0.597	0.413
		0.609	0.633	0.489
		0.338	0.429	0.643
		0.376	0.868	0.527
		0.627	0.443	0.627
		0.57	0.503	0.526
		0.282	0.793	0.367
		0.295	0.792	0.558
		0.596	0.511	0.483
			0.66	0.615
		0.875	0.519	0.511
		0.844	0.696	0.679
		0.807	0.505	0.239
		0.733	0.768	0.38
		0.58	0.621	0.423
		0.808	0.439	0.484
		0.944	0.644	0.548
		0.435	0.703	0.485
		0.906	0.455	0.609
		0.749	0.746	0.746
		0.379	0.651	0.419
		0.912	0.54	0.446
		0.551	0.526	0.808
		0.708	0.622	0.366
		0.846	0.785	0.761
		0.833	0.439	0.656
		0.72	0.408	0.647
		0.83	0.767	0.757
		0.129	0.742	0.512
		0.333	0.664	0.389
		0.385	0.519	0.683
		0.961	0.78	0.589
		0.339	0.596	0.31
		0.608	0.603	0.533
		0.454	0.775	0.612
		0.746	0.577	0.697
		0.404	0.419	0.518
		0.581	0.781	0.649
		0.466	0.409	0.69
		0.96	0.601	0.801
		0.252	0.465	0.558
		0.65	0.71	0.167
		0.334	0.693	0.587
		0.527	0.875	0.448
		0.579	0.699	0.527
		0.847	0.512	0.587
		0.624	0.628	0.427
		0.557	0.717	0.369
		0.514	0.783	0.765
		0.582	0.804	0.771
		0.678	0.647	0.41
		0.394	0.555	0.487
		0.465	0.604	0.676
		0.584	0.624	0.443
		0.87	0.811	0.512
		0.304	0.582	0.479
		0.532	0.649	0.485
		0.33	0.684	0.452
		0.473	0.506	0.472
		0.607	0.421	0.516
		0.219	0.603	0.85
		0.819	0.757	0.327
		0.293	0.787	0.592
		0.678	0.557	0.357
		0.72	0.5	0.374
		0.497	0.604	0.777
		0.895	0.318	0.683
		0.976	0.386	0.707
		0.76	0.872	0.485
		0.443	0.662	0.643
		0.672	0.636	0.601
		0.853	0.487	0.601
		0.659	0.56	0.493
		0.695	0.597	0.477
		0.357	0.73	0.501
		0.836	0.553	0.729
		0.374	0.835	0.924
		0.641	0.706	0.576
		0.534	0.804	0.781
		0.556	0.544	0.835
		0.438	0.704	0.499
[truncated: 8,918 more rows]

## Sheet: ΔcetZ6
			Roudness						Length (um)
		ΔcetZ6						ΔcetZ6
		1hr	3hr	6hr				1hr	3hr	6hr
		0.845	0.909	0.456				0.967	2.258	1.56
		0.796	0.444	0.439				0.967	1.835	1.647
		0.884	0.711	0.774				1.368	2.64	1.689
		0.898	0.683	0.499				1.081	1.514	1.935
		0.812	0.6	0.477				1.103	1.959	1.316
		0.71	0.613	0.885				1.368	1.861	1.744
		0.638	0.538	0.632				1.689	1.081	1.081
		0.689	0.587	0.534				1.56	1.575	1.56
		0.758	0.389	0.342				1.261	2.258	1.994
		0.853	0.579	0.449				12.101	3.851	6.507
		0.707	0.549	0.512				1.261	0.967	1.689
		0.778	0.493	0.446				1.081	1.081	2.522
		0.524	0.601	0.842				1.081	2.82	2.041
		0.359	0.818	0.723				1.224	2.753	2.389
		0.554	0.585	0.409				1.56	1.994	1.835
		0.512	0.62	0.583				2.418	2.33	1.935
		0.967	0.32	0.491				8.657	0.967	2.596
		0.532	0.3	0.576				1.451	1.529	1.784
		0.443	0.791	0.56				1.081	1.316	2.13
		0.546	0.325	0.687				2.613	1.529	1.784
		0.485	0.567	0.651				1.994	1.224	1.081
		0.57	0.419	0.684				0.892	1.575	3.119
		0.811	0.474	0.645				1.529	1.744	2.91
		0.678	0.552	0.893				1.529	1.451	8.578
		0.874	0.666	0.399				0.967	1.744	1.575
		0.42	0.689	0.822				1.103	3.215	8.047
		0.533	0.527	0.562				1.784	1.385	1.935
		0.766	0.371	0.439				2.163	2.174	1.73
		0.557	0.676	0.776				1.368	1.529	1.385
		0.552	0.777	0.636				2.174	2.418	2.418
		0.758	0.904	0.856				4.659	1.081	2.418
		0.642	0.79	0.715				1.261	1.784	3.386
		0.884	0.586	0.531				2.227	1.368	2.942
		0.411	0.922	0.584				2.64	1.385	2.91
		0.64	0.614	0.372				0.967	2.418	2.052
		0.79	0.751	0.748				1.784	6.091	3.547
		0.722	0.724	0.444				1.385	1.261	2.34
		0.728	0.635	0.858				4.347	1.224	3.244
		0.8	0.412	0.505				2.299	2.206	1.261
		0.75	0.85	0.692				1.385	2.942	2.613
		0.884	0.692	0.54				1.385	2.052	1.647
		0.825	0.803	0.697				1.316	2.532	2.227
		0.879	0.496	0.624				1.261	1.368	2.466
		0.64	0.894	0.489				2.466	1.994	3.521
		0.966	0.797	0.657				1.529	1.514	2.82
		0.574	0.934	0.805				1.224	2.227	2.041
		0.701	0.379	0.44				2.522	1.103	2.163
		0.715	0.995	0.72				1.647	1.451	2.605
		0.658	0.498	0.635				1.103	1.261	3.734
		0.676	0.484	0.737				1.529	3.365	1.56
		0.639	0.573	0.486				1.451	1.451	1.994
		0.538	0.559	0.712				2.82	3.059	2.845
		0.849	0.818	0.423				2.522	1.848	1.261
		0.516	0.796	0.472				1.385	2.902	3.461
		0.649	0.945	0.678				1.575	1.689	2.163
		0.436	0.485	0.675				1.994	1.298	2.34
		0.579	0.788	0.736				1.689	2.227	1.994
		0.851	0.908	0.373				2.605	1.744	2.466
		0.734	0.747	0.497				1.56	2.041	2.942
		0.829	0.583	0.676				1.385	1.689	1.451
		0.763	0.609	0.463				1.744	1.73	1.744
		0.704	0.887	0.667				1.689	2.613	1.385
		0.154	0.736	0.451				1.529	1.224	1.081
		0.746	0.59	0.382				2.812	1.451	2.605
		0.598	0.499	0.741				1.994	3.302	1.385
		0.666	0.594	0.402				2.227	1.385	2.141
		0.489	0.165	0.479				1.385	1.529	1.165
		0.424	0.937	0.843				2.466	1.451	1.835
		0.744	0.565	0.927				1.261	1.165	2.613
		0.535	0.538	0.814				1.081	1.316	3.252
		0.427	0.252	0.547				4.454	2.299	2.812
		0.706	0.378	0.806				1.081	1.575	1.861
		0.606	0.376	0.656				1.784	1.165	1.261
		0.427	0.799	0.647				1.385	1.529	1.994
		0.747	0.525	0.476				1.316	1.744	1.368
		0.484	0.919	0.811				2.052	1.385	2.34
		0.561	0.84	0.759				2.13	1.451	3.899
		0.929	0.822	0.421				1.689	1.529	2.34
		0.701	0.628	0.636				1.103	2.466	1.261
		0.457	0.452	0.468				0.967	1.081	1.451
		0.638	0.567	0.449				1.689	1.994	1.451
		0.857	0.514	0.119				1.529	0.918	1.744
		0.83	0.813	0.942				2.466	1.689	5.227
		0.726	0.748	0.77				1.385	1.368	1.385
		0.478	0.853	0.384				1.848	2.64	0.967
		0.506	0.753	0.813				0.892	1.575	1.744
		0.814	0.873	0.396				11.708	2.71	1.56
		0.704	0.776	0.436				1.744	1.848	1.994
		0.59	0.473	0.805				1.848	1.368	1.081
		0.779	0.59	0.583				1.744	2.736	1.575
		0.639	0.664	0.867				1.647	1.56	2.418
		0.807	0.479	0.642				1.647	7.524	1.261
		0.648	0.524	0.452				1.316	1.647	2.942
		0.474	0.712	0.64				3.005	1.261	2.33
		0.341	0.782	0.89				1.316	1.994	3.302
		0.79	0.365	0.717				1.784	3.42	1.575
		0.705	0.368	0.389				1.529	2.13	1.529
		0.802	0.309	0.875				1.575	2.174	1.994
		0.82	0.667	0.708				1.744	2.522	2.206
		0.867	0.791	0.592				1.529	1.514	1.261
		0.587	0.399	0.646				1.689	1.689	4.374
		0.774	0.756	0.718				1.385	2.736	1.935
		0.623	0.442	0.579				2.33	2.522	2.812
		0.857	0.586	0.731				1.081	3.244	3.194
		0.503	0.528	0.58				1.529	1.689	1.848
		0.695	0.555	0.459				1.451	1.744	1.081
		0.579	0.511	0.65				1.56	1.385	1.514
		0.538	0.291	0.413				1.385	2.466	2.299
		0.774	0.475	0.541				1.385	1.744	2.389
		0.617	0.478	0.575				1.081	1.514	5.844
		0.715	0.524	0.575				3.6	2.041	2.041
		0.547	0.719	0.408				1.689	1.316	5.407
		0.75	0.737	0.614				1.994	1.744	1.647
		0.806	0.408	0.575				1.081	2.418	1.103
		0.756	0.49	0.894				2.299	2.041	1.861
		0.745	0.633	0.65				1.261	1.744	1.575
		0.566	0.54	0.568				1.935	2.71	3.294
		0.728	0.64	0.776				1.575	1.835	1.451
		0.67	0.736	0.933				1.689	3.58	2.041
		0.73	0.508	0.728				1.165	2.736	1.689
		0.618	0.62	0.906				1.56	1.744	3.358
		0.813	0.493	0.383				1.647	2.418	1.744
		0.711	0.267	0.763				4.26	0.967	1.647
		0.711	0.717	0.901				1.385	2.82	1.575
		0.441	0.763	0.713				1.385	1.744	1.744
		0.575	0.78	0.585				1.575	3.244	1.529
		0.613	0.566	0.4				0.892	1.744	2.052
		0.805	0.863	0.689				3.683	0.967	2.532
		0.771	0.818	0.475				1.514	1.784	1.261
		0.707	0.73	0.544				2.227	1.385	3.302
		0.769	0.47	0.989				1.689	2.052	2.466
		0.523	0.537	0.545				1.73	1.514	1.385
		0.615	0.355	0.748				1.994	1.861	2.041
		0.406	0.595	0.655				1.529	1.261	1.689
		0.533	0.888	0.565				1.529	1.514	1.959
		0.621	0.538	0.468				1.081	2.342	1.744
		0.862	0.427	0.517				2.418	2.07	1.835
		0.746	0.555	0.511				1.451	1.389	2.522
		0.496	0.583	0.416				1.994	2.131	1.835
		0.979	0.455	0.9				3.215	2.2	1.689
		0.385	0.506	0.452				0.967	1.707	1.835
		0.806	0.306	0.409				1.081	1.325	3.6
		0.268	0.667	0.578				1.298	2.277	2.227
		0.918	0.691	0.81				2.466	1.259	2.596
		0.74	0.609	0.791				2.141	2.2	1.368
		0.543	0.717	0.668				3.677	2.501	1.744
		0.883	0.713	0.885				2.675	1.769	1.647
		0.653	0.465	0.473				2.141	1.669	1.385
		0.878	0.456	0.878				2.258	2.501	1.994
		0.657	0.716	0.798				1.73	1.756	1.575
		0.713	0.415	0.426				1.224	1.964	1.647
		0.593	0.23	0.525				2.299	1.115	1.689
		0.538	0.646	0.557				1.081	1.259	1.529
		0.485	0.653	0.377				1.529	1.576	2.33
		0.6	0.564	0.559				2.206	1.493	1.959
		0.922	0.568	0.674				1.316	2.2	2.942
		0.389	0.708	0.536				1.56	1.576	1.861
		0.741	0.746	0.729				1.261	2.493	1.56
		0.528	0.644	0.555				1.56	2.493	1.994
		0.477	0.901	0.83				3.097	12.755	1.744
		0.643	0.574	0.56				2.64	2.131	2.163
		0.771	0.654	0.794				1.744	2.618	1.316
		0.659	0.655	0.93				3.119	2.342	1.835
		0.676	0.818	0.287				1.744	2.699	2.227
		0.786	0.713	0.738				1.73	1.325	2.466
		0.698	0.895	0.736				3.028	2.34	2.206
		0.607	0.499	0.883				1.529	2.379	1.56
		0.727	0.571	0.647				1.56	1.385	1.835
		0.648	0.649	0.927				0.967	3.677	2.675
		0.601	0.844	0.552				2.33	1.081	2.902
		0.736	0.812	0.686				2.141	1.081	1.316
		0.628	0.795	0.775				1.647	1.935	2.886
		0.538	0.707	0.607				3.988	2.605	2.13
		0.691	0.643	0.738				1.081	1.224	2.299
		0.702	0.441	0.478				1.647	1.165	1.385
		0.896	0.198	0.815				1.385	1.261	1.947
		0.789	0.545	0.778				1.224	1.744	1.529
		0.906	0.57	0.636				1.575	1.385	1.994
		0.761	0.685	0.368				1.784	2.13	2.163
		0.891	0.759	0.415				0.684	3.036	2.227
		0.899	0.659	0.454				1.451	1.56	1.165
		0.735	0.413	0.838				1.224	1.861	2.77
		0.719	0.448	0.695				1.935	1.784	2.227
		0.861	0.52	0.475				2.613	1.861	1.224
		0.882	0.694	0.639				1.385	3.013	2.206
		0.65	0.812	0.408				2.163	1.298	1.848
		0.661	0.718	0.946				1.73	2.466	1.261
		0.886	0.563	0.763				1.451	1.514	9.561
		0.708	0.655	0.768				1.848	0.865	1.848
		0.624	0.453	0.574				5.472	1.385	3.734
		0.767	0.599	0.518				1.994	1.261	2.605
		0.579	0.75	0.779				2.466	2.227	2.13
		0.785	0.496	0.696				1.081	2.163	1.56
		0.896	0.54	0.623				1.514	1.994	1.647
		0.904	0.389	0.398				1.689	2.33	2.227
		0.692	0.366	0.496				1.935	1.56	3.386
		0.842	0.64	0.596				1.861	1.316	1.935
		0.321	0.548	0.61				4.26	1.689	1.451
		0.738	0.509	0.832				2.163	3.097	2.466
		0.78	0.899	0.805				3.119	0.967	2.13
		0.922	0.728	0.518				1.861	1.451	2.447
		0.816	0.601	0.391				2.163	3.386	1.994
		0.68	0.572	0.575				2.258	2.34	1.451
		0.857	0.664	0.379				1.744	1.368	2.34
		0.634	0.516	0.566				2.258	1.316	2.299
		0.781	0.801	0.581				1.784	1.451	2.418
		0.563	0.146	0.745				1.316	1.529	3.988
		0.548	0.669	0.927				8.892	1.56	1.784
		0.733	0.355	0.508				1.56	1.368	1.529
		0.559	0.445	0.828				3.149	1.994	1.261
		0.807	0.679	0.728				1.647	1.575	3.494
		0.832	0.62	0.638				1.647	2.041	1.529
		0.73	0.535	0.718				1.861	1.261	3.494
		0.811	0.566	0.539				2.163	2.174	2.041
		0.849	0.948	0.713				1.368	1.647	1.081
		0.772	0.81	0.581				1.744	1.316	1.994
		0.72	0.358	0.785				1.994	1.385	0.967
		0.686	0.696	0.928				1.081	1.959	1.529
		0.768	0.405	0.464				3.013	1.529	1.744
		0.732	0.392	0.5				1.994	1.647	3.899
		0.798	0.467	0.578				1.451	1.647	3.677
		0.761	0.535	0.872				2.33	1.935	2.041
		0.626	0.839	0.738				2.206	1.575	1.56
		0.307	0.386	0.367				2.418	1.959	2.13
		0.841	0.505	0.468				1.081	1.784	2.13
		0.459	0.555	0.587				1.529	2.466	1.56
		0.949	0.692	0.536				1.861	1.784	4.724
		0.758	0.836	0.539				1.224	1.647	1.861
		0.338	0.813	0.676				2.163	1.081	1.261
		0.675	0.749	0.445				1.165	3.028	3.005
		0.721	0.73	0.48				2.174	1.994	2.227
		0.736	0.776	0.579				1.73	1.385	3.42
		0.862	0.665	0.966				2.052	1.316	1.689
		0.658	0.457	0.58				2.522	1.081	1.103
		0.793	0.888	0.872				2.258	3.702	1.689
		0.813	0.558	0.566				1.261	2.163	1.994
		0.657	0.603	0.687				0.967	2.227	2.052
		0.692	0.646	0.597				1.835	1.848	2.522
		0.926	0.736	0.84				2.227	2.041	3.097
		0.938	0.797	0.565				11.084	1.368	2.206
		0.69	0.766	0.714				2.052	1.316	1.835
		0.692	0.639	0.467				1.784	1.848	1.298
		0.714	0.692	0.338				1.647	2.299	1.56
		0.684	0.4	0.56				1.689	2.33	3.827
		0.466	0.528	0.647				2.258	3.494	1.529
		0.616	0.592	0.702				1.224	1.529	1.575
		0.757	0.481	0.493				2.33	1.784	2.675
		0.853	0.687	0.823				1.385	1.368	1.575
		0.742	0.731	0.622				1.73	2.141	2.418
		0.298	0.503	0.475				1.514	1.744	1.261
		0.575	0.491	0.341				1.261	2.389	1.514
		0.536	0.721	0.651				1.081	1.994	1.451
		0.726	0.579	0.647				1.994	1.451	1.385
		0.798	0.685	0.161				2.613	1.081	2.389
		0.642	0.519	0.536				2.418	2.141	1.385
		0.564	0.772	0.58				1.744	2.77	2.605
		0.789	0.372	0.634				1.744	5.045	1.529
		0.353	0.602	0.905				2.258	1.298	2.418
		0.791	0.542	0.806				1.784	1.451	1.689
		0.84	0.486	0.93				1.529	1.784	1.451
		0.641	0.924	0.755				1.529	1.529	1.529
		0.649	0.614	0.916				2.141	2.052	3.365
		0.544	0.598	0.421				1.861	1.451	1.529
		0.781	0.318	0.145				1.647	2.71	1.385
		0.667	0.801	0.594				1.529	1.994	1.647
		0.617	0.397	0.58				1.224	2.041	2.13
		0.747	0.834	0.608				1.165	2.206	2.613
		0.906	0.756	0.654				0.967	2.34	2.141
		0.706	0.526	0.602				1.73	2.163	1.835
		0.629	0.548	0.377				2.466	3.028	1.784
		0.683	0.514	0.562				1.744	1.575	1.689
		0.508	0.537	0.738				2.163	1.368	3.005
		0.667	0.579	0.705				1.103	2.174	2.631
		0.898	0.725	0.621				1.529	1.73	2.299
		0.76	0.455	0.654				2.675	2.389	1.514
		0.859	0.634	0.849				1.744	1.689	4.293
		0.525	0.699	0.396				1.298	4.669	2.605
		0.568	0.596	0.69				2.206	1.689	1.994
		0.767	0.586	0.967				1.224	1.848	2.299
		0.711	0.685	0.608				3.059	1.224	1.994
		0.533	0.777	0.651				1.647	2.227	2.418
		0.675	0.479	0.517				1.261	2.77	2.64
		0.655	0.747	0.429				2.299	1.994	1.784
		0.795	0.874	0.435				1.081	1.385	1.835
		0.7	0.402	0.496				1.385	1.647	1.744
		0.751	0.75	0.41				1.316	2.812	2.163
		0.806	0.486	0.574				2.299	2.418	1.385
		0.57	0.602	0.554				1.081	2.299	2.141
		0.56	0.848	0.695				1.947	1.385	6.299
		0.926	0.509	0.712				2.052	1.261	1.861
		0.669	0.467	0.373				1.994	1.73	3.273
		0.892	0.718	0.657				1.73	2.052	2.163
		0.478	0.495	0.356				1.385	1.784	2.141
		0.966	0.603	0.441				2.631	4.081	2.141
		0.816	0.519	0.573				1.861	2.71	3.899
		0.435	0.531	0.582				2.34	3.294	2.227
		0.66	0.3	0.9				1.994	2.041	1.56
		0.698	0.768	0.394				1.165	3.677	2.299
		0.474	0.582	0.626				1.744	1.647	2.466
		0.783	0.532	0.493				2.64	2.605	1.575
		0.624	0.961	0.489				2.163	2.71	2.753
		0.603	0.831	0.694				1.56	1.298	1.529
		0.753	0.613	0.401				1.647	2.418	2.052
		0.971	0.502	0.418				0.967	2.613	1.529
		0.393	0.625	0.547				1.575	1.224	2.227
		0.484	0.53	0.516				1.451	1.56	2.052
		0.561	0.604	0.441				1.73	2.34	1.56
		0.727	0.549	0.666				1.689	1.994	1.994
		0.549	0.695	0.711				2.227	2.163	1.835
		0.47	0.636	0.613				1.835	2.299	1.451
		0.635	0.73	0.347				1.261	1.994	3.244
		0.779	0.349	0.514				1.994	2.522	6.965
		0.324	0.619	0.471				1.385	2.418	1.848
		0.37	0.704	0.773				1.994	2.466	2.163
		0.656	0.911	0.607				1.165	1.744	1.529
		0.823	0.469	0.661				1.744	2.041	2.91
		0.948	0.585	0.594				1.861	1.451	1.385
		0.596	0.847	0.502				1.575	1.529	11.048
		0.512	0.724	0.571				1.316	1.529	2.258
		0.668	0.907	0.888				2.379	2.299	1.647
		0.688	0.416	0.449				1.56	2.13	1.451
		0.481	0.844	0.898				3.215	2.206	2.13
		0.463	0.921	0.402				1.73	2.812	2.163
		0.605	0.556	0.543				1.935	1.529	2.418
		0.796	0.583	0.522				0.892	6.935	2.163
		0.675	0.721	0.522				1.451	1.529	1.994
		0.71	0.708	0.646				1.861	1.994	2.041
		0.607	0.754	0.382				6.152	1.514	2.299
		0.754	0.583	0.676				1.261	1.081	1.835
		0.734	0.474	0.319				1.081	1.848	2.613
		0.466	0.554	0.729				2.227	1.848	1.647
		0.488	0.807	0.494				1.73	1.861	1.959
		0.7	0.511	0.599				1.784	2.34	3.521
		0.478	0.789	0.549						2.91
		0.406	0.789	0.541				2.052	2.299
		0.553	0.779	0.543				3.302	0.967	1.529
		0.776	0.551	0.389				0.967	1.451	1.451
		0.712	0.499	0.839				6.228	1.261	1.081
		0.422	0.578	0.611				2.902	6.578	1.994
		0.682	0.486	0.562				1.081	1.385	3.013
		0.834	0.405	0.4				3.683	1.994	1.261
		0.712	0.822	0.436				1.081	1.744	1.316
		0.802	0.491	0.727				0.865	1.575	2.141
		0.635	0.702	0.443				2.052	2.753	1.298
		0.843	0.58	0.806				1.647	2.379	1.316
		0.836	0.72	0.521				3.149	1.261	1.081
		0.666	0.558	0.659				1.261	1.385	7.653
		0.492	0.713	0.59				1.994	2.418	1.994
		0.793	0.442	0.704				1.165	2.466	2.041
		0.609	0.448	0.544				1.529	1.368	1.56
		0.751	0.546	0.608				1.575	1.224	4.588
		0.789	0.735	0.547				2.418	1.647	1.316
		0.59	0.754	0.44				1.316	1.368	1.385
		0.592	0.532	0.766				1.56	1.298	2.418
		0.761	0.892	0.614				1.368	1.575	3.036
		0.838	0.553	0.576				0.967	1.835	2.942
		0.571	0.959	0.319				1.56	2.052	2.812
		0.423	0.494	0.419				1.935	11.965	1.56
		0.867	0.454	0.59				1.575	1.529	1.575
		0.582	0.772	0.586				4.353	1.103	9.311
		0.561	0.578	0.636				1.224	2.942	2.041
		0.574	0.545	0.568				1.261	2.631	1.261
		0.925	0.564	0.915				11.149	1.103	2.041
		0.499	0.867	0.644				1.368	1.56	0.967
		0.548	0.699	0.815				2.736	2.206	2.34
		0.743	0.803	0.527				1.835	2.675	3.028
		0.892	0.758	0.455				1.744	1.575	6.975
		0.647	0.787	0.39				2.258	1.689	1.529
		0.581	0.765	0.582				3.309	2.227	3.036
		0.718	0.63	0.566				1.385	1.861	1.529
		0.631	0.614	0.534				2.91	1.56	1.261
		0.821	0.665	0.845				1.529	3.671	1.368
		0.684	0.834	0.412				1.529	1.451	2.605
		0.537	0.765	0.864				1.744	2.34	1.103
		0.725	0.634	0.639				1.261	1.73	1.994
		0.477	0.666	0.796				3.013	2.141	1.261
		0.497	0.42	0.512				1.744	2.163	1.081
		0.927	0.64	0.898				2.13	1.994	1.514
		0.684	0.797	0.663				1.261	1.081	2.299
		0.173	0.5	0.49				1.647	1.451	1.529
		0.901	0.829	0.51				1.947	1.514	14.338
		0.575	0.617	0.775				1.529	4.904	1.784
		0.605	0.703	0.84				1.935	1.081	1.994
		0.576	0.719	0.544				3.42	1.298	2.812
		0.682	0.561	0.745				2.227	1.744	3.521
		0.476	0.513	0.534				1.224	2.174	0.967
		0.817	0.685	0.702				1.848	1.861	3.683
		0.639	0.614	0.599				1.385	1.56	1.56
		0.6	0.731	0.632				1.689	2.532	2.91
		0.848	0.852	0.904				2.886	1.994	1.689
		0.686	0.55	0.42				1.56	2.418	1.947
		0.665	0.713	0.669				1.848	1.994	1.56
		0.683	0.429	0.471				2.041	5.561	1.56
		0.474	0.463	0.567				1.56	1.56	1.689
		0.897	0.604	0.391				0.967	3.777	1.744
		0.643	0.591	0.598				2.91	2.052	3.537
		0.329	0.628	0.738				1.261	4.788	3.318
		0.438	0.788	0.552				1.261	2.613	1.493
		0.846	0.492	0.603				1.385	2.34	6.955
		0.602	0.77	0.916				1.298	1.385	2.651
		0.713	0.813	0.741				1.224	1.529	4.067
		0.578	0.685	0.596				5.561	2.13	1.507
		0.495	0.531	0.632				0.892	2.13	4.307
		0.716	0.484	0.737				2.466	1.451	2.2
		0.368	0.715	0.546				4.132	2.206	1.449
		0.542	0.779	0.628				3.074	1.224	5.623
[truncated: 9,059 more rows]
